# Supplementary material for: The incretin co-agonist tirzepatide requires GIPR for hormone secretion from human islets
Source: Nat Metab. 2023 Jun 5;5(6):945–54. doi: 10.1038/s42255-023-00811-0 (PMC10290954; doi:10.1038/s42255-023-00811-0)
Supplement: Supplementary file 2 — Excel workbook with raw data [file 42255_2023_811_MOESM2_ESM.xlsx]

## Sheet: Figure 1A
	Time (min)	Control - PBS					Gipr beta-cell KO - PBS					Control - Ex9					Gipr beta-cell KO - Ex9							Two-way ANOVA
		1	2	3	4	5	1	2	3	4	5	1	2	3	4	5	1	2	3	4	5
	1	0.439415	0.20761	0.0353146	0.018752	0.105657	0.363586	0.489467	0.722136	0.0962956	0.125883	0.140118	0.104727	0.00626305			0.340978	0.782013	0.266277	0.467204	0.0164699			Table Analyzed	TZP AUC
	2	0.166056	0.217009			0.0603856	0.259171	0.30194	0.684262	0.0146905	0.0745787	0.0715326				0.12421	0.368309	0.491317	0.0621613	0.0724814	0.0560147
	3	0.240252	0.32827			0.017174	0.296416	0.354624	0.48701	0.0475416	0.0567899	0.0791414					0.344648	0.515939	0.0744756	0.0740987	0.120313			Two-way ANOVA	Ordinary
	4	0.184013	0.195726				0.368947	0.325713	0.188518	0.0317218	0.157304	0.110546					0.362878	0.470894	0.0861945	0.0353146				Alpha	0.05
	5	0.213381	0.934575			0.0403118	0.377858	0.361796	0.332529	0.097853	0.122535	0.0502777	0.0347358				0.340978	0.486801	0.235904	0.0492515	0.0520979
	6	0.187967	0.313264			0.0675176	0.322073	0.423715	0.338895	0.0526478	0.0728196	0.0359719					0.333612	0.538021	0.252609	0.0757113	0.00931576			Source of Variation	% of total variation	P value	P value summary	Significant?
	7	0.247845					0.316601	0.480893	0.293732	0.144748	0.0567899	0.0914897					0.34831	0.661305	0.0396772	0.0740987				Interaction	12.46	0.0395	*	Yes
	8	0.303779	0.195726			0.0675176	0.340214	0.479175	0.330401	0.0821168	0.212138	0.16412	0.0899918		0.104357	0.0231438	0.384503	0.787899	0.287717	0.0994072	0.0862257			Row Factor	35.33	0.0017	**	Yes
	9	0.34202	0.0665422			0.114126	0.498019	0.479175	0.384818	0.113255	0.196168	0.30002	0.450202				0.41118	1.39742	0.326682	0.134363	0.0421187			Column Factor	12.56	0.0388	*	Yes
	10	0.468851	0.388931		0.0675547	0.0675176	0.407928	0.477457	0.439577	0.105592	0.0365694	0.478931	1.12534		0.0694508		0.522986	1.3941	0.585684	0.149168	0.0275516
	11	11.2382	10.6691	2.40687	0.330895	1.5465	2.98966	3.58093	2.8603	0.268827	0.606729	6.95509	25.1204	0.504883	1.1459	0.632601	4.90158	5.41913	3.74284	0.270186	0.514736			ANOVA table	SS	DF	MS	F (DFn, DFd)	P value
	12	41.7839	45.153	5.2496	3.87655	6.50779	25.9624	43.1961	40.757	2.40075	6.33277	19.7736	65.4081	3.69632	6.37212	3.90733	30.7178		41.7645	3.32898	8.37407			Interaction	117945	1	117945	F (1, 16) = 5.027	P=0.0395
	13	13.3753	19.3847	1.30305	2.15478	2.29827	15.1641	44.4163	27.2176	1.4117	4.77384	6.86895	18.2973	1.43897	2.43716	1.42611	15.494	40.3993	27.8916	2.76391	4.17049			Row Factor	334436	1	334436	F (1, 16) = 14.26	P=0.0017
	14	8.46337	11.8456	0.481065	0.678844	0.628296	7.31456	15.085	12.6871	0.306539	1.69999	4.13294	12.6443	0.498629	1.01387	0.386388	8.34236	18.677	13.78	0.815174	1.60338			Column Factor	118933	1	118933	F (1, 16) = 5.070	P=0.0388
	15	5.53782	8.60815	0.338373	0.358303	0.243749	5.10019	7.30076	9.25826	0.160871	0.795719	2.92618	7.80335	0.338373	0.530572	0.392397	5.85813	11.6231	8.44977	0.496125	0.606023			Residual	375365	16	23460
	16	4.44155	8.73393	0.286418	0.018752	0.115812	3.45003	4.38847	7.9743	0.150638	0.570619	2.55907	6.82726	0.298512	0.286069	0.210546	4.64762	9.03047	5.46961	0.302529	0.309365
	17	4.29643	9.33783	0.326484	0.0380388	0.12421	2.93716	3.22938	8.0273	0.0962956	0.746443	2.23687	6.3879	0.171018	0.220973	0.0710565	4.72051	8.99864	4.56727	0.380213	0.38243			Difference between column means
	18	3.07158	6.2268	0.262021	0.161582	0.102252	1.9071	1.95666	5.09241	0.0626704	0.572067	1.62593	4.10357	0.160871	0.175005	0.248455	2.80795	6.46529	2.87897	0.220654	0.27511			Mean of Control	62.14
	19	2.96544	6.70512	0.361988	0.27511	0.205764	1.90143	1.61189	6.20662	0.132871	0.532833	1.75456	4.97082	0.183947	0.254598	0.414853	3.85677	5.99658	3.03445	0.240077	0.434517			Mean of Giprβ-cell-/-	216.4
	20	3.00848	6.66984	0.2729	0.176673	0.279628	2.07497	1.72442	5.12416	0.149168	0.574963	1.9733	4.17062	0.313206	0.422689	0.173597	3.3259	6.13606	2.77003	0.333096	0.549205			Difference between means	-154.2
	21	3.10508	5.85858	0.356758	0.527697	0.596639	2.19525	1.97503	6.36663	0.203823	0.538662	2.17248	4.63044	0.223442	0.624333	0.354694	3.40115	6.25038	2.93238	0.369813	0.567754			SE of difference	68.5
	22	3.24272	6.86945	0.319854	0.0862257	0.292002	2.3866	1.7158	5.84542	0.222049	0.665516	1.99646	4.21477	0.235933	0.385431	0.199371	3.74944	6.78651	3.03716	0.399612	0.629953			95% CI of difference	-299.4 to -9.018
	23	3.61128	5.88371	0.347582	0.184981	0.441648	2.09601	1.76602	6.51197	0.293145	0.669798	2.28087	4.79074	0.321182	0.622927	0.231154	4.21721	6.95977	3.05747	0.376318	0.593304
	24	3.51621	5.62216	0.450753	0.212868	0.465338	2.47884	1.63939	6.83896	0.334417	0.63977	2.2771	4.50268	0.267468	0.650966	0.308937	4.03355	8.21681	3.05341	0.494873	0.817456			Difference between row means
	25	5.23315	9.01465	0.404763	0.343113	0.587978	3.78495	2.25786	9.28441	0.378915	0.929455	3.74018	8.07498	0.330454	0.880873	0.259406	5.2989	12.7699	4.13649	0.732499	0.683013			Mean of PBS	268.6
	26	4.12225	6.65454	0.341008	0.181664	0.401393	2.57752	1.92553	8.14931	0.275611	0.725231	3.03646	5.14731	0.36851	0.753378	0.347109	4.31599	9.66618	3.14915	0.535997	0.666319			Mean of Ex9	9.946
	27	3.96439	7.15939	0.452021	0.203086	0.454988	2.71522	2.10722	7.69947	0.283722	0.760552	3.16153	6.81678	0.364599	0.645372	0.316606	4.23426	8.19052	2.92281	0.504883	0.659346			Difference between means	258.6
	28	3.71663	6.04486	0.35414	0.193239	0.357724	2.46098	2.04829	7.73764	0.28507	0.715312	3.28345	5.29257	0.307874	0.536314	0.298171	4.46867	8.45433	2.72143	0.452021	0.606023			SE of difference	68.5
	29	4.11704	6.86827	0.399612	0.178339	0.41933	2.81967	2.20361	8.68935	0.276965	0.682628	2.99578	5.16308	0.382807	0.591888	0.301251	4.33299	8.55127	2.91461	0.457089	0.594719			95% CI of difference	113.4 to 403.8
	30	4.23411	6.99238	0.416323	0.241864	0.466815	2.58983	1.53775	7.52109	0.322508	0.616803	3.0508	6.10537	0.382807	0.662136	0.264085	4.9495	9.54142	3.5047	0.570564	0.615891
	31	3.56641	8.13091	0.358067	0.330895	0.459426	2.44172	2.07778	8.40655	0.329131	0.664088	3.09016	5.49602	0.299852	0.544912	0.20257	5.40595	10.4006	3.10339	0.508629	0.484321			Interaction CI
	32	3.67321	9.36624	0.441861	0.353755	0.454988	2.23284	2.02015	8.38476	0.29583	0.665516	3.73787	7.11517	0.601194	0.821523	0.34559	4.67791	7.83663	2.16347	0.335736	0.478499			Mean diff, A1 - B1	-307.8
	33	4.72416	8.84357	0.523581	0.0862257	0.515308	2.46648	1.77175	8.928	0.333096	0.742205	3.39528	5.14852	0.478549	0.606023	0.259406	5.94986	10.0777	2.73395	1.77198	0.689953			Mean diff, A2 - B2	-0.6422
	34	3.48578	7.3341	0.483579	0.057959	0.450546	2.29116	1.24961	7.78041	0.246962	0.806941	3.01972	5.00133	0.432946	0.671889	0.438679	4.8815	6.4442	1.91925	0.313206	0.520502			(A1 -B1) - (A2 - B2)	-307.2
	35	3.87542	6.65807	0.394451	0.106146	0.435707	2.0876	1.26908	7.69947	0.274256	0.770414	2.78978	4.50019	0.412475	0.500284	0.246887	4.99069	6.33741	1.72306	0.248336	0.458045			95% CI of difference	-597.6 to -16.75
	36	3.93693	6.8026	0.51362	0.0825395	0.377359	2.02719	1.38507	7.96393	0.264746	0.720981	2.91175	4.13143	0.344954	0.625739	0.279628	5.05629	5.87681	1.66477	0.299852	0.430087			(B1 - A1) - (B2 - A2)	307.2
	37	3.74686	7.23166	0.440589	0.0971605	0.434221	2.06655	1.42344	7.98122	0.298512	0.732308	2.55661	5.2539	0.356758	0.550635	0.253154	4.13978	6.07701	1.46346	0.231779	0.452178			95% CI of difference	16.75 to 597.6
	38	3.92124	7.10805	0.409906	0.116793	0.502127	1.96373	1.37028	7.46423	0.337055	0.754911	3.06035	4.23115	0.391868	0.671889	0.290458	4.35338	5.70183	1.29668	0.302529	0.438941
	39	4.11574	6.87179	0.484836	0.0598944	0.493322	2.09461	1.36731	8.18151	0.356758	0.767598	2.60819	4.13396	0.375018	0.636967	0.237459	4.38959	5.86731	1.53677	0.268827	0.516179			Data summary
	40	4.31589	7.73417	0.482322	0.0713399	0.626861	2.09601	1.29298	9.82669	0.302529	0.794315	3.26456	4.40796	0.338373	0.776636	0.318138	4.47995	5.82333	1.52381	0.260657	0.508962			Number of columns (Column Factor)	2
	41	5.34164	10.2698	0.540953	0.153115	0.674077	2.98697	1.9835	9.76327	0.474771	1.04772	3.93956	5.33843	0.484836	1.13941	0.325785	5.66982	7.90086	1.904	0.498629	0.527697			Number of rows (Row Factor)	2
	42	4.23671	7.1349	0.512373	0.146296	0.602407	2.63352	2.02156	8.6642	0.377617	0.867011	3.48315	4.76861	0.46215	1.04675	0.324257	4.44723	6.72009	1.76993	0.267468	0.474126			Number of values	20
	43	4.26398	7.82893	0.498629	0.149711	0.443133	2.46235	1.67982	8.32969	0.322508	0.794315	4.59594	4.6737	0.380213	0.725893	0.240606	4.26267	5.56556	1.30346	0.27967	0.526259
	44	4.32367	7.23632	0.904862	0.025393	0.353178	2.49944	1.80606	8.57611	0.323834	0.813947	4.26267	5.58591	0.377617	0.577708	0.295088	4.40994	5.18611	1.40406	0.238697	0.42417			Tukey's post hoc analysis TZP AUC
	45	4.08055	7.9178	0.590192	0.389927	0.551756	2.59529	2.1827	8.74993	0.409906	0.892038	3.93956	5.55837	0.344954	0.576287	0.245318	3.98316	5.31551	1.57547	0.262021	0.477042
	46	4.8052	7.40965	1.17199	0.758859	0.998375	2.69346	1.86307	8.44782	0.806958	2.01219	2.86476	4.44041	0.36851	0.526259	0.404388	3.96481	5.22729	1.73403	0.276965	0.524821			Compare cell means regardless of rows and columns
	47	3.96962	8.03537	1.2887	1.09778	1.3422	2.41969	1.62492	8.60815	1.48571	3.88681	2.84906	4.77845	0.40605	0.508962	0.399895	4.17169	4.24499	1.71836	0.321182	0.567754
	48	6.01241	13.7403	1.12825	0.947681	1.24973	5.76019	5.52128	10.7659	1.06507	2.79361	2.62779	3.75447	0.356758	0.627144	0.334939	3.33532	4.23241	1.22311	0.17246	0.39591			Number of families	1
	49	9.04162	14.1018	1.8808	1.76992	2.06354	14.1322	20.478	15.1299	1.91143	3.82396	2.9814	4.83741	0.371115	0.446302	0.34407	3.94415	3.96114	1.33723	0.209453	0.44336			Number of comparisons per family	6
	50	6.36501	11.3439	1.74013	1.53989	1.93621	8.31342	10.1829	11.7391	2.12126	4.25951	2.41073	3.53744	0.452021	0.584804	0.551756	3.15797	3.6833	1.22138	0.195338	0.397404			Alpha	0.05
	51	7.05854	11.4271	1.76668	2.05644	2.42488	9.17896	11.2483	12.4351	2.36638	5.03372	2.59224	3.72862	0.492366	0.608845	0.453508	3.47614	3.65086	1.01417	0.208047	0.434517
	52	8.3759	12.4497	2.06909	1.96113	2.53451	10.1729	13.7938	14.525	2.61538	5.54741	2.53076	3.96625	0.497378	0.692726	0.333415	3.3365	3.60793	1.04859	0.248336	0.471207			Tukey's multiple comparisons test	Mean Diff.	95.00% CI of diff.	Below threshold?	Summary	Adjusted P Value
	53	8.46837	13.1416	2.21818	2.41831	2.80483	11.0092	16.2019	13.6295	2.7469	5.53924	2.72786	3.59099	0.402189	0.63276	0.380371	3.56603	3.48109	1.09519	0.231779	0.391424
	54	7.3597	12.8931	2.29019	2.58734	3.05663	11.6755	16.0104	13.1349	3.64739	6.65827	2.50363	3.47846	0.457089	0.736903	0.446099	3.21726	3.42716	1.01417	0.227616	0.42417			PBS:Control vs. PBS:Giprβ-cell-/-	-307.8	-585.0 to -30.66	Yes	*	0.027
	55	9.21516	14.1734	2.67345	2.71322	3.23651	13.3955	18.9127	14.7635	4.36881	6.51929	2.88043	3.74801	0.603636	0.790273	0.443133	3.3094	3.332	1.16228	0.227616	0.430087			PBS:Control vs. Ex9:Control	105	-172.1 to 382.2	No	ns	0.7037
	56	9.82942	15.1691	2.60889	3.15875	3.38854	14.2705	21.8096	16.8079	4.69933	7.3401	3.20423	4.02358	0.472251	0.959639	0.377359	3.17577	3.62876	0.984911	0.241456	0.594719			PBS:Control vs. Ex9:Giprβ-cell-/-	104.4	-172.8 to 381.5	No	ns	0.7075
	57	13.1089	18.4233	3.11633	3.54063	3.07886	22.3156	34.0122	20.8228	5.51075	11.7472	4.11697	4.66629	0.549611	1.41189	0.528457	4.11925	5.38904	1.68847	0.233165	0.507517			PBS:Giprβ-cell-/- vs. Ex9:Control	412.9	135.7 to 690.0	Yes	**	0.003
	58	12.1184	11.5371	3.05894	3.02261	3.85056	19.4184	28.7753	17.5792	4.89076	8.56891	3.58117	3.86901	0.648573	1.23623	0.526997	3.12112	4.90114	1.48147	0.287765	0.435993			PBS:Giprβ-cell-/- vs. Ex9:Giprβ-cell-/-	412.2	135.1 to 689.4	Yes	**	0.003
	59	11.6467	15.2465	3.28875	3.28965	3.83364	20.1893	30.1091	18.3269	5.64667	9.38875	5.40595	4.65022	0.540953	0.978202	0.431247	3.12707	3.9688	1.30007	0.270186	0.413789			Ex9:Control vs. Ex9:Giprβ-cell-/-	-0.6422	-277.8 to 276.5	No	ns	>0.9999
	60	11.1669	16.0387	2.75588	3.11764	3.67249	20.0989	32.764	18.4539	4.79406	11.9873	4.22631	4.3166	0.491112	0.730024	0.671225	3.16153	3.51519	1.23345	0.268827	0.418242
	61	12.3295	16.5805	2.91587	3.1519	3.79251	19.998	34.4355	17.9443	4.74944	10.1985	4.19104	4.52754	0.581616	0.721758	0.676928	3.00656	3.52566	1.37243	0.220654	0.42713
	62	11.9364	17.916	3.11139	3.1998	4.05072	22.0001	34.3999	17.2936	4.4325	10.3879	3.20067	4.06299	0.472251	0.613074	0.641203	2.8732	3.81247	1.18497	0.327808	0.478499			Test details	Mean 1	Mean 2	Mean Diff.	SE of diff.	N1	N2	q	DF
	63	12.7648	20.041	3.39949	3.29987	3.84452	22.8418	35.5357	19.2116	4.95041	11.0963	3.68691	3.73767	0.51362	0.684402	0.59231	2.95982	3.3532	1.33723	0.306539	0.474126
	64	11.6855	22.0226	2.81401	3.57888	3.94955	21.7206	36.4677	20.0822	4.82342	11.4511	2.88887	3.79058	0.506132	0.720379	0.474192	2.62901	3.40475	1.32544	0.237315	0.433041			PBS:Control vs. PBS:Giprβ-cell-/-	114.7	422.5	-307.8	96.87	5	5	4.494	16
	65	14.9995	23.1145	4.36076	3.63841	5.15495	24.3847	40.4683	24.2543	5.51718	13.4324	2.33097	4.36921	0.864247	0.706571	0.454988	3.49368	3.19341	1.44703	0.286418	0.506071			PBS:Control vs. Ex9:Control	114.7	9.625	105	96.87	5	5	1.533	16
	66	12.0381	17.8481	3.46886	3.93776	4.2643	22.279	31.7899	18.0167	4.92656	11.7776	1.61791	3.18136	0.479807	0.596133	0.524077	2.407	2.6796	1.18497	0.231779	0.418242			PBS:Control vs. Ex9:Giprβ-cell-/-	114.7	10.27	104.4	96.87	5	5	1.524	16
	67	10.8328	17.586	3.86919	3.50008	4.67782	24.1164	33.9784	19.9496	5.43032	12.6735	2.39581	3.10339	0.593862	0.71486	0.525537	2.6547	2.8391	1.16753	0.302529	0.40039			PBS:Giprβ-cell-/- vs. Ex9:Control	422.5	9.625	412.9	96.87	5	5	6.027	16
	68	11.4324	17.8888	3.29464	3.97332	4.69206	24.3473	35.5749	19.3015	5.36266	13.2197	1.98231	3.14108	0.635257	0.688566	0.602407	2.71691	2.76726	1.06838	0.264746	0.39591			PBS:Giprβ-cell-/- vs. Ex9:Giprβ-cell-/-	422.5	10.27	412.2	96.87	5	5	6.018	16
	69	12.6402	19.2822	3.42687	3.97221	5.03843	25.9553	34.4308	19.7656	6.10866	13.8837	2.30719	3.80346	0.607295	0.801161	0.566271	2.56768	3.03581	1.51244	0.283722	0.482866			Ex9:Control vs. Ex9:Giprβ-cell-/-	9.625	10.27	-0.6422	96.87	5	5	0.009375	16
	70	11.3848	17.9714	3.97306	4.3776	4.74067	26.6349	37.6719	19.297	6.46813	13.8922	1.95267	3.43507	0.608515	0.917029	0.547395	2.61799	2.79079	1.36742	0.321182	0.507517
	71	12.3748	20.1142	4.89947	4.35452	5.63958	29.4529	39.5685	18.9613	8.07301	14.057	2.21544	3.1384	0.642525	0.79572	0.695434	2.83819	2.82808	1.57547	0.323834	0.500284
	72	11.7946	19.2241	4.17507	4.32043	5.28647	29.9325	39.6245	20.0467	8.77166	14.3101	2.12555	3.50995	0.637681	0.874156	0.593753	2.89369	2.99916	1.36575	0.371115	0.537748
	73	17.6695	24.776	5.46584	5.7097	8.09373	40.7281	55.039	24.2626	10.2693	20.3067	2.5996	4.03122	0.881683	1.002	1.11996	3.3941	4.71195	1.81646	0.403476	0.650966
	74	13.7255	21.7668	3.95769	4.19368	4.65527	31.535	48.429	21.9601	7.28252	15.4859	2.08991	3.41003	0.689505	0.801161	0.729478	2.72786	4.11877	1.41567	0.297172	0.484321
	75	15.6552	20.7849	3.98074	4.42153	4.6707	33.6233	48.4583	22.0041	10.1122	16.1666	2.58242	3.61965	0.682306	0.829649	0.509454	3.02211	3.2722	1.42889	0.38151	0.406353
	76	14.4992	21.3096	4.39779	4.04656	4.5495	34.077	46.5924	21.047	6.83507	15.4891	2.16741	3.42057	0.695497	0.788911	0.791507	2.71569	3.03716	1.60592	0.259292	0.383931
	77	15.1897	21.8594	4.06511	3.81857	4.63271	36.7043	46.7446	22.1014	7.38252	24.0752	2.19019	3.70274	0.599973	0.730024	0.49479	2.40327	3.25088	1.44209	0.384103	0.552064
	78	14.9243	21.9902	4.38545	4.62405	4.73474	35.2116	52.4645	21.0528	7.23664	16.0664	2.30093	3.81633	0.586518	0.801161	0.540118	2.49992	3.52828	1.37577	0.390575	0.449241
	79	14.8135	24.711	4.10627	4.00441	5.56492	36.6026	49.9467	21.1645	6.91263	16.6428	2.13063	2.83083	0.637681	0.703805	0.684052	2.40825	3.0046	1.33387	0.356758	0.669105
	80	14.5704	24.0778	4.25899	3.77502	5.44458	35.0836	55.8871	23.0492	6.99324	17.3525	2.36592	3.61184	0.564412	0.816099	0.487443	2.548	2.79771	1.56421	0.298512	0.552064
	TZP AUC	184.3	148.3	70.12	79.33	91.27	552.4	889.9	247.5	140.9	281.7	18.13	10.67	6.939	5.442	6.945	13.25	26.81	5.427	3.517	2.333
	Insulin (ng/islet*min)																							Two-way ANOVA
	Time (min)	Control - PBS					Gipr beta-cell KO - PBS					Control - Ex9					Gipr beta-cell KO - Ex9
		1	2	3	4	5	1	2	3	4	5	1	2	3	4	5	1	2	3	4	5			Table Analyzed	iAUC (ng/islet)
	1	0.00117177	0.000553628	9.41724e-05	5.00053e-05	0.000281753	0.000969562	0.00130524	0.0019257	0.000256788	0.000335689	0.000373649	0.000279273	1.67015e-05			0.000909273	0.00208537	0.000710072	0.00124588	4.39198e-05
	2	0.000442815	0.000578692			0.000161028	0.000691123	0.000805174	0.0018247	3.91747e-05	0.000198877	0.000190754				0.000331228	0.000982158	0.00131018	0.000165764	0.000193284	0.000149372			Two-way ANOVA	Ordinary
	3	0.000640672	0.000875386			4.57974e-05	0.000790441	0.000945663	0.00129869	0.000126777	0.00015144	0.000211044					0.000919061	0.00137584	0.000198602	0.000197597	0.000320834			Alpha	0.05
	4	0.000490702	0.000521936				0.00098386	0.000868567	0.000502715	8.45914e-05	0.000419478	0.000294789					0.000967675	0.00125572	0.000229852	9.41724e-05
	5	0.000569015	0.0024922			0.000107498	0.00100762	0.000964789	0.000886744	0.000260941	0.00032676	0.000134074	9.26289e-05				0.000909273	0.00129814	0.000629078	0.000131337	0.000138928			Source of Variation	% of total variation	P value	P value summary	Significant?
	6	0.000501247	0.00083537			0.000180047	0.00085886	0.00112991	0.000903721	0.000140394	0.000194186	9.5925e-05					0.000889631	0.00143472	0.000673624	0.000201897	2.4842e-05			Interaction	10.23	0.0511	ns	No
	7	0.000660921					0.000844269	0.00128238	0.000783285	0.000385996	0.00015144	0.000243973					0.000928826	0.00176348	0.000105806	0.000197597				Row Factor	43.35	0.0005	***	Yes
	8	0.000810076	0.000521936			0.000180047	0.000907236	0.0012778	0.000881069	0.000218978	0.000565702	0.000437653	0.000239978		0.000278286	6.17167e-05	0.00102534	0.00210107	0.000767245	0.000265086	0.000229935			Column Factor	9.623	0.0576	ns	No
	9	0.000912053	0.000177446			0.000304336	0.00132805	0.0012778	0.00102618	0.000302014	0.000523113	0.000800054	0.00120054				0.00109648	0.00372646	0.000871151	0.000358303	0.000112316
	10	0.00125027	0.00103715		0.000180146	0.000180047	0.00108781	0.00127322	0.00117221	0.000281578	9.75183e-05	0.00127715	0.00300091		0.000185202		0.00139463	0.00371759	0.00156182	0.000397782	7.34709e-05			ANOVA table	SS	DF	MS	F (DFn, DFd)	P value
	11	0.0299686	0.0284508	0.00641832	0.000882387	0.00412399	0.00797243	0.00954916	0.00762747	0.000716872	0.00161794	0.0185469	0.0669878	0.00134635	0.00305573	0.00168694	0.0130709	0.014451	0.00998091	0.000720495	0.00137263			Interaction	1.013	1	1.013	F (1, 16) = 4.446	P=0.0511
	12	0.111424	0.120408	0.0139989	0.0103375	0.0173541	0.069233	0.11519	0.108685	0.00640199	0.0168874	0.0527297	0.174422	0.00985685	0.0169923	0.0104195	0.0819141		0.111372	0.00887728	0.0223308			Row Factor	4.295	1	4.295	F (1, 16) = 18.85	P=0.0005
	13	0.0356674	0.0516925	0.00347481	0.00574608	0.00612872	0.0404377	0.118443	0.0725802	0.00376454	0.0127302	0.0183172	0.0487927	0.00383725	0.0064991	0.00380296	0.0413174	0.107731	0.0743776	0.00737042	0.0111213			Column Factor	0.9535	1	0.9535	F (1, 16) = 4.184	P=0.0576
	14	0.022569	0.0315884	0.00128284	0.00181025	0.00167546	0.0195055	0.0402267	0.0338323	0.000817436	0.00453331	0.0110212	0.0337181	0.00132968	0.00270366	0.00103037	0.0222463	0.0498052	0.0367467	0.0021738	0.00427568			Residual	3.646	16	0.2279
	15	0.0147675	0.0229551	0.000902329	0.000955475	0.000649996	0.0136005	0.0194687	0.0246887	0.000428989	0.00212192	0.00780315	0.0208089	0.000902329	0.00141486	0.00104639	0.0156217	0.0309949	0.0225327	0.001323	0.00161606
	16	0.0118441	0.0232905	0.000763782	5.00053e-05	0.000308833	0.00920008	0.0117026	0.0212648	0.0004017	0.00152165	0.0068242	0.018206	0.000796033	0.00076285	0.000561457	0.0123936	0.0240813	0.0145856	0.000806744	0.000824973			Difference between column means
	17	0.0114572	0.0249009	0.000870624	0.000101437	0.000331228	0.00783243	0.00861169	0.0214061	0.000256788	0.00199051	0.00596498	0.0170344	0.000456047	0.000589262	0.000189484	0.012588	0.0239964	0.0121794	0.0010139	0.00101981			Mean of Control	0.2587
	18	0.00819087	0.0166048	0.000698722	0.000430885	0.000272672	0.00508561	0.00521777	0.0135798	0.000167121	0.00152551	0.0043358	0.0109429	0.000428989	0.000466681	0.000662548	0.00748787	0.0172408	0.00767726	0.000588411	0.000733627			Mean of Giprβ-cell-/-	0.6954
	19	0.00790785	0.0178803	0.000965301	0.000733627	0.000548704	0.00507048	0.00429837	0.016551	0.000354323	0.00142089	0.00467881	0.0132555	0.000490525	0.000678928	0.00110627	0.0102847	0.0159909	0.00809187	0.000640205	0.00115871			Difference between means	-0.4367
	20	0.00802262	0.0177862	0.000727733	0.000471129	0.000745673	0.00553326	0.00459847	0.0136644	0.000397782	0.00153323	0.00526213	0.0111216	0.000835216	0.00112717	0.000462924	0.00886906	0.0163628	0.00738674	0.000888257	0.00146455			SE of difference	0.2135
	21	0.00828022	0.0156229	0.000951355	0.00140719	0.00159104	0.00585399	0.00526674	0.0169777	0.000543527	0.00143643	0.00579327	0.0123478	0.000595846	0.00166489	0.00094585	0.00906972	0.0166677	0.00781969	0.000986168	0.00151401			95% CI of difference	-0.8893 to 0.01589
	22	0.00864725	0.0183185	0.000852945	0.000229935	0.000778673	0.00636427	0.00457547	0.0155878	0.00059213	0.00177471	0.0053239	0.0112394	0.000629155	0.00102782	0.000531657	0.0099985	0.0180974	0.0080991	0.00106563	0.00167987
	23	0.00963007	0.0156899	0.000926885	0.000493284	0.00117773	0.00558936	0.00470939	0.0173653	0.000781721	0.00178613	0.00608231	0.0127753	0.000856484	0.00166114	0.000616411	0.0112459	0.0185594	0.00815326	0.00100351	0.00158214			Difference between row means
	24	0.00937655	0.0149924	0.00120201	0.000567648	0.0012409	0.00661025	0.00437171	0.0182372	0.000891778	0.00170605	0.00607227	0.0120071	0.000713247	0.00173591	0.000823833	0.0107561	0.0219115	0.00814243	0.00131966	0.00217988			Mean of PBS	0.9405
	25	0.0139551	0.0240391	0.00107937	0.000914968	0.00156794	0.0100932	0.00602095	0.0247584	0.00101044	0.00247855	0.00997382	0.0215333	0.000881209	0.00234899	0.000691749	0.0141304	0.034053	0.0110306	0.00195333	0.00182137			Mean of Ex9	0.01366
	26	0.0109927	0.0177454	0.000909354	0.000484438	0.00107038	0.00687339	0.00513475	0.0217315	0.000734962	0.00193395	0.00809723	0.0137262	0.000982695	0.00200901	0.000925623	0.0115093	0.0257765	0.00839773	0.00142933	0.00177685			Difference between means	0.9268
	27	0.0105717	0.0190917	0.00120539	0.000541562	0.0012133	0.00724059	0.00561926	0.0205319	0.000756591	0.00202814	0.00843075	0.0181781	0.000972263	0.00172099	0.000844283	0.0112914	0.0218414	0.00779417	0.00134635	0.00175826			SE of difference	0.2135
	28	0.009911	0.0161196	0.000944373	0.000515304	0.00095393	0.00656261	0.0054621	0.0206337	0.000760188	0.0019075	0.00875588	0.0141135	0.000820996	0.00143017	0.000795123	0.0119165	0.0225449	0.00725714	0.00120539	0.00161606			95% CI of difference	0.4743 to 1.379
	29	0.0109788	0.0183154	0.00106563	0.000475571	0.00111821	0.00751911	0.00587628	0.0231716	0.000738572	0.00182034	0.00798875	0.0137682	0.00102082	0.00157837	0.000803336	0.0115546	0.0228034	0.00777228	0.00121891	0.00158592
	30	0.011291	0.0186463	0.00111019	0.000644971	0.00124484	0.0069062	0.00410068	0.0200562	0.000860022	0.00164481	0.00813545	0.016281	0.00102082	0.0017657	0.000704227	0.0131987	0.0254438	0.00934588	0.0015215	0.00164238			Interaction CI
	31	0.00951044	0.0216824	0.000954844	0.000882387	0.00122514	0.00651126	0.00554075	0.0224175	0.000877683	0.0017709	0.00824043	0.0146561	0.000799605	0.0014531	0.000540187	0.0144159	0.0277349	0.00827571	0.00135635	0.00129152			Mean diff, A1 - B1	-0.8869
	32	0.00979522	0.0249766	0.0011783	0.000943348	0.0012133	0.00595423	0.00538707	0.0223594	0.000788881	0.00177471	0.00996765	0.0189738	0.00160319	0.00219073	0.000921573	0.0124744	0.0208977	0.00576926	0.000895296	0.001276			Mean diff, A2 - B2	0.01349
	33	0.0125978	0.0235829	0.00139622	0.000229935	0.00137415	0.00657727	0.00472466	0.023808	0.000888257	0.00197921	0.00905407	0.0137294	0.00127613	0.00161606	0.000691749	0.0158663	0.0268738	0.00729052	0.00472528	0.00183987			(A1 -B1) - (A2 - B2)	-0.9004
	34	0.00929542	0.0195576	0.00128954	0.000154557	0.00120146	0.00610977	0.00333229	0.0207478	0.000658565	0.00215184	0.00805259	0.0133369	0.00115452	0.00179171	0.00116981	0.0130173	0.0171845	0.00511799	0.000835216	0.00138801			95% CI of difference	-1.806 to 0.004805
	35	0.0103345	0.0177549	0.00105187	0.000283055	0.00116189	0.00556693	0.00338421	0.0205319	0.000731349	0.00205444	0.00743942	0.0120005	0.00109993	0.00133409	0.000658367	0.0133085	0.0168997	0.00459483	0.000662229	0.00122145			(B1 - A1) - (B2 - A2)	0.9004
	36	0.0104985	0.0181403	0.00136965	0.000220105	0.00100629	0.00540584	0.00369353	0.0212371	0.000705989	0.00192262	0.00776466	0.0110171	0.000919878	0.00166864	0.000745673	0.0134834	0.0156715	0.0044394	0.000799605	0.0011469			95% CI of difference	-0.004805 to 1.806
	37	0.00999162	0.0192844	0.0011749	0.000259095	0.00115792	0.0055108	0.00379585	0.0212832	0.000796033	0.00195282	0.00681764	0.0140104	0.000951355	0.00146836	0.000675077	0.0110394	0.0162054	0.00390255	0.000618079	0.00120581
	38	0.0104566	0.0189548	0.00109308	0.000311449	0.00133901	0.00523661	0.00365407	0.0199046	0.000898814	0.0020131	0.00816092	0.0112831	0.00104498	0.00179171	0.000774556	0.011609	0.0152049	0.00345782	0.000806744	0.00117051			Data summary
	39	0.0109753	0.0183248	0.0012929	0.000159718	0.00131552	0.00558563	0.00364617	0.0218174	0.000951355	0.00204693	0.00695517	0.0110239	0.00100005	0.00169858	0.000633225	0.0117056	0.0156462	0.00409804	0.000716872	0.00137648			Number of columns (Column Factor)	2
	40	0.011509	0.0206245	0.00128619	0.00019024	0.00167163	0.00558936	0.00344796	0.0262045	0.000806744	0.00211817	0.0087055	0.0117546	0.000902329	0.00207103	0.000848367	0.0119465	0.0155289	0.00406348	0.000695084	0.00135723			Number of rows (Row Factor)	2
	41	0.0142444	0.0273863	0.00144254	0.000408307	0.00179754	0.00796526	0.00528933	0.0260354	0.00126606	0.00279391	0.0105055	0.0142358	0.0012929	0.00303843	0.00086876	0.0151195	0.021069	0.00507734	0.00132968	0.00140719			Number of values	20
	42	0.0112979	0.0190264	0.00136633	0.000390123	0.00160642	0.00702272	0.00539082	0.0231045	0.00100698	0.00231203	0.00928841	0.0127163	0.0012324	0.00279134	0.000864685	0.0118593	0.0179202	0.00471981	0.000713247	0.00126434
	43	0.0113706	0.0208771	0.00132968	0.000399229	0.00118169	0.00656627	0.00447951	0.0222125	0.000860022	0.00211817	0.0122558	0.0124632	0.0010139	0.00193571	0.000641616	0.0113671	0.0148415	0.0034759	0.000745787	0.00140336			Tukey's post hoc analysis TZP AUC
	44	0.0115298	0.0192969	0.00241297	6.77146e-05	0.000941808	0.00666517	0.00481617	0.0228696	0.000863558	0.00217052	0.0113671	0.0148958	0.00100698	0.00154055	0.000786902	0.0117599	0.0138296	0.00374417	0.000636524	0.00113112
	45	0.0108815	0.0211141	0.00157385	0.0010398	0.00147135	0.00692078	0.00582053	0.0233331	0.00109308	0.00237877	0.0105055	0.0148223	0.000919878	0.00153677	0.000654183	0.0106218	0.0141747	0.00420125	0.000698722	0.00127211			Compare cell means regardless of rows and columns
	46	0.0128139	0.0197591	0.0031253	0.00202362	0.00266233	0.00718256	0.0049682	0.0225275	0.00215189	0.00536584	0.00763935	0.0118411	0.000982695	0.00140336	0.00107837	0.0105728	0.0139394	0.00462408	0.000738572	0.00139952
	47	0.0105856	0.0214276	0.00343653	0.00292741	0.00357921	0.00645251	0.00433313	0.0229551	0.00396189	0.0103648	0.0075975	0.0127425	0.0010828	0.00135723	0.00106639	0.0111245	0.01132	0.00458228	0.000856484	0.00151401			Number of families	1
	48	0.0160331	0.0366409	0.00300868	0.00252715	0.0033326	0.0153605	0.0147234	0.0287091	0.00284019	0.00744964	0.00700744	0.0100119	0.000951355	0.00167238	0.000893172	0.00889418	0.0112864	0.00326161	0.000459895	0.00105576			Number of comparisons per family	6
	49	0.024111	0.0376048	0.00501546	0.00471979	0.00550279	0.0376858	0.0546081	0.0403464	0.00509715	0.0101972	0.00795041	0.0128998	0.000989641	0.00119014	0.000917521	0.0105177	0.010563	0.00356596	0.000558542	0.00118229			Alpha	0.05
	50	0.0169734	0.0302505	0.00464034	0.00410638	0.00516323	0.0221691	0.0271543	0.0313042	0.0056567	0.0113587	0.00642862	0.00943318	0.00120539	0.00155948	0.00147135	0.00842125	0.00982214	0.00325701	0.000520901	0.00105974
	51	0.0188228	0.0304721	0.00471114	0.00548383	0.00646634	0.0244772	0.0299954	0.0331604	0.00631034	0.0134232	0.00691265	0.00994299	0.00131298	0.00162359	0.00120935	0.0092697	0.00973562	0.00270444	0.000554793	0.00115871			Tukey's multiple comparisons test	Mean Diff.	95.00% CI of diff.	Below threshold?	Summary	Adjusted P Value
	52	0.0223357	0.0331992	0.00551758	0.00522967	0.0067587	0.0271277	0.0367835	0.0387333	0.00697433	0.0147931	0.00674869	0.0105767	0.00132634	0.00184727	0.000889107	0.00889732	0.00962115	0.00279625	0.000662229	0.00125655
	53	0.0225823	0.0350443	0.00591513	0.00644883	0.00747954	0.0293578	0.0432051	0.0363454	0.00732506	0.0147713	0.00727429	0.00957597	0.0010725	0.00168736	0.00101432	0.00950942	0.0092829	0.00292049	0.000618079	0.0010438			PBS:Control vs. PBS:Giprβ-cell-/-	-0.8869	-1.751 to -0.02306	Yes	*	0.0432
	54	0.0196259	0.0343816	0.00610717	0.00689957	0.00815101	0.0311347	0.0426945	0.0350264	0.00972637	0.0177554	0.00667634	0.0092759	0.00121891	0.00196508	0.0011896	0.00857935	0.0091391	0.00270444	0.000606976	0.00113112			PBS:Control vs. Ex9:Control	0.4767	-0.3872 to 1.340	No	ns	0.4174
	55	0.0245738	0.0377959	0.0071292	0.00723525	0.00863069	0.0357213	0.0504338	0.0393694	0.0116502	0.0173848	0.00768116	0.00999469	0.0016097	0.0021074	0.00118169	0.00882507	0.00888532	0.00309941	0.000606976	0.0011469			PBS:Control vs. Ex9:Giprβ-cell-/-	0.4901	-0.3737 to 1.354	No	ns	0.3941
	56	0.0262118	0.040451	0.00695705	0.00842333	0.00903611	0.0380547	0.058159	0.044821	0.0125315	0.0195736	0.00854461	0.0107296	0.00125934	0.00255904	0.00100629	0.00846873	0.00967669	0.00262643	0.000643882	0.00158592			PBS:Giprβ-cell-/- vs. Ex9:Control	1.364	0.4997 to 2.227	Yes	**	0.0018
	57	0.0349571	0.0491287	0.00831023	0.00944168	0.00821029	0.0595083	0.0906993	0.0555275	0.0146953	0.0313259	0.0109786	0.0124434	0.00146563	0.00376503	0.00140922	0.0109847	0.0143708	0.00450259	0.000621774	0.00135338			PBS:Giprβ-cell-/- vs. Ex9:Giprβ-cell-/-	1.377	0.5132 to 2.241	Yes	**	0.0016
	58	0.0323159	0.0307655	0.00815717	0.00806029	0.0102682	0.0517824	0.0767343	0.0468778	0.013042	0.0228504	0.0095498	0.0103174	0.00172953	0.00329662	0.00140533	0.00832299	0.0130697	0.00395058	0.000767374	0.00116265			Ex9:Control vs. Ex9:Giprβ-cell-/-	0.01349	-0.8503 to 0.8773	No	ns	>0.9999
	59	0.0310578	0.0406573	0.00876999	0.0087724	0.010223	0.053838	0.0802909	0.0488718	0.0150578	0.0250367	0.0144159	0.0124006	0.00144254	0.00260854	0.00114999	0.00833885	0.0105835	0.00346686	0.000720495	0.00110344
	60	0.0297783	0.0427698	0.00734902	0.00831371	0.00979332	0.0535971	0.0873707	0.0492103	0.0127842	0.031966	0.0112701	0.0115109	0.00130963	0.00194673	0.00178993	0.00843075	0.00937383	0.00328919	0.000716872	0.00111531
	61	0.0328787	0.0442147	0.00777565	0.00840507	0.0101133	0.0533281	0.0918279	0.0478514	0.0126652	0.0271961	0.0111761	0.0120734	0.00155098	0.00192469	0.00180514	0.00801749	0.00940177	0.00365982	0.000588411	0.00113901			Test details	Mean 1	Mean 2	Mean Diff.	SE of diff.	N1	N2	q	DF
	62	0.0318304	0.0477759	0.00829704	0.00853279	0.0108019	0.0586669	0.091733	0.0461163	0.01182	0.0277011	0.00853513	0.0108346	0.00125934	0.00163486	0.00170988	0.00766187	0.0101666	0.00315993	0.000874155	0.001276
	63	0.0340396	0.0534427	0.00906532	0.00879965	0.0102521	0.0609115	0.0947618	0.0512309	0.0132011	0.0295902	0.00983175	0.00996713	0.00136965	0.00182507	0.00157949	0.00789284	0.00894186	0.00356596	0.000817436	0.00126434			PBS:Control vs. PBS:Giprβ-cell-/-	0.4971	1.384	-0.8869	0.3019	5	5	4.154	16
	64	0.0311614	0.0587269	0.00750401	0.00954369	0.0105321	0.0579216	0.0972473	0.0535525	0.0128624	0.0305362	0.00770365	0.0101082	0.00134969	0.00192101	0.00126451	0.0070107	0.00907933	0.00353451	0.000632841	0.00115478			PBS:Control vs. Ex9:Control	0.4971	0.0204	0.4767	0.3019	5	5	2.233	16
	65	0.0399988	0.0616388	0.0116287	0.00970244	0.0137465	0.0650258	0.107915	0.0646782	0.0147125	0.0358198	0.00621591	0.0116512	0.00230466	0.00188419	0.0012133	0.00931647	0.00851577	0.00385874	0.000763782	0.00134952			PBS:Control vs. Ex9:Giprβ-cell-/-	0.4971	0.006912	0.4901	0.3019	5	5	2.296	16
	66	0.0321016	0.047595	0.00925029	0.0105007	0.0113715	0.0594106	0.0847732	0.0480444	0.0131375	0.031407	0.00431442	0.00848361	0.00127949	0.00158969	0.00139754	0.00641868	0.0071456	0.00315993	0.000618079	0.00111531			PBS:Giprβ-cell-/- vs. Ex9:Control	1.384	0.0204	1.364	0.3019	5	5	6.387	16
	67	0.0288875	0.0468959	0.0103178	0.00933354	0.0124742	0.0643104	0.0906089	0.0531988	0.0144809	0.0337959	0.00638883	0.00827571	0.00158363	0.00190629	0.00140143	0.0070792	0.00757093	0.0031134	0.000806744	0.00106771			PBS:Giprβ-cell-/- vs. Ex9:Giprβ-cell-/-	1.384	0.006912	1.377	0.3019	5	5	6.45	16
	68	0.0304863	0.0477036	0.0087857	0.0105955	0.0125121	0.0649261	0.0948664	0.0514708	0.0143004	0.0352525	0.00528617	0.00837623	0.00169402	0.00183617	0.00160642	0.00724508	0.00737935	0.00284901	0.000705989	0.00105576			Ex9:Control vs. Ex9:Giprβ-cell-/-	0.0204	0.006912	0.01349	0.3019	5	5	0.06318	16
	69	0.0337072	0.0514192	0.00913832	0.0105926	0.0134358	0.0692142	0.0918155	0.0527084	0.0162898	0.0370232	0.00615251	0.0101426	0.00161945	0.00213643	0.00151006	0.00684715	0.00809548	0.00403317	0.000756591	0.00128764
	70	0.0303594	0.0479238	0.0105948	0.0116736	0.0126418	0.0710264	0.100458	0.0514586	0.0172483	0.037046	0.00520711	0.00916018	0.00162271	0.00244541	0.00145972	0.00698131	0.00744212	0.00364646	0.000856484	0.00135338
	71	0.0329994	0.0536379	0.0130653	0.0116121	0.0150389	0.0785411	0.105516	0.0505636	0.021528	0.0374852	0.00590785	0.00836906	0.0017134	0.00212192	0.00185449	0.00756851	0.00754153	0.00420125	0.000863558	0.00133409
	72	0.0314524	0.0512643	0.0111335	0.0115211	0.0140972	0.0798199	0.105665	0.053458	0.0233911	0.0381602	0.00566813	0.00935986	0.00170048	0.00233108	0.00158334	0.0077165	0.00799776	0.003642	0.000989641	0.001434
	73	0.0471187	0.0660694	0.0145756	0.0152259	0.0215833	0.108608	0.146771	0.0647002	0.0273847	0.0541511	0.00693228	0.0107499	0.00235116	0.002672	0.00298657	0.00905094	0.0125652	0.0048439	0.00107594	0.00173591
	74	0.0366013	0.0580449	0.0105538	0.0111832	0.0124141	0.0840934	0.129144	0.0585602	0.0194201	0.0412957	0.00557309	0.0090934	0.00183868	0.00213643	0.00194527	0.00727429	0.0109834	0.00377511	0.000792458	0.00129152
	75	0.0417472	0.0554264	0.0106153	0.0117907	0.0124552	0.0896621	0.129222	0.0586775	0.0269658	0.043111	0.00688646	0.0096524	0.00181948	0.0022124	0.00135854	0.00805897	0.00872586	0.00381039	0.00101736	0.00108361
	76	0.0386644	0.0568257	0.0117274	0.0107908	0.012132	0.090872	0.124246	0.0561255	0.0182269	0.0413042	0.00577977	0.00912153	0.00185466	0.00210376	0.00211068	0.00724184	0.0080991	0.00428246	0.000691444	0.00102382
	77	0.0405058	0.0582916	0.0108403	0.0101829	0.0123539	0.0978782	0.124652	0.058937	0.0196867	0.0642005	0.0058405	0.00987398	0.00159993	0.00194673	0.00131944	0.00640873	0.00866901	0.00384557	0.00102427	0.00147217
	78	0.0397982	0.0586404	0.0116945	0.0123308	0.012626	0.0938977	0.139905	0.0561408	0.0192977	0.0428437	0.00613581	0.0101769	0.00156405	0.00213643	0.00144032	0.00666646	0.00940875	0.00366873	0.00104153	0.00119798
	79	0.0395026	0.065896	0.0109501	0.0106784	0.0148398	0.097607	0.133191	0.0564386	0.0184337	0.0443807	0.00568168	0.00754889	0.00170048	0.00187681	0.00182414	0.00642199	0.00801226	0.00355698	0.000951355	0.00178428
	80	0.0388543	0.0642074	0.0113573	0.0100667	0.0145189	0.0935563	0.149032	0.0614644	0.0186486	0.0462733	0.00630913	0.00963157	0.0015051	0.00217627	0.00129985	0.00679467	0.00746055	0.00417122	0.000796033	0.00147217
	TZP iAUC	0.6839	0.9443	0.2567	0.2886	0.3118	1.815	2.742	0.9779	0.4433	0.9415	0.03199	0.01806	0.01596	0.01308	0.02291	0.004135	0.009184	0.01463	0.001694	0.004916

## Sheet: Figure 1B
	Insulin (ng/ml)
	Time (min)	PBS				Ex9					GIPR Antag				Ex9 + GIPR Antag						One-way ANOVA TZP AUC
		1	2	3	4	1	2	3	4	5	1	2	3	4	1	2	3	4	5
	1	0.18256	0.1408	0.183678	0.0760741	0.176623	0.123476	0.220022	0.198064	0.170946	0.163173	0.377912	0.273488	0.265191	0.112679	0.265581	0.186231	0.312804	0.297454		Table Analyzed	Peptide AUC
	2	0.167493	0.242046	0.330055	0.0702396	0.199921	0.167943	0.197578	0.352646	0.261145	0.209985	0.433328	0.266902	0.258686	0.0920667	0.301627	0.164549	0.208462	0.444391		Data sets analyzed	A-D
	3	0.323727	0.212587	0.317606	0.00782053	0.26562	0.176551	0.223754	0.297147	0.26896	0.25461	0.574352	0.300838	0.169621	0.109559	0.294246	0.209985	0.423473	0.606853
	4	0.164662	0.247088	0.365821	BDL	0.295566	0.18508	0.296092	0.215322	0.0933519	0.297596	0.388925	0.326457	0.245551	0.197736	0.357692	0.247088	0.0961143	3.25381		ANOVA summary
	5	0.258165	0.598852	0.458551	0.024592	0.448885	0.280045	0.386972	0.319012	0.118757	0.383343	0.495859	0.388965	0.187527	0.193535	0.320048	0.204759	0.0654186	0.33339		F	22.65
	6	0.19289	0.226779	0.478715	0.00782053	0.305053	0.265581	0.286859	0.804929	0.205829	0.332219	0.510996	0.412221	0.278082	0.23754	0.390627	0.216477	0.271656	0.300033		P value	<0.0001
	7	0.257237	0.25461	0.435279	0.135423	0.296623	0.308565	0.258165	0.228881	BDL	0.343978	0.511939	0.456837	0.242241	0.316256	0.316367	0.245829	BDL	0.237576		P value summary	****
	8	0.239588	0.238249	0.503439	0.162811	0.375902	0.328998	0.271138	0.300295	BDL	0.391339	0.578953	0.426784	0.198064	0.240237	0.372343	0.263325	0.104405	0.351233		Significant diff. among means (P < 0.05)?	Yes
	9	0.239588	0.333399	0.552163	0.135423	0.381924	0.359215	0.332919	1.75423	5.84742e-05	0.488135	0.66147	0.490073	0.0961143	0.212999	0.352193	0.317991	BDL	0.129889		R squared	0.8291
	10	0.302549	0.473945	0.837883	0.151908	0.508165	0.547281	0.418907	0.261943	BDL	0.671025	0.822481	0.624946	0.124452	0.311133	0.455301	0.492484	0.0700003	0.0180719
	11	1.03287	1.4656	1.6943	0.722816	1.00646	1.05566	0.76498	1.19711	0.550687	1.21967	1.27726	1.30303	1.47661	0.741654	1.03109	1.13456	0.979292	0.749182		Brown-Forsythe test
	12	6.28008	13.9663	8.98597	9.12627	8.30998	11.02	9.59745	19.1744	9.64799	7.26607	9.30523	13.6631	19.0677	4.4139	12.25	12.179	9.78409	17.5768		F (DFn, DFd)	7.454 (3, 14)
	13	3.61436	6.73115	5.60253	3.70945	4.82984	5.60658	7.59971	7.59325	5.01228	5.10009	6.05447	9.15487	7.18436	3.17666	8.49893	6.30504	4.65756	12.4506		P value	0.0032
	14	1.70427	2.60761	2.64874	2.21524	2.03968	2.55796	3.26831	3.66083	2.12784	2.77878	2.90635	4.23283	5.39572	1.36466	3.5472	2.86554	2.6483	8.60128		P value summary	**
	15	1.13209	1.93022	2.29698	1.71534	1.70558	1.98521	2.21997	3.56432	1.32043	2.15688	1.78346	2.57526	4.26019	1.07934	2.42022	2.5313	2.24105	4.50968		Are SDs significantly different (P < 0.05)?	Yes
	16	0.760511	1.66771	1.71309	1.16564	1.47981	1.42588	1.9073	2.47276	1.14939	1.63835	1.74234	1.97018	2.56962	0.904162	1.64535	1.95044	1.52427	3.87964
	17	0.921865	0.917673	1.7221	0.832627	0.810463	0.791756	1.25056	1.38476	0.323157	0.831558	1.52356	1.25199	2.02791	0.784168	1.52038	1.55237	0.993494	3.37775		Bartlett's test
	18	0.757829	0.991885	1.65585	0.466795	1.06062	1.0927	1.27882	1.25581	0.715612	1.49637	1.81997	1.256	1.2603	0.624946	1.31942	1.39928	0.688915	1.64272		Bartlett's statistic (corrected)	32.29
	19	0.940535	1.14284	1.91481	0.521204	1.06634	1.25701	1.34501	0.981663	0.451869	1.3904	1.99354	1.60918	1.27823	0.805814	1.43406	1.40372	0.917205	1.59042		P value	<0.0001
	20	0.773916	1.1198	1.79688	0.533504	1.14414	1.29005	1.36177	1.43958	0.718014	1.499	1.70708	1.57821	1.29165	0.815523	1.65414	1.38329	1.12401	1.68359		P value summary	****
	21	1.00714	1.2133	1.97151	0.761144	1.2567	1.15297	1.46754	2.73252	0.701189	1.45678	1.76105	1.65067	1.37375	0.857367	1.42436	1.4409	0.941193	1.59042		Are SDs significantly different (P < 0.05)?	Yes
	22	0.979624	1.18685	1.66491	0.589804	1.1554	1.38248	1.3406	1.1148	0.38922	1.59415	1.68903	1.73225	1.54583	0.915796	1.53623	1.53228	0.868797	2.47666
	23	0.992941	1.09945	2.03163	0.545782	1.24799	1.31699	1.35295	1.50048	0.981341	1.47616	2.05064	1.75518	1.36492	1.09885	1.39439	1.55586	1.05686	1.86236		ANOVA table	SS	DF	MS	F (DFn, DFd)	P value
	24	0.954754	1.27401	1.78197	0.758753	1.35109	1.71693	1.37411	1.22654	0.64084	1.47088	1.80657	1.79141	1.33837	0.893564	1.61016	1.45855	0.834545	2.11886		Treatment (between columns)	3.823	3	1.274	F (3, 14) = 22.65	P<0.0001
	25	1.25498	1.57154	1.9884	0.49406	1.60892	1.88628	1.71394	1.28495	1.13778	1.67805	2.54047	2.40992	1.4177	1.09885	2.01534	1.85241	1.37595	1.78327		Residual (within columns)	0.7877	14	0.05627
	26	0.927201	1.30912	1.82815	0.705999	1.29539	1.56074	1.38822	1.06618	0.441896	1.36548	2.0331	1.88628	1.63576	0.821984	1.74823	1.45767	1.0778	1.36181		Total	4.61	17
	27	0.934313	1.32257	1.91555	0.582486	1.54115	1.58596	1.48075	1.17665	0.499004	1.37083	1.83558	1.86357	1.38696	0.849882	1.57232	1.44708	0.905158	1.67905
	28	1.01069	1.31091	1.93251	0.796945	1.217	1.48571	1.375	1.37154	0.481682	1.48056	2.12133	1.84841	1.2175	0.912626	1.72977	1.28303	1.13779	1.64272		Data summary
	29	1.14005	1.38062	2.42234	0.789795	1.18748	1.57239	1.54943	1.32284	0.531046	1.47352	2.183	1.79236	1.21071	0.877626	1.895	1.61844	0.844364	1.57676		Number of treatments (columns)	4
	30	0.948534	1.25413	1.88007	0.589804	1.68225	1.77045	2.12952	1.47444	0.677099	1.90913	2.76771	2.46944	1.94159	1.32694	2.35786	2.48327	1.51995	2.30698		Number of values (total)	18
	31	1.14271	1.56109	2.17068	0.746788	1.66491	2.10495	2.46766	1.94572	1.29049	2.56056	4.10768	3.83972	3.80048	1.84746	4.44824	2.03354	2.31335	3.16302
	32	0.9814	1.20419	1.64225	0.667445	1.65661	1.68913	2.14796	1.17665	0.294874	2.0419	2.83852	3.52657	1.79826	1.4906	2.83594	1.6271	1.1355	1.92776		Tukey's Post Hoc Analysis TZP AUC
	33	1.14448	0.759609	1.85191	0.655362	1.72135	1.1009	1.94419	1.22654	0.584926	2.05528	2.71921	2.99963	2.7969	1.44161	3.57106	2.70061	1.20392	2.24211
	34	1.05946	0.95872	1.76853	0.39678	1.54879	1.69297	1.62863	0.749966	0.631144	2.37785	2.69879	2.69874	1.75633	1.10909	2.74009	2.4196	1.00765	1.8443		Number of families	1
	35	1.14802	1.05667	1.83855	0.538418	1.86452	1.81234	1.83876	0.998218	0.459337	2.23058	3.32787	3.05874	2.0545	1.26603	2.61263	2.63433	1.00529	1.93001		Number of comparisons per family	6
	36	1.22671	1.18411	2.00674	0.567827	1.66491	1.83039	1.9319	0.749966	0.328277	2.30066	3.00533	2.95567	2.664	1.08448	2.56518	2.31629	0.834545	2.13457		Alpha	0.05
	37	1.12058	1.09667	2.04845	0.567827	1.82815	1.88534	1.82822	1.00058	0.384174	2.33519	2.9921	3.38215	2.17444	1.21879	2.53706	2.22645	0.914799	1.97505
	38	1.08162	1.03984	1.99501	0.535962	1.55032	1.74659	1.82207	1.06152	0.391741	2.03856	2.92101	2.84236	2.71688	1.16821	2.27969	2.33684	1.02176	2.09418		Tukey's multiple comparisons test	Mean Diff.	95.00% CI of diff.	Below threshold?	Summary	Adjusted P Value
	39	1.14979	1.0286	2.02139	0.543328	1.59601	1.68433	1.75878	0.849263	0.250693	2.01093	2.74944	2.80811	1.41989	1.16516	2.51861	2.46533	1.08244	2.00205		PBS vs. Ex9	0.9506	0.4881 to 1.413	Yes	***	0.0002	A-B
	40	1.11881	0.914797	1.8993	0.626292	1.5549	1.50233	1.77021	0.988765	0.302609	1.98072	3.31823	2.62981	2.04428	1.02462	2.14094	2.02684	1.09171	1.98405		PBS vs. GIPR Antag	0.02752	-0.4600 to 0.5150	No	ns	0.9984	A-C
	41	1.06212	1.07531	2.08712	0.454359	1.62257	1.72651	2.2753	0.785046	0.414373	2.24462	3.29548	2.93772	1.79408	1.34284	2.54673	2.49223	1.17209	1.4558		PBS vs. Ex9+GIPR Antag	0.9311	0.4686 to 1.394	Yes	***	0.0002	A-D
	42	1.05326	1.17679	1.79688	0.540874	1.57091	1.95607	2.3763	0.988765	0.606853	2.62462	3.62707	2.62527	2.12579	1.48082	2.3684	2.56218	1.01942	1.62909		Ex9 vs. GIPR Antag	-0.9231	-1.386 to -0.4606	Yes	***	0.0002	B-C
	43	0.996491	1.36102	1.90299	1.15636	1.66189	2.56434	1.79921	0.91961	0.424398	2.6586	2.6565	2.83155	2.53015	1.59757	2.28496	2.38686	1.09402	1.53118		Ex9 vs. Ex9+GIPR Antag	-0.01949	-0.4555 to 0.4166	No	ns	0.9992	B-D
	44	1.14271	1.23874	2.07108	1.51293	1.57624	1.68721	2.18045	0.757514	0.535962	2.48327	2.96285	2.56707	2.24306	1.45927	2.2674	2.2314	1.13779	1.64727		GIPR Antag vs. Ex9+GIPR Antag	0.9036	0.4411 to 1.366	Yes	***	0.0003	C-D
	45	1.08959	1.27852	1.94945	1.51064	1.7371	1.97206	1.68756	0.880955	0.660197	2.35325	2.95379	2.84777	2.4549	1.47299	2.33239	2.27349	1.64215	1.54258
	46	1.30619	1.66253	2.325	1.5289	1.74009	1.7857	1.81855	0.868797	0.353776	2.33026	3.05816	2.90447	1.87121	1.44652	2.28935	2.24709	7.30903	1.70627		Test details	Mean 1	Mean 2	Mean Diff.	SE of diff.	n1	n2	q	DF
	47	1.44199	2.39341	2.78455	2.42535	1.9649	1.75327	1.99339	0.775061	0.528587	2.43921	2.94542	3.42384	2.23299	1.49158	2.71371	2.53049	1.36492	2.31145		PBS vs. Ex9	1	0.04937	0.9506	0.1591	4	5	8.449	14
	48	1.604	2.49631	2.46298	2.76377	1.88451	1.51306	2.15411	0.962665	0.379122	2.09367	3.28514	3.01755	2.64045	1.3894	1.98372	2.3056	1.22202	2.20405		PBS vs. GIPR Antag	1	0.9725	0.02752	0.1677	4	4	0.232	14
	49	2.02501	2.27514	3.47294	2.88812	1.24561	1.18747	2.31921	1.12861	0.399297	2.5776	2.7178	3.71025	3.30951	1.46124	3.46241	2.56786	1.21071	2.53684		PBS vs. Ex9+GIPR Antag	1	0.06886	0.9311	0.1591	4	5	8.276	14
	50	2.17782	2.96562	3.01924	2.37848	1.63847	1.6776	2.27706	1.16981	1.11453	3.41981	2.94124	3.01755	3.72882	1.54033	2.24895	2.21156	0.866361	1.97955		Ex9 vs. GIPR Antag	0.04937	0.9725	-0.9231	0.1591	5	4	8.204	14
	51	2.40177	3.06617	3.62023	3.2516	1.81774	1.7857	2.31921	1.12631	0.459337	2.94244	3.07621	2.96196	3.68917	1.44554	2.49225	2.01595	0.972174	1.71988		Ex9 vs. Ex9+GIPR Antag	0.04937	0.06886	-0.01949	0.15	5	5	0.1837	14
	52	2.41407	3.31152	3.84201	3.5768	1.84152	1.88061	2.19714	0.974548	0.328277	3.21326	3.39944	3.28887	3.7986	1.52378	2.55288	2.30231	0.929216	1.58359		GIPR Antag vs. Ex9+GIPR Antag	0.9725	0.06886	0.9036	0.1591	4	5	8.031	14
	53	2.98377	3.74245	4.02626	4.05645	1.79167	1.89668	2.23315	1.02411	0.50888	3.71969	3.38638	3.54072	4.5905	1.70064	2.46063	2.46615	1.02646	1.59952
	54	2.80164	3.92816	4.15988	4.24654	1.6256	1.83418	2.1304	0.876096	0.421893	3.5861	3.33751	3.73405	4.39843	1.43374	2.49928	2.2537	0.926817	1.79458
	55	2.76471	4.01342	4.13209	3.72934	1.75357	1.95889	1.83261	1.276	0.650524	3.73461	4.2574	3.7226	3.98292	1.45143	2.24895	2.37949	1.35608	1.54714
	56	2.57309	3.95711	3.48529	4.79296	1.90225	1.76282	1.9398	1.02646	0.592242	3.55147	3.80522	3.54868	5.90903	1.64681	2.44657	2.45636	0.945974	1.47409
	57	4.44112	4.8457	5.41007	3.13866	2.42876	2.04893	2.60121	0.866361	0.503944	5.02852	5.53456	5.88556	4.75808	1.60725	2.93976	2.64566	1.01001	1.29049
	58	4.64437	5.14756	5.02244	5.43392	1.92292	1.99647	2.04521	1.0522	0.553138	4.85737	4.81502	5.57347	6.44445	1.39927	2.29023	2.2949	1.08012	1.25358
	59	5.1311	5.56257	5.34413	5.04553	2.12714	1.71597	2.46414	0.885808	0.471762	5.54231	5.04937	5.944	6.38276	1.50721	2.73393	2.34587	0.953135	1.28588
	60	5.53216	5.27441	5.30308	5.61846	2.06452	1.85694	2.25335	0.934011	0.582486	5.77158	3.47362	6.39995	7.48509	1.56851	2.62581	2.44656	1.1812	1.71308
	61	4.73901	5.29231	5.27886	7.92035	2.01919	1.78855	2.20065	0.981663	0.650524	5.3289	4.80087	6.20153	8.28305	1.69201	2.67767	2.13777	1.14238	1.67905
	62	5.3296	5.6725	5.02513	4.99898	1.87563	1.59854	2.36752	0.943584	0.567827	5.5992	5.65571	5.79922	7.79109	1.66318	2.78493	2.25617	1.09864	1.55398
	63	6.17916	5.47686	5.05206	6.27645	2.03968	1.53352	2.22436	1.1584	0.684333	5.37561	4.84803	6.60917	17.2142	1.67856	2.65394	2.2949	1.37375	1.5927
	64	4.62742	6.05754	5.19542	5.51838	1.57243	1.47201	2.2832	0.912391	0.758753	5.6764	5.8045	7.27257	9.75228	1.61981	2.89488	2.19998	1.3295	1.34573
	65	7.04901	6.14597	6.98798	6.62816	1.36203	1.31898	2.59418	0.709401	0.446884	4.16808	4.83456	8.48232	8.71187	1.70543	3.06124	2.96003	1.0778	2.14129
	66	5.17508	6.40312	5.56888	5.34951	1.5159	1.67184	2.24456	1.1309	0.746788	6.21803	6.15023	6.83189	9.57381	1.24898	2.24983	2.66426	0.90033	1.9773
	67	5.95597	7.74868	7.0437	5.56285	1.84226	2.01054	2.35171	1.02411	0.476724	5.80514	6.34462	8.79925	9.87369	1.3607	1.88182	2.47675	1.00294	2.16371
	68	5.51323	7.80077	6.64552	6.26303	1.86674	2.01991	2.58363	1.08707	0.545782	6.90241	6.29803	8.27396	11.764	1.31997	2.25335	2.86955	1.09633	1.8962
	69	6.45494	7.86736	7.46615	6.84155	1.74084	2.08443	2.30428	0.967422	0.466795	7.52483	6.69293	8.12411	12.059	1.39532	2.34293	3.17436	1.04052	3.91058
	70	5.1679	8.59334	7.2458	6.4264	1.79539	1.91933	2.27881	1.03818	0.650524	7.56234	6.78915	9.57734	14.1718	1.44946	2.33239	2.54106	1.00294	2.75932
	71	4.50348	8.83666	6.79322	6.54292	2.07473	1.95983	2.24105	1.21524	0.39678	7.60867	7.39855	9.77831	19.2627	1.51306	2.33063	2.65456	1.03818	2.83928
	72	4.42064	6.23762	5.40603	6.28987	1.98694	2.12079	2.00832	0.948362	0.703594	6.35367	7.14231	7.41286	11.3406	1.38149	2.17255	2.57192	0.969799	2.49226
	73	7.0435	9.46817	8.78834	7.84074	2.15691	2.5288	2.83155	1.32506	0.931962	9.4192	7.85449	12.3806	13.1211	1.78951	3.21101	3.22833	1.30726	2.39411
	74	9.34916	8.98343	8.59487	7.00133	2.42948	2.63889	2.55288	1.24457	0.60442	9.11338	7.08245	12.5595	12.1268	1.80473	2.55024	2.93764	1.30726	2.07173
	75	6.675	8.64223	8.94332	5.76092	2.08494	2.09656	2.5397	1.12171	0.941382	9.39515	7.5468	14.5305	12.795	1.5588	2.5476	2.62867	1.45921	2.30698
	76	8.23496	9.71218	9.25247	8.72299	1.88969	2.12544	2.61087	1.50048	0.589804	11.0679	8.17251	11.9982	15.6144	1.61981	2.43779	2.64243	1.43958	2.4142
	77	8.26019	10.7802	10.5725	6.63713	1.9185	2.06576	2.71283	1.1903	0.823123	8.421	9.18292	15.8813	20.1884	1.73894	2.83858	3.12667	1.40674	2.39857
	78	9.37765	11.0014	11.5806	7.54344	1.91924	2.22661	2.67152	1.21976	0.939027	9.55295	8.99717	13.1162	17.7232	1.59274	2.89928	3.18945	1.55229	2.80375
	79	8.56461	9.34213	9.85498	7.67949	2.07473	2.07043	2.36664	1.51346	0.820746	9.09774	6.61303	12.779	15.3129	1.59854	2.84914	3.00955	1.70154	2.12335
	80	8.27702	10.6629	7.81467	7.74759	1.79763	2.19512	2.6891	1.77732	0.753969	9.40925	8.76395	11.6227	21.415	1.33191	3.08854	2.93684	1.71632	2.38518
	AUC
	TZP AUC	134.8	169.8	142.2	168.5	11.79	8.44	7.816	5.288	4.636	111.6	73.67	162.7	250.4	3.831	9.403	9.477	13.13	17.12
	Inuslin (ng/islet*min)																				One-way ANOVA TZP AUC
	Time (min)	PBS				Ex9					GIPR Antag				Ex9 + GIPR Antag
		1	2	3	4	1	2	3	4	5	1	2	3	4	1	2	3	4	5		Table Analyzed	TZP AUC (ng/islet*min)
	1	0.000486827	0.000375467	0.000489809	0.000202864	0.000470995	0.000329269	0.000586726	0.000528171	0.000455856	0.000435129	0.00100777	0.000729302	0.000707175	0.000300479	0.000708215	0.000496616	0.000834144	0.000793211		Data sets analyzed	A-D
	2	0.000446648	0.000645455	0.000880146	0.000187306	0.000533122	0.000447848	0.000526875	0.00094039	0.000696386	0.000559959	0.00115554	0.000711738	0.000689829	0.000245511	0.000804338	0.000438797	0.000555899	0.00118504
	3	0.000863273	0.000566898	0.000846949	2.08547e-05	0.00070832	0.000470804	0.000596678	0.000792392	0.000717226	0.000678959	0.00153161	0.000802234	0.000452322	0.000292156	0.000784657	0.000559959	0.00112926	0.00161827		ANOVA summary
	4	0.000439098	0.000658901	0.000975522		0.000788176	0.000493548	0.000789579	0.000574192	0.000248938	0.00079359	0.00103713	0.000870553	0.000654804	0.000527296	0.000953846	0.000658901	0.000256305	0.00867683		F	34.13
	5	0.000688439	0.00159694	0.0012228	6.55787e-05	0.00119703	0.000746787	0.00103193	0.000850699	0.000316686	0.00102225	0.00132229	0.00103724	0.000500072	0.000516094	0.000853461	0.000546024	0.00017445	0.000889039		P value	<0.0001
	6	0.000514373	0.000604745	0.00127657	2.08547e-05	0.000813474	0.000708216	0.000764958	0.00214648	0.000548878	0.000885918	0.00136266	0.00109926	0.000741553	0.000633441	0.00104167	0.000577273	0.000724415	0.000800087		P value summary	****
	7	0.000685965	0.000678959	0.00116074	0.000361127	0.000790995	0.00082284	0.000688439	0.000610348		0.000917273	0.00136517	0.00121823	0.000645975	0.00084335	0.000843645	0.000655545		0.000633536		Significant diff. among means (P < 0.05)?	Yes
	8	0.000638901	0.000635331	0.0013425	0.000434163	0.00100241	0.000877329	0.000723034	0.000800786		0.00104357	0.00154387	0.00113809	0.000528171	0.000640632	0.000992913	0.0007022	0.000278414	0.000936622		R squared	0.8797
	9	0.000638901	0.000889064	0.00147243	0.000361127	0.00101846	0.000957906	0.000887785	0.00467794	1.55931e-07	0.00130169	0.00176392	0.00130686	0.000256305	0.000567996	0.00093918	0.000847976		0.00034637
	10	0.000806796	0.00126385	0.00223435	0.000405089	0.00135511	0.00145942	0.00111709	0.000698515		0.0017894	0.00219328	0.00166652	0.000331871	0.000829688	0.00121413	0.00131329	0.000186667	4.81917e-05		Brown-Forsythe test
	11	0.00275431	0.00390826	0.00451812	0.00192751	0.0026839	0.00281508	0.00203995	0.0031923	0.0014685	0.00325245	0.00340602	0.00347474	0.00393763	0.00197774	0.00274958	0.00302548	0.00261145	0.00199782		F (DFn, DFd)	4.816 (3, 14)
	12	0.0167469	0.0372435	0.0239626	0.0243367	0.0221599	0.0293867	0.0255932	0.0511316	0.025728	0.0193762	0.0248139	0.036435	0.0508472	0.0117704	0.0326668	0.0324775	0.0260909	0.0468714		P value	0.0166
	13	0.00963829	0.0179497	0.0149401	0.00989186	0.0128796	0.0149509	0.0202659	0.0202487	0.0133661	0.0136002	0.0161453	0.024413	0.0191583	0.00847109	0.0226638	0.0168134	0.0124202	0.0332016		P value summary	*
	14	0.00454472	0.00695362	0.00706329	0.00590732	0.00543915	0.00682123	0.00871549	0.00976222	0.00567423	0.00741008	0.00775026	0.0112875	0.0143886	0.0036391	0.0094592	0.00764145	0.00706214	0.0229367		Are SDs significantly different (P < 0.05)?	Yes
	15	0.0030189	0.00514726	0.00612528	0.00457425	0.0045482	0.00529389	0.00591993	0.00950484	0.00352115	0.00575167	0.00475589	0.00686736	0.0113605	0.00287825	0.00645392	0.00675014	0.00597613	0.0120258
	16	0.00202803	0.00444722	0.00456824	0.00310838	0.00394616	0.00380234	0.00508613	0.00659401	0.00306505	0.00436893	0.00464624	0.00525381	0.00685233	0.0024111	0.00438759	0.00520118	0.00406471	0.0103457		Bartlett's test
	17	0.00245831	0.00244713	0.00459226	0.00222034	0.00216123	0.00211135	0.00333483	0.0036927	0.000861753	0.00221749	0.00406283	0.00333864	0.00540776	0.00209111	0.00405435	0.00413965	0.00264932	0.00900732		Bartlett's statistic (corrected)	25.9
	18	0.00202088	0.00264503	0.00441561	0.00124479	0.00282833	0.00291386	0.00341019	0.00334883	0.0019083	0.00399032	0.00485325	0.00334934	0.00336081	0.00166652	0.00351846	0.00373142	0.00183711	0.0043806		P value	<0.0001
	19	0.00250809	0.00304758	0.00510616	0.00138988	0.00284356	0.00335202	0.00358669	0.00261777	0.00120498	0.00370774	0.00531611	0.00429115	0.00340863	0.00214884	0.00382415	0.00374326	0.00244588	0.00424112		P value summary	****
	20	0.00206378	0.00298613	0.00479169	0.00142268	0.00305104	0.00344013	0.00363138	0.00383887	0.0019147	0.00399734	0.00455221	0.00420855	0.0034444	0.00217473	0.00441105	0.00368877	0.00299736	0.00448958		Are SDs significantly different (P < 0.05)?	Yes
	21	0.00268571	0.00323546	0.00525737	0.00202972	0.00335121	0.00307458	0.00391343	0.00728671	0.00186984	0.00388476	0.00469613	0.00440178	0.00366332	0.00228631	0.0037983	0.0038424	0.00250985	0.00424112
	22	0.00261233	0.00316494	0.00443976	0.00157281	0.00308107	0.00368661	0.00357493	0.0029728	0.00103792	0.00425107	0.00450408	0.00461932	0.00412221	0.00244212	0.00409661	0.00408609	0.00231679	0.00660442		ANOVA table	SS	DF	MS	F (DFn, DFd)	P value
	23	0.00264784	0.00293186	0.00541769	0.00145542	0.00332797	0.00351196	0.00360786	0.00400127	0.00261691	0.00393642	0.00546838	0.00468048	0.00363979	0.00293027	0.00371838	0.00414895	0.0028183	0.00496629		Treatment (between columns)	0.6378	3	0.2126	F (3, 14) = 34.13	P<0.0001
	24	0.00254601	0.00339737	0.00475191	0.00202334	0.00360291	0.00457849	0.0036643	0.00327076	0.00170891	0.00392235	0.00481752	0.0047771	0.00356899	0.00238284	0.00429375	0.00388946	0.00222545	0.0056503		Residual (within columns)	0.08722	14	0.00623
	25	0.00334661	0.00419078	0.00530241	0.00131749	0.00429046	0.00503008	0.00457052	0.00342652	0.00303408	0.0044748	0.00677458	0.00642645	0.00378054	0.00293027	0.00537425	0.00493977	0.0036692	0.0047554		Total	0.725	17
	26	0.00247253	0.00349098	0.00487506	0.00188266	0.00345438	0.00416198	0.00370192	0.00284314	0.00117839	0.00364128	0.00542159	0.00503008	0.00436204	0.00219196	0.00466195	0.00388711	0.00287413	0.00363151
	27	0.0024915	0.00352687	0.00510812	0.0015533	0.00410974	0.00422922	0.00394867	0.00313774	0.00133068	0.00365554	0.00489488	0.00496953	0.00369857	0.00226635	0.00419285	0.00385888	0.00241376	0.00447748		Data summary
	28	0.00269517	0.00349577	0.00515336	0.00212519	0.00324534	0.00396191	0.00366665	0.00365744	0.00128449	0.00394815	0.00565688	0.0049291	0.00324666	0.00243367	0.00461272	0.00342141	0.00303411	0.0043806		Number of treatments (columns)	4
	29	0.00304014	0.00368166	0.00645957	0.00210612	0.0031666	0.00419303	0.00413182	0.00352756	0.00141612	0.00392939	0.00582132	0.00477964	0.00322856	0.00234034	0.00505333	0.00431584	0.00225164	0.0042047		Number of values (total)	18
	30	0.00252942	0.00334436	0.00501352	0.00157281	0.004486	0.0047212	0.00567872	0.00393184	0.0018056	0.005091	0.00738055	0.00658517	0.00517758	0.00353851	0.00628762	0.00662205	0.00405319	0.00615194
	31	0.00304722	0.0041629	0.00578849	0.00199144	0.00443976	0.0056132	0.00658041	0.00518858	0.00344131	0.00682815	0.0109538	0.0102392	0.0101346	0.00492657	0.011862	0.00542277	0.00616892	0.00843473		Tukey's Post Hoc Analysis TZP AUC
	32	0.00261707	0.00321118	0.00437934	0.00177985	0.00441762	0.00450434	0.0057279	0.00313774	0.00078633	0.00544508	0.00756939	0.00940418	0.00479536	0.00397494	0.00756251	0.00433894	0.00302799	0.00514069
	33	0.00305194	0.00202562	0.00493843	0.00174763	0.00459026	0.00293573	0.00518452	0.00327076	0.0015598	0.00548075	0.00725122	0.00799901	0.00745841	0.00384429	0.00952281	0.00720163	0.00321044	0.00597896		Number of families	1
	34	0.00282524	0.00255659	0.00471607	0.00105808	0.00413011	0.00451457	0.00434302	0.00199991	0.00168305	0.00634094	0.00719678	0.00719664	0.00468354	0.00295758	0.0073069	0.00645226	0.00268707	0.00491813		Number of comparisons per family	6
	35	0.00306138	0.00281778	0.0049028	0.00143578	0.00497205	0.00483291	0.00490337	0.00266192	0.0012249	0.00594821	0.00887432	0.00815664	0.00547866	0.00337608	0.00696701	0.00702489	0.00268079	0.0051467		Alpha	0.05
	36	0.00327122	0.00315763	0.0053513	0.00151421	0.00443976	0.00488104	0.00515172	0.00199991	0.000875405	0.0061351	0.0080142	0.0078818	0.007104	0.00289195	0.00684047	0.00617678	0.00222545	0.00569218
	37	0.00298822	0.00292444	0.00546253	0.00151421	0.00487506	0.00502756	0.00487524	0.00266821	0.00102446	0.00622718	0.00797894	0.00901907	0.00579852	0.0032501	0.00676549	0.00593719	0.00243946	0.00526681		Tukey's multiple comparisons test	Mean Diff.	95.00% CI of diff.	Below threshold?	Summary	Adjusted P Value
	38	0.00288431	0.00277291	0.00532002	0.00142923	0.00413418	0.00465756	0.00485884	0.00283072	0.00104464	0.00543616	0.00778935	0.00757964	0.007245	0.00311522	0.00607918	0.00623156	0.0027247	0.00558447		PBS vs. Ex9	0.3821	0.2282 to 0.5360	Yes	****	<0.0001	A-B
	39	0.0030661	0.00274292	0.00539037	0.00144888	0.00425604	0.00449154	0.00469008	0.0022647	0.000668516	0.00536247	0.00733185	0.00748828	0.00378638	0.0031071	0.00671629	0.00657422	0.0028865	0.00533881		PBS vs. GIPR Ant	0.00515	-0.1571 to 0.1674	No	ns	0.9997	A-C
	40	0.0029835	0.00243946	0.0050648	0.00167011	0.0041464	0.0040062	0.00472056	0.00263671	0.000806958	0.00528192	0.0088486	0.00701283	0.00545141	0.00273233	0.00570916	0.00540491	0.00291121	0.00529081		PBS vs. Ex9+GIPR Ant	0.3807	0.2268 to 0.5346	Yes	****	<0.0001	A-D
	41	0.00283233	0.00286748	0.00556566	0.00121162	0.00432685	0.00460401	0.00606747	0.00209346	0.00110499	0.00598565	0.00878795	0.00783391	0.0047842	0.00358092	0.00679127	0.00664596	0.00312558	0.00388213		Ex9 vs. GIPR Ant	-0.3769	-0.5308 to -0.2230	Yes	****	<0.0001	B-C
	42	0.00280869	0.00313811	0.00479169	0.00144233	0.00418909	0.00521619	0.0063368	0.00263671	0.00161827	0.00699898	0.00967218	0.00700072	0.00566878	0.00394886	0.00631573	0.00683248	0.00271844	0.00434424		Ex9 vs. Ex9+GIPR Ant	-0.00141	-0.1465 to 0.1437	No	ns	>0.9999	B-D
	43	0.00265731	0.00362939	0.00507465	0.00308362	0.00443172	0.00683823	0.00479791	0.00245229	0.00113173	0.00708961	0.007084	0.0075508	0.00674707	0.0042602	0.00609323	0.00636497	0.00291739	0.00408315		GIPR Ant vs. Ex9+GIPR Ant	0.3755	0.2216 to 0.5294	Yes	****	<0.0001	C-D
	44	0.00304722	0.0033033	0.00552289	0.00403447	0.00420331	0.00449922	0.00581455	0.00202004	0.00142923	0.00662205	0.00790093	0.00684552	0.0059815	0.0038914	0.00604639	0.00595041	0.00303411	0.00439271
	45	0.00290557	0.00340939	0.00519854	0.00402838	0.00463226	0.00525882	0.00450017	0.00234921	0.00176053	0.00627534	0.00787677	0.00759405	0.00654641	0.00392798	0.0062197	0.00606263	0.00437907	0.00411355		Test details	Mean 1	Mean 2	Mean Diff.	SE of diff.	n1	n2	q	DF
	46	0.00348316	0.00443342	0.00619999	0.00407706	0.00464025	0.00476186	0.00484947	0.00231679	0.000943402	0.00621404	0.00815509	0.00774525	0.0049899	0.00385738	0.00610494	0.00599225	0.0194907	0.00455006		PBS vs. Ex9	0.4082	0.02606	0.3821	0.05295	4	5	10.21	14
	47	0.0038453	0.00638244	0.00742548	0.00646761	0.00523973	0.00467539	0.0053157	0.00206683	0.00140957	0.00650456	0.00785446	0.00913023	0.00595465	0.00397755	0.00723657	0.00674797	0.00363979	0.00616387		PBS vs. GIPR Ant	0.4082	0.403	0.00515	0.05581	4	4	0.1305	14
	48	0.00427733	0.00665682	0.00656795	0.00737004	0.00502536	0.00403483	0.00574429	0.00256711	0.00101099	0.00558311	0.00876037	0.0080468	0.0070412	0.00370505	0.00528993	0.00614827	0.00325872	0.00587746		PBS vs. Ex9+GIPR Ant	0.4082	0.02747	0.3807	0.05295	4	5	10.17	14
	49	0.00540002	0.00606703	0.00926117	0.00770166	0.00332163	0.00316659	0.00618457	0.00300962	0.00106479	0.00687361	0.00724747	0.00989401	0.00882535	0.00389663	0.00923311	0.00684764	0.00322856	0.00676489		Ex9 vs. GIPR Ant	0.02606	0.403	-0.3769	0.05295	5	4	10.07	14
	50	0.00580752	0.00790833	0.0080513	0.00634261	0.00436925	0.0044736	0.00607215	0.0031195	0.00297208	0.0091195	0.00784331	0.0080468	0.00994353	0.00410756	0.00599721	0.0058975	0.0023103	0.00527881		Ex9 vs. Ex9+GIPR Ant	0.02606	0.02747	-0.00141	0.04992	5	5	0.03994	14
	51	0.00640473	0.00817647	0.00965394	0.00867093	0.0048473	0.00476186	0.00618457	0.00300349	0.0012249	0.0078465	0.00820322	0.00789855	0.0098378	0.00385476	0.00664601	0.00537588	0.00259246	0.00458633		GIPR Ant vs. Ex9+GIPR Ant	0.403	0.02747	0.3755	0.05295	4	5	10.03	14
	52	0.00643752	0.00883073	0.0102453	0.00953814	0.00491072	0.00501495	0.00585904	0.0025988	0.000875405	0.0085687	0.00906518	0.00877033	0.0101296	0.00406342	0.00680767	0.00613949	0.00247791	0.00422291
	53	0.00795671	0.00997988	0.0107367	0.0108172	0.00477778	0.0050578	0.00595506	0.00273097	0.00135701	0.00991918	0.00903034	0.00944192	0.0122413	0.00453504	0.00656167	0.00657639	0.00273722	0.0042654
	54	0.00747104	0.0104751	0.011093	0.0113241	0.00433493	0.00489116	0.00568106	0.00233626	0.00112505	0.00956293	0.00890004	0.00995748	0.0117291	0.00382332	0.00666475	0.00600986	0.00247151	0.00478555
	55	0.00737255	0.0107024	0.0110189	0.00994491	0.00467619	0.00522372	0.00488696	0.00340266	0.00173473	0.00995895	0.0113531	0.00992692	0.0106211	0.00387047	0.00599721	0.00634531	0.00361622	0.00412571
	56	0.00686156	0.0105523	0.0092941	0.0127812	0.00507268	0.00470085	0.00517281	0.00273722	0.00157931	0.00947059	0.0101473	0.00946314	0.0157574	0.0043915	0.00652419	0.00655028	0.0025226	0.00393091
	57	0.011843	0.0129219	0.0144268	0.00836976	0.0064767	0.00546382	0.00693655	0.0023103	0.00134385	0.0134094	0.0147588	0.0156948	0.0126882	0.00428599	0.00783936	0.0070551	0.00269335	0.00344131
	58	0.012385	0.0137268	0.0133932	0.0144905	0.0051278	0.00532393	0.00545389	0.00280586	0.00147503	0.012953	0.0128401	0.0148626	0.0171852	0.00373138	0.00610728	0.00611974	0.00288031	0.00334289
	59	0.0136829	0.0148335	0.014251	0.0134547	0.00567239	0.00457593	0.00657104	0.00236215	0.00125803	0.0147795	0.013465	0.0158507	0.0170207	0.00401922	0.00729049	0.00625564	0.00254169	0.00342902
	60	0.0147524	0.0140651	0.0141415	0.0149826	0.00550538	0.00495184	0.00600892	0.0024907	0.0015533	0.0153909	0.009263	0.0170665	0.0199602	0.00418269	0.00700217	0.00652416	0.00314988	0.0045682
	61	0.0126374	0.0141128	0.0140769	0.0211209	0.00538451	0.00476948	0.00586841	0.00261777	0.00173473	0.0142104	0.0128023	0.0165374	0.0220881	0.00451202	0.00714045	0.00570073	0.00304634	0.00447748
	62	0.0142123	0.0151267	0.0134004	0.0133306	0.00500168	0.00426278	0.00631338	0.00251622	0.00151421	0.0149312	0.0150819	0.0154646	0.0207763	0.00443515	0.00742649	0.00601646	0.00292972	0.00414395
	63	0.0164778	0.014605	0.0134722	0.0167372	0.00543915	0.00408939	0.00593164	0.00308906	0.00182489	0.014335	0.0129281	0.0176244	0.0459045	0.00447617	0.00707717	0.00611974	0.00366332	0.00424719
	64	0.0123398	0.0161534	0.0138544	0.0147157	0.00419315	0.00392537	0.00608855	0.00243304	0.00202334	0.0151371	0.0154787	0.0193935	0.0260061	0.00431949	0.00771969	0.00586661	0.00354533	0.00358861
	65	0.0187974	0.0163893	0.0186346	0.0176751	0.00363207	0.00351727	0.0069178	0.00189174	0.00119169	0.0111149	0.0128922	0.0226195	0.0232316	0.00454782	0.00816331	0.00789341	0.00287413	0.00571012
	66	0.0138002	0.017075	0.0148503	0.0142653	0.0040424	0.00445823	0.0059855	0.00301575	0.00199144	0.0165814	0.0164006	0.0182184	0.0255302	0.0033306	0.00599955	0.0071047	0.00240088	0.00527281
	67	0.0158826	0.0206631	0.0187832	0.0148343	0.0049127	0.00536145	0.00627122	0.00273097	0.00127126	0.0154804	0.016919	0.0234647	0.0263299	0.00362854	0.00501818	0.00660466	0.0026745	0.0057699
	68	0.014702	0.0208021	0.0177214	0.0167014	0.00497797	0.00538644	0.00688968	0.00289886	0.00145542	0.0184064	0.0167947	0.0220639	0.0313706	0.00351993	0.00600892	0.00765214	0.00292355	0.00505654
	69	0.0172132	0.0209796	0.0199097	0.0182441	0.00464225	0.00555849	0.00614475	0.00257979	0.00124479	0.0200662	0.0178478	0.0216643	0.0321572	0.00372086	0.0062478	0.00846497	0.00277471	0.0104282
	70	0.0137811	0.0229156	0.0193221	0.0171371	0.00478772	0.00511822	0.00607684	0.00276847	0.00173473	0.0201662	0.0181044	0.0255396	0.0377914	0.00386523	0.0062197	0.00677616	0.0026745	0.00735819
	71	0.0120093	0.0235644	0.0181152	0.0174478	0.00553261	0.00522622	0.00597613	0.00324063	0.00105808	0.0202898	0.0197295	0.0260755	0.0513671	0.00403483	0.00621501	0.00707882	0.00276847	0.00757143
	72	0.0117884	0.0166336	0.0144161	0.016773	0.0052985	0.00565543	0.00535551	0.00252897	0.00187625	0.0169431	0.0190462	0.0197676	0.0302417	0.00368397	0.00579347	0.00685846	0.00258613	0.00664604
	73	0.0187827	0.0252484	0.0234356	0.0209086	0.00575176	0.00674346	0.00755079	0.00353349	0.00248523	0.0251179	0.0209453	0.033015	0.0349896	0.00477202	0.00856269	0.00860889	0.00348603	0.00638428
	74	0.0249311	0.0239558	0.0229196	0.0186702	0.0064786	0.00703705	0.00680767	0.00331885	0.00161179	0.0243024	0.0188865	0.033492	0.032338	0.00481262	0.00680064	0.0078337	0.00348603	0.0055246
	75	0.0178	0.023046	0.0238488	0.0153625	0.00555983	0.00559082	0.00677252	0.00299122	0.00251035	0.0250537	0.0201248	0.0387479	0.0341199	0.0041568	0.00679361	0.00700978	0.00389122	0.00615194
	76	0.0219599	0.0258991	0.0246733	0.0232613	0.00503917	0.00566784	0.00696233	0.00400127	0.00157281	0.0295144	0.0217934	0.0319952	0.0416384	0.00431949	0.00650077	0.00704647	0.00383887	0.00643786
	77	0.0220272	0.0287473	0.0281933	0.017699	0.005116	0.00550869	0.00723422	0.00317413	0.002195	0.022456	0.0244878	0.0423503	0.0538358	0.00463717	0.00756955	0.0083378	0.00375131	0.00639619
	78	0.0250071	0.029337	0.0308816	0.0201159	0.00511796	0.00593763	0.00712405	0.00325269	0.00250407	0.0254745	0.0239925	0.0349764	0.0472618	0.00424729	0.00773142	0.0085052	0.00413943	0.00747668
	79	0.022839	0.0249123	0.02628	0.0204786	0.00553261	0.00552114	0.00631104	0.0040359	0.00218866	0.0242606	0.0176348	0.0340773	0.0408344	0.00426278	0.0075977	0.00802548	0.00453743	0.00566227
	80	0.0220721	0.0284344	0.0208391	0.0206602	0.00479368	0.00585364	0.00717093	0.00473951	0.00201058	0.0250913	0.0233705	0.0309939	0.0571066	0.00355177	0.00823611	0.00783156	0.00457685	0.00636047
	AUC
	TZP AUC	0.3566	0.4669	0.3594	0.4497	0.0325	0.02067	0.04881	0.006571	0.02176	0.3507	0.2344	0.4129	0.614	0.03782	0.02891	0.02443	0.02968	0.01652

## Sheet: Figure 1C
	Control	TZP	Jant4+TZP	GIPRA+TZP	GIPRA+Jant4+TZP		One-way ANOVA Fasting Glycemia
	119	89	170	107	172
	110	91	75	82	90		Table Analyzed	0 time point glycemia ( first and second cohorts)
	132	102	186	96	202		Data sets analyzed	A-E
	82	69	165	97	182
	112	108	230	114	209		ANOVA summary
	156	79	168	86	187		F	15.15
	150	87	178	87	214		P value	<0.0001
	168	81	210	107	238		P value summary	****
							Significant diff. among means (P < 0.05)?	Yes
							R squared	0.634
							Brown-Forsythe test
							F (DFn, DFd)	1.525 (4, 35)
							P value	0.2161
							P value summary	ns
							Are SDs significantly different (P < 0.05)?	No
							Bartlett's test
							Bartlett's statistic (corrected)	18.57
							P value	0.001
							P value summary	***
							Are SDs significantly different (P < 0.05)?	Yes
							ANOVA table	SS	DF	MS	F (DFn, DFd)	P value
							Treatment (between columns)	62182	4	15546	F (4, 35) = 15.15	P<0.0001
							Residual (within columns)	35902	35	1026
							Total	98085	39
							Data summary
							Number of treatments (columns)	5
							Number of values (total)	40
							Tukey's Post Hoc Analysis Fasting Glycemia
							Number of families	1
							Number of comparisons per family	10
							Alpha	0.05
							Tukey's multiple comparisons test	Mean Diff.	95.00% CI of diff.	Below threshold?	Summary	Adjusted P Value
							Control vs. TZP	40.38	-5.666 to 86.42	No	ns	0.1089	A-B
							Control vs. Jant4+TZP	-44.13	-90.17 to 1.916	No	ns	0.0657	A-C
							Control vs. GIPRA+TZP	31.63	-14.42 to 77.67	No	ns	0.299	A-D
							Control vs. GIPRA+Jant4+TZP	-58.13	-104.2 to -12.08	Yes	**	0.0075	A-E
							TZP vs. Jant4+TZP	-84.5	-130.5 to -38.46	Yes	****	<0.0001	B-C
							TZP vs. GIPRA+TZP	-8.75	-54.79 to 37.29	No	ns	0.9817	B-D
							TZP vs. GIPRA+Jant4+TZP	-98.5	-144.5 to -52.46	Yes	****	<0.0001	B-E
							Jant4+TZP vs. GIPRA+TZP	75.75	29.71 to 121.8	Yes	***	0.0003	C-D
							Jant4+TZP vs. GIPRA+Jant4+TZP	-14	-60.04 to 32.04	No	ns	0.9044	C-E
							GIPRA+TZP vs. GIPRA+Jant4+TZP	-89.75	-135.8 to -43.71	Yes	****	<0.0001	D-E
							Test details	Mean 1	Mean 2	Mean Diff.	SE of diff.	n1	n2	q	DF
							Control vs. TZP	128.6	88.25	40.38	16.01	8	8	3.566	35
							Control vs. Jant4+TZP	128.6	172.8	-44.13	16.01	8	8	3.897	35
							Control vs. GIPRA+TZP	128.6	97	31.63	16.01	8	8	2.793	35
							Control vs. GIPRA+Jant4+TZP	128.6	186.8	-58.13	16.01	8	8	5.133	35
							TZP vs. Jant4+TZP	88.25	172.8	-84.5	16.01	8	8	7.462	35
							TZP vs. GIPRA+TZP	88.25	97	-8.75	16.01	8	8	0.7727	35
							TZP vs. GIPRA+Jant4+TZP	88.25	186.8	-98.5	16.01	8	8	8.699	35
							Jant4+TZP vs. GIPRA+TZP	172.8	97	75.75	16.01	8	8	6.69	35
							Jant4+TZP vs. GIPRA+Jant4+TZP	172.8	186.8	-14	16.01	8	8	1.236	35
							GIPRA+TZP vs. GIPRA+Jant4+TZP	97	186.8	-89.75	16.01	8	8	7.926	35

## Sheet: Figure 1D
		PBS									iAUC IPGTT							One-way ANOVA IPGTT
	Time (min)	1	2	3	4	5	6	7	8
	0	119	110	132	82	112	156	150	168			Control	TZP	Jant4+TZP	GIPRA+TZP	GIPRA+Jant4+TZP		Table Analyzed	AUC ( first and second cohorts)
	10	339	299	274	285	284	266	320	337		1	10369	2627	13054	6462	11740		Data sets analyzed	A-E
	20	345	302	280	248	311	323	304	383		2	10800	2854		4123	8825
	30	318	266	237	215	238	300	287	381		3	6155	1766	10031	3541	9617		ANOVA summary
	60	172	204	144	152	168	185	209	239		4	9200	2925	13216	4580	8640		F	48.28
	90	131	144	112	99	120	172	216	169		5	8207	3368	10504	3132	13760		P value	<0.0001
	120	117	112	104	98	98	145	160	153		6	6969	3917	15985	1923			P value summary	****
		TZP									7	9880	3668	13162	1965	14605		Significant diff. among means (P < 0.05)?	Yes
	Time (min)	1	2	3	4	5	6	7	8		8	10457	2932	12026	1960	10418		R squared	0.8541
	0	89	91	102	69	108	79	87	81
	10	186	190	130	176	243	220	201	185		iAUC IPGTT (normalized to PBS Control)							Brown-Forsythe test
	20	135	111	127	108	198	151	164	139									F (DFn, DFd)	1.628 (4, 33)
	30	121	102	113	100	138	127	149	136			Control	TZP	Jant4+TZP	GIPRA+TZP	GIPRA+Jant4+TZP		P value	0.1906
	60	93	85	94	60	111	97	78	79		1	1.15152	0.291739	1.4497	0.717631	1.30377		P value summary	ns
	90	78	63	86	42	99	80	105	80		2	1.19938	0.316948		0.457876	0.980052		Are SDs significantly different (P < 0.05)?	No
	120	76	55	73	71	93	60	56	69		3	0.683538	0.196121	1.11398	0.393242	1.06801
		TZP + GLP-1R Ant									4	1.0217	0.324833	1.46769	0.508628	0.959507		Bartlett's test
	Time (min)	1	2	3	4	5	6	7	8		5	0.911421	0.37403	1.16651	0.347821	1.5281		Bartlett's statistic (corrected)	8.677
	0	170	Miss Glucose Injection	186	165	230	168	178	210		6	0.773936	0.434999	1.7752	0.213557			P value	0.0697
	10	370		390	336	403	407	445	419		7	1.09721	0.407346	1.46169	0.218221	1.62194		P value summary	ns
	20	447		410	463	459	409	397	431		8	1.16129	0.32561	1.33554	0.217666	1.15696		Are SDs significantly different (P < 0.05)?	No
	30	398		387	415	416	458	401	447
	60	273		230	267	309	304	273	298									ANOVA table	SS	DF	MS	F (DFn, DFd)	P value
	90	193		175	181	238	197	214	222									Treatment (between columns)	579471890	4	144867973	F (4, 33) = 48.28	P<0.0001
	120	163		163	151	208	197	167	200									Residual (within columns)	99017789	33	3000539
		TZP + GIPR Ant																Total	678489680	37
	Time (min)	1	2	3	4	5	6	7	8
	0	107	82	96	97	114	86	87	107									Data summary
	10	288	230	238	193	235	108	110	127									Number of treatments (columns)	5
	20	288	124	150	205	143	104	118	120									Number of values (total)	38
	30	201	114	136	170	120	107	111	119
	60	125	75	95	106	105	79	94	92									Tukey's Post Hoc Analysis IPGTT
	90	97	49	80	79	87	63	100	86
	120	86	45	76	67	78	62	110	73									Number of families	1
		TZP + GLP1R Ant + GIPR Ant																Number of comparisons per family	10
	Time (min)	1	2	3	4	5	6	7	8									Alpha	0.05
	0	172	90	202	182	209	Miss Glucose Injection	214	238
	10	370	339	358	361	455		515	437									Tukey's multiple comparisons test	Mean Diff.	95.00% CI of diff.	Below threshold?	Summary	Adjusted P Value
	20	405	293	405	353	465		600	449									Control vs. TZP	5998	3499 to 8496	Yes	****	<0.0001	A-B
	30	383	230	417	334	421		417	445									Control vs. Jant4+TZP	-3564	-6149 to -977.9	Yes	**	0.0031	A-C
	60	250	138	242	240	304		281	232									Control vs. GIPRA+TZP	5544	3046 to 8042	Yes	****	<0.0001	A-D
	90	194	89	186	193	249		251	314									Control vs. GIPRA+Jant4+TZP	-2082	-4668 to 504.0	No	ns	0.1634	A-E
	120	186	96	176	184	239		251	242									TZP vs. Jant4+TZP	-9561	-12147 to -6975	Yes	****	<0.0001	B-C
																		TZP vs. GIPRA+TZP	-453.6	-2952 to 2044	No	ns	0.9843	B-D
																		TZP vs. GIPRA+Jant4+TZP	-8079	-10665 to -5494	Yes	****	<0.0001	B-E
																		Jant4+TZP vs. GIPRA+TZP	9108	6522 to 11693	Yes	****	<0.0001	C-D
																		Jant4+TZP vs. GIPRA+Jant4+TZP	1482	-1189 to 4152	No	ns	0.5076	C-E
																		GIPRA+TZP vs. GIPRA+Jant4+TZP	-7626	-10211 to -5040	Yes	****	<0.0001	D-E
																		Test details	Mean 1	Mean 2	Mean Diff.	SE of diff.	n1	n2	q	DF
																		Control vs. TZP	9005	3007	5998	866.1	8	8	9.793	33
																		Control vs. Jant4+TZP	9005	12568	-3564	896.5	8	7	5.622	33
																		Control vs. GIPRA+TZP	9005	3461	5544	866.1	8	8	9.052	33
																		Control vs. GIPRA+Jant4+TZP	9005	11086	-2082	896.5	8	7	3.284	33
																		TZP vs. Jant4+TZP	3007	12568	-9561	896.5	8	7	15.08	33
																		TZP vs. GIPRA+TZP	3007	3461	-453.6	866.1	8	8	0.7407	33
																		TZP vs. GIPRA+Jant4+TZP	3007	11086	-8079	896.5	8	7	12.74	33
																		Jant4+TZP vs. GIPRA+TZP	12568	3461	9108	896.5	7	8	14.37	33
																		Jant4+TZP vs. GIPRA+Jant4+TZP	12568	11086	1482	925.9	7	7	2.263	33
																		GIPRA+TZP vs. GIPRA+Jant4+TZP	3461	11086	-7626	896.5	8	7	12.03	33
