# Supplementary material for: The incretin co-agonist tirzepatide requires GIPR for hormone secretion from human islets
Source: Nat Metab. 2023 Jun 5;5(6):945–54. doi: 10.1038/s42255-023-00811-0 (PMC10290954; doi:10.1038/s42255-023-00811-0)
Supplement: Supplementary file 3 — Excel workbook with raw data [file 42255_2023_811_MOESM3_ESM.xlsx]

## Sheet: Figure 2A
	Insulin (ng/ml) R434														Insulin (ng/islet*min) R434
	Time (min)	PBS			Ex9			GIPR Ant			Ex9+GIPR Ant				Time (min)	PBS			Ex9			GIPR Ant			Ex9+GIPR Ant
	1	0.252012	0.369409	1.12228	0.279693	0.53527	0.492108	0.36139	0.167557	0.730142	0.711832	0.472141	0.645202		1	0.000672032	0.000985091	0.00299275	0.000745848	0.00142739	0.00131229	0.000963707	0.000446819	0.00194705	0.00189822	0.00125904	0.00172054
	2	0.172797	0.327634	1.09804	0.214148	0.434623	0.477858	0.255196	0.179838	0.709148	0.671056	0.420242	0.663627		2	0.000460792	0.000873691	0.0029281	0.000571061	0.00115899	0.00127429	0.000680523	0.000479568	0.00189106	0.00178948	0.00112065	0.00176967
	3	0.134352	0.341637	1.00245	0.247225	0.372482	0.415393	0.264716	0.16313	0.582797	0.648445	0.319595	0.563753		3	0.000358272	0.000911032	0.00267319	0.000659267	0.000993285	0.00110771	0.000705909	0.000435013	0.00155413	0.00172919	0.000852253	0.00150334
	4	0.125609	0.274847	1.01624	0.286748	0.388374	0.432814	0.274189	0.155102	0.614197	0.631223	0.342634	0.590686		4	0.000334957	0.000732925	0.00270997	0.000764661	0.00103566	0.00115417	0.000731171	0.000413605	0.00163786	0.00168326	0.000913691	0.00157516
	5	0.222278	0.259365	0.883234	0.298453	0.4361	0.257291	0.270248	0.137883	0.375004	0.623619	0.409563	0.520301		5	0.000592741	0.00069164	0.00235529	0.000795875	0.00116293	0.000686109	0.000720661	0.000367688	0.00100001	0.00166298	0.00109217	0.00138747
	6	0.283616	0.403722	1.10209	0.340085	0.619464	0.422179	0.470662	0.213256	0.715162	0.810763	0.580193	0.674317		6	0.000756309	0.00107659	0.0029389	0.000906893	0.0016519	0.00112581	0.0012551	0.000568683	0.0019071	0.00216203	0.00154718	0.00179818
	7	0.466276	0.494004	1.60182	0.439101	0.760236	0.592225	0.517829	0.270118	0.992767	0.988204	0.741381	1.08722		7	0.0012434	0.00131734	0.00427153	0.00117094	0.0020273	0.00157927	0.00138088	0.000720315	0.00264738	0.00263521	0.00197702	0.00289925
	8	1.53106	1.16699	3.46846	0.853365	1.68824	1.35552	1.01049	0.396651	1.70203	2.03214	1.85432	2.40421		8	0.00408283	0.00311198	0.00924923	0.00227564	0.00450197	0.00361473	0.00269463	0.00105774	0.00453875	0.00541903	0.00494485	0.00641122
	9	4.87639	3.62157	9.87749	2.9698	5.47404	4.77576	3.55284	1.81276	5.36132	5.2146	6.10298	6.99534		9	0.0130037	0.00965751	0.02634	0.00791947	0.0145974	0.0127354	0.00947423	0.00483403	0.0142969	0.0139056	0.0162746	0.0186543
	10	5.69003	5.29364	14.1873	4.5668	8.35529	8.55076	6.99722	3.71174	8.2541	6.86421	7.95189	9.31365		10	0.0151734	0.0141164	0.0378327	0.0121781	0.0222808	0.022802	0.0186593	0.00989796	0.0220109	0.0183046	0.021205	0.0248364
	11	6.38143	6.13201	11.3958	6.27804	9.14347	9.79503	6.73249	5.02984	8.54409	7.48614	8.57159	8.68038		11	0.0170171	0.016352	0.0303887	0.0167415	0.0243826	0.0261201	0.0179533	0.0134129	0.0227842	0.0199631	0.0228576	0.0231477
	12	3.92241	5.42176	9.24683	5.64465	6.19708	7.97891	5.53377	4.62737	8.18835	6.49811	7.10025	8.49405		12	0.0104598	0.014458	0.0246582	0.0150524	0.0165255	0.0212771	0.0147567	0.0123396	0.0218356	0.0173283	0.018934	0.0226508
	13	2.63362	4.10524	7.45571	5.38907	5.08689	6.40988	4.39581	3.98457	7.27522	5.53555	5.77933	6.79837		13	0.007023	0.0109473	0.0198819	0.0143709	0.013565	0.017093	0.0117221	0.0106255	0.0194006	0.0147615	0.0154116	0.018129
	14	2.42719	3.59745	5.63895	3.70944	3.64558	5.41337	3.24992	3.45221	5.3948	4.37798	4.82037	5.20264		14	0.00647252	0.00959321	0.0150372	0.00989184	0.00972154	0.0144356	0.00866644	0.00920589	0.0143861	0.0116746	0.0128543	0.0138737
	15	1.83374	2.52467	4.89726	2.73439	2.69536	4.17863	2.38472	2.14531	4.74303	3.9197	4.08075	5.0561		15	0.00488998	0.00673245	0.0130594	0.0072917	0.00718763	0.011143	0.00635925	0.00572081	0.0126481	0.0104525	0.010882	0.0134829
	16	1.68727	2.52314	4.62615	2.36995	2.39681	3.77823	2.11652	1.90252	4.45154	3.64284	3.41415	4.05415		16	0.00449938	0.00672838	0.0123364	0.00631987	0.0063915	0.0100753	0.00564405	0.00507338	0.0118708	0.00971425	0.0091044	0.0108111
	17	1.92977	2.42681	5.29797	2.34689	2.78525	3.95007	2.12011	1.9269	3.9947	2.9565	3.76587	3.39552		17	0.00514606	0.00647149	0.0141279	0.00625837	0.00742732	0.0105335	0.00565363	0.00513841	0.0106525	0.007884	0.0100423	0.00905471
	18	1.69712	1.98223	5.77577	1.76039	2.49446	3.23413	1.74629	1.31063	3.75081	2.98644	3.31912	3.63665		18	0.00452566	0.00528595	0.015402	0.00469437	0.00665191	0.00862435	0.00465676	0.00349502	0.0100022	0.00796384	0.00885098	0.00969774
	19	1.71066	1.66589	5.05234	2.0204	2.4894	3.09685	2.22641	1.2898	3.99073	3.17056	3.05143	3.90913		19	0.00456176	0.00444238	0.0134729	0.00538773	0.00663839	0.00825827	0.00593708	0.00343946	0.0106419	0.00845482	0.00813715	0.0104244
	20	1.66753	1.6683	4.16461	1.83862	2.4471	3.02682	2.11592	1.23625	3.67614	3.16063	3.11396	3.58893		20	0.00444676	0.00444881	0.0111056	0.00490298	0.0065256	0.00807153	0.00564245	0.00329667	0.00980305	0.00842834	0.00830389	0.00957047
	21	1.74629	1.74286	4.56362	1.87636	2.80419	3.03876	2.04628	1.38377	2.83968	3.49718	3.10206	3.25685		21	0.00465676	0.00464762	0.0121696	0.00500363	0.00747785	0.00810335	0.00545675	0.00369006	0.00757248	0.00932581	0.00827216	0.00868493
	22	1.73217	1.79711	4.23332	1.91522	2.44145	2.79296	2.03184	1.45755	2.83431	2.91488	3.27185	3.73873		22	0.00461912	0.00479229	0.0112888	0.00510727	0.00651055	0.00744788	0.00541824	0.00388681	0.00755817	0.00777301	0.00872494	0.00996994
	23	1.6385	1.97987	4.43312	1.92068	2.34981	2.76356	1.88305	1.31858	2.98059	2.80029	2.82382	4.18525		23	0.00436934	0.00527966	0.0118217	0.00512182	0.00626617	0.00736949	0.00502146	0.00351622	0.00794823	0.00746745	0.00753019	0.0111607
	24	1.71435	1.76841	4.17641	1.46475	2.55298	2.24042	1.84167	1.21585	3.46641	3.05897	2.65316	3.53187		24	0.0045716	0.00471577	0.0111371	0.00390601	0.00680795	0.00597445	0.00491111	0.00324226	0.00924377	0.00815726	0.0070751	0.00941833
	25	1.89823	2.25821	5.13042	2.01799	3.19703	3.32502	2.24842	1.33691	3.01662	3.53171	3.43988	3.83316		25	0.00506196	0.0060219	0.0136811	0.0053813	0.00852542	0.00886672	0.00599579	0.00356509	0.00804433	0.00941789	0.00917301	0.0102218
	26	1.54478	1.75245	4.51248	1.69589	2.87765	2.84036	2.16258	1.41589	3.40684	3.52513	2.99174	4.32421		26	0.0041194	0.00467319	0.0120333	0.00452237	0.00767374	0.0075743	0.00576689	0.00377571	0.00908491	0.00940035	0.00797797	0.0115312
	27	1.50983	1.87651	4.35831	2.25912	2.39059	3.26668	4.00503	1.51043	4.05415	4.15392	3.9508	5.61501		27	0.00402622	0.00500402	0.0116222	0.00602433	0.0063749	0.00871114	0.0106801	0.00402782	0.0108111	0.0110771	0.0105355	0.0149734
	28	1.63974	1.6924	4.51152	1.74445	2.35775	2.75602	1.99387	1.46959	3.5482	3.37755	3.6515	5.48477		28	0.00437264	0.00451307	0.0120307	0.00465185	0.00628733	0.00734937	0.00531698	0.00391892	0.00946186	0.00900679	0.00973733	0.0146261
	29	1.5348	1.84877	4.63383	1.48168	1.59046	2.50254	1.87515	1.50144	3.59096	3.88917	3.13774	4.62807		29	0.00409281	0.00493004	0.0123569	0.00395114	0.00424123	0.00667344	0.00500039	0.00400384	0.0095759	0.0103711	0.00836731	0.0123415
	30	1.47353	1.90419	4.22352	1.55972	1.65573	2.07943	1.94733	1.32286	3.22874	3.23892	3.00518	4.24703		30	0.00392942	0.00507785	0.0112627	0.00415925	0.00441529	0.00554514	0.00519289	0.00352763	0.00860998	0.00863712	0.00801382	0.0113254
	31	1.38985	1.95863	4.40304	1.45094	1.55768	2.39613	1.82215	1.28243	2.97422	3.36985	3.07527	4.92476		31	0.00370627	0.005223	0.0117414	0.00386919	0.00415382	0.00638967	0.00485907	0.00341982	0.00793124	0.00898627	0.00820072	0.0131327
	32	1.31951	1.80586	3.51451	1.82154	1.91181	2.70314	1.93038	1.01629	3.18909	3.05731	3.5521	4.45638		32	0.00351871	0.00481563	0.00937203	0.00485745	0.00509817	0.00720837	0.00514768	0.00271011	0.00850425	0.00815283	0.00947226	0.0118837
	33	1.791	1.9539	5.00989	2.06792	1.64034	2.50788	2.16796	1.3698	3.03566	4.0178	3.40091	4.22058		33	0.00477599	0.0052104	0.0133597	0.00551447	0.00437423	0.00668769	0.00578123	0.0036528	0.0080951	0.0107141	0.00906909	0.0112549
	34	1.597	1.774	4.01553	1.76897	1.36311	2.19624	1.83923	1.15182	2.73076	3.03186	2.92067	4.01652		34	0.00425867	0.00473066	0.0107081	0.00471724	0.00363496	0.00585663	0.00490461	0.00307152	0.00728202	0.00808495	0.00778844	0.0107107
	35	1.76468	1.8162	3.95197	1.6187	1.42617	2.13482	1.7248	0.996515	3.37181	3.15069	2.50101	3.16713		35	0.00470581	0.00484321	0.0105386	0.00431653	0.00380313	0.00569285	0.00459946	0.00265737	0.00899149	0.00840185	0.00666937	0.00844568
	36	1.73831	1.78914	3.68827	1.57216	1.39591	2.01051	2.06432	1.10862	2.49426	3.32588	2.66908	3.10103		36	0.00463549	0.00477105	0.0098354	0.00419242	0.00372242	0.00536136	0.00550485	0.00295631	0.00665135	0.00886901	0.00711754	0.00826942
	37	1.79039	1.71885	3.79103	1.47353	1.39833	2.15661	1.6032	1.09541	2.32687	3.09436	2.55211	2.734		37	0.00477437	0.00458361	0.0101094	0.00392942	0.00372888	0.00575097	0.00427521	0.0029211	0.00620498	0.00825162	0.00680562	0.00729068
	38	1.48105	1.68678	4.00462	1.41004	1.41892	2.18382	1.73831	1.05565	2.56486	3.19428	2.66226	2.461		38	0.00394947	0.00449809	0.010679	0.00376012	0.00378378	0.00582351	0.00463549	0.00281508	0.00683963	0.00851807	0.00709936	0.00656266
	39	1.53106	1.59008	4.26953	1.50358	1.03219	1.76682	1.6811	0.921287	2.42763	2.96593	2.95959	2.86649		39	0.00408283	0.00424021	0.0113854	0.00400955	0.00275251	0.00471151	0.00448294	0.00245677	0.00647368	0.00790914	0.00789225	0.00764398
	40	1.40689	1.43617	3.85319	1.44215	1.36372	1.72606	1.62922	0.932924	1.89951	2.70598	2.84262	2.94764		40	0.00375171	0.0038298	0.0102752	0.00384573	0.00363658	0.00460282	0.00434459	0.0024878	0.00506537	0.00721595	0.00758032	0.00786036
	41	1.6317	1.76921	5.73452	1.71127	1.64626	1.92788	1.78243	1.12054	1.94193	3.2593	2.75451	3.46641		41	0.00435119	0.0047179	0.0152921	0.0045634	0.00439003	0.00514102	0.00475316	0.0029881	0.00517848	0.00869146	0.00734535	0.00924377
	42	1.54478	1.63207	3.89317	1.41824	1.45574	1.71565	1.78366	0.939379	1.79005	2.47305	2.14261	2.40756		42	0.0041194	0.0043522	0.0103818	0.00378197	0.00388198	0.00457507	0.00475642	0.00250501	0.00477347	0.0065948	0.00571361	0.00642015
	43	1.50046	1.80109	4.21666	1.25637	1.31247	1.68196	1.81177	0.897938	1.91014	2.47869	1.86462	2.45989		43	0.00400122	0.0048029	0.0112444	0.00335031	0.00349991	0.00448524	0.0048314	0.0023945	0.0050937	0.00660983	0.00497233	0.0065597
	44	1.47228	1.83289	4.16756	1.17023	1.3424	1.53413	1.56159	0.782909	1.84617	2.20876	1.74046	2.41871		44	0.00392608	0.00488771	0.0111135	0.00312061	0.00357973	0.00409101	0.00416423	0.00208776	0.00492312	0.00589003	0.00464122	0.0064499
	45	1.26213	2.0003	3.7649	1.27044	1.18173	1.92078	1.2634	0.677199	1.9007	2.00329	1.90419	2.62955		45	0.00336567	0.00533414	0.0100397	0.00338783	0.00315127	0.00512208	0.00336908	0.00180586	0.00506852	0.00534212	0.00507785	0.00701213
	46	1.45848	2.17216	4.10947	1.35633	1.17924	1.93971	1.16829	0.990123	1.9923	2.10518	2.16128	3.09998		46	0.00388928	0.00579243	0.0109586	0.00361687	0.00314464	0.00517257	0.00311544	0.00264033	0.00531281	0.0056138	0.00576341	0.00826662
	47	1.51858	2.08958	4.03832	1.71312	1.15744	2.60232	1.45597	1.25044	3.02192	2.70319	2.63193	3.92708		47	0.00404954	0.00557222	0.0107688	0.00456832	0.0030865	0.00693951	0.00388258	0.00333451	0.00805845	0.0072085	0.00701848	0.0104722
	48	2.38826	4.46721	5.92193	2.18289	1.49003	4.60612	1.58831	1.44369	3.74779	2.70654	2.35232	3.05362		48	0.0063687	0.0119126	0.0157918	0.00582104	0.00397342	0.012283	0.0042355	0.00384983	0.00999411	0.00721745	0.00627286	0.00814299
	49	4.02845	5.13358	10.0038	3.6622	4.43722	5.84809	1.89338	1.62611	3.66299	2.19449	2.37539	3.09472		49	0.0107425	0.0136895	0.0266767	0.00976586	0.0118326	0.0155949	0.00504901	0.00433629	0.00976797	0.00585197	0.00633437	0.00825259
	50	4.7723	4.75947	7.29969	3.78468	3.29343	5.07518	1.40122	1.50684	3.04412	1.90891	1.78914	2.58573		50	0.0127261	0.0126919	0.0194658	0.0100925	0.00878247	0.0135338	0.00373658	0.00401823	0.00811765	0.00509042	0.00477105	0.00689529
	51	5.35977	6.15688	9.26438	6.65512	5.49853	8.2285	2.19422	1.92806	3.5431	2.06438	2.3007	2.82679		51	0.0142927	0.0164183	0.024705	0.017747	0.0146627	0.0219427	0.00585127	0.0051415	0.00944826	0.00550501	0.0061352	0.00753811
	52	7.89129	8.2743	12.6371	10.7261	9.55547	11.6257	5.00376	4.73762	8.03171	3.32478	5.21297	5.34643		52	0.0210434	0.0220648	0.0336989	0.028603	0.0254812	0.031002	0.0133433	0.0126337	0.0214179	0.00886608	0.0139013	0.0142571
	53	11.5062	11.3974	16.466	15.2045	13.6022	16.328	10.0951	10.3449	8.655	7.37819	11.9665	9.71863		53	0.0306831	0.0303932	0.0439094	0.0405455	0.0362724	0.0435414	0.0269201	0.0275863	0.02308	0.0196752	0.0319106	0.0259163
	54	14.1065	14.424	19.2523	15.2705	13.8667	18.1121	12.1412	11.6997	13.3805	11.5554	14.3847	13.8981		54	0.0376174	0.038464	0.0513395	0.0407213	0.0369779	0.0482989	0.0323766	0.0311992	0.0356814	0.0308144	0.0383593	0.0370616
	55	13.3937	17.4517	22.1775	14.4141	13.1046	16.9235	11.0648	8.02322	8.50203	11.8531	12.1673	13.6876		55	0.0357165	0.0465379	0.0591401	0.0384377	0.0349457	0.0451294	0.0295063	0.0213953	0.0226721	0.0316082	0.0324461	0.0365002
	56	13.5325	12.6099	22.103	12.6954	10.4826	16.4476	8.23263	6.85207	10.8693	8.45321	8.28306	9.17156		56	0.0360866	0.0336265	0.0589413	0.0338545	0.0279535	0.0438604	0.0219537	0.0182722	0.0289848	0.0225419	0.0220882	0.0244575
	57	12.8884	13.409	25.2254	12.6105	10.5798	16.4941	6.76075	5.73931	10.2481	7.12237	6.1548	8.74796		57	0.0343689	0.0357573	0.0672677	0.0336279	0.0282127	0.0439841	0.0180287	0.0153048	0.0273283	0.018993	0.0164128	0.0233279
	58	13.0099	13.2817	21.2972	10.1134	10.4051	14.8926	4.95787	4.82561	8.38529	5.47404	4.89251	6.83467		58	0.0346929	0.0354179	0.0567926	0.0269689	0.0277469	0.0397137	0.013221	0.0128683	0.0223608	0.0145974	0.0130467	0.0182258
	59	13.9108	13.7244	24.6262	10.877	10.9343	15.8292	5.38039	4.29317	9.11629	5.87296	6.46422	6.75671		59	0.0370954	0.0365984	0.0656698	0.0290053	0.0291582	0.0422112	0.0143477	0.0114485	0.0243101	0.0156612	0.0172379	0.0180179
	60	12.4149	12.2555	21.3998	8.95369	9.69246	15.4356	4.80848	4.00745	9.27524	5.43486	5.8231	7.73998		60	0.0331065	0.0326813	0.0570662	0.0238765	0.0258466	0.0411615	0.0128226	0.0106865	0.024734	0.014493	0.0155283	0.02064
	61	11.2031	12.1344	19.379	8.50855	9.03043	14.5117	5.18747	3.7008	8.324	5.41636	5.12866	7.14126		61	0.029875	0.0323584	0.0516774	0.0226895	0.0240811	0.038698	0.0138333	0.00986881	0.0221973	0.0144436	0.0136764	0.0190433
	62	10.6536	12.7302	18.6908	8.28163	6.72087	13.0875	4.66416	3.78712	8.17553	4.86526	5.04208	6.91157		62	0.0284095	0.0339472	0.049842	0.0220844	0.0179223	0.0348999	0.0124378	0.010099	0.0218014	0.012974	0.0134456	0.0184309
	63	10.9558	12.3515	19.1582	8.79719	7.22048	13.7198	4.13087	3.51801	8.4329	4.585	4.8232	6.18135		63	0.0292154	0.0329374	0.0510884	0.0234592	0.0192546	0.0365861	0.0110157	0.00938136	0.0224877	0.0122267	0.0128619	0.0164836
	64	10.4326	11.6218	20.1844	13.5403	8.72191	16.1437	4.17866	3.202	8.68292	4.42635	4.7304	6.42691		64	0.0278204	0.0309914	0.0538251	0.0361074	0.0232584	0.0430498	0.0111431	0.00853865	0.0231544	0.0118036	0.0126144	0.0171384
	65	12.3305	12.7072	22.505	10.972	9.30864	17.266	5.17005	3.82424	8.76652	4.97172	5.63671	6.20934		65	0.0328813	0.0338859	0.0600134	0.0292586	0.024823	0.0460428	0.0137868	0.010198	0.0233774	0.0132579	0.0150312	0.0165582
	66	11.2203	12.4305	21.3289	11.6052	7.73729	16.0691	4.51446	4.16208	6.63499	4.65398	5.097	6.13707		66	0.0299209	0.0331479	0.0568771	0.0309473	0.0206328	0.042851	0.0120386	0.0110989	0.0176933	0.0124106	0.013592	0.0163655
	67	8.54591	10.6112	14.7751	7.98422	6.06578	12.5028	3.32791	2.35831	4.56072	3.76692	3.90375	4.78503		67	0.0227891	0.0282964	0.0394003	0.0212912	0.0161754	0.0333408	0.00887443	0.00628883	0.0121619	0.0100451	0.01041	0.0127601
	68	8.16305	8.51985	13.8502	6.02843	6.18285	10.6979	3.31085	2.38776	3.84818	4.0385	3.9262	5.00233		68	0.0217681	0.0227196	0.0369339	0.0160758	0.0164876	0.0285278	0.00882893	0.00636736	0.0102618	0.0107693	0.0104699	0.0133396
	69	6.62042	6.85577	12.7197	4.77504	4.57576	8.38941	3.01697	1.8845	2.66556	3.6926	3.14962	4.01057		69	0.0176545	0.018282	0.0339192	0.0127334	0.012202	0.0223718	0.00804525	0.00502532	0.00710817	0.00984695	0.00839899	0.0106949
	70	4.69328	4.62319	8.81207	3.31256	2.88599	5.84115	2.24961	1.02011	1.98763	2.55186	1.90735	2.7405		70	0.0125154	0.0123285	0.0234988	0.00883348	0.00769597	0.0155764	0.00599897	0.00272029	0.00530035	0.00680496	0.00508628	0.00730801

## Sheet: Figure 2B
	Insulin iAUC (ng/ml x min)
	R444					One-way ANOVA R444 TZP AUC										One-way ANOVA R434 TZP AUC										One-way ANOVA S1472 TZP AUC										One-way ANOVA R443 TZP AUC										One-way ANOVA S2886 TZP AUC
						Table Analyzed	R444 TZP (ng/ml x min)									Table Analyzed	R434 TZP (ng/ml x min)									Table Analyzed	S1472 TZP (ng/ml x min)									Table Analyzed	R443 TZP (ng/ml x min)									Table Analyzed	S2886 TZP (ng/ml x min)
	Control	Ex9	GIPR Ant	Ex9 + GIPR Ant		Data sets analyzed	A-D									Data sets analyzed	A-D									Data sets analyzed	A-D									Data sets analyzed	A-D									Data sets analyzed	A-D
	24.84	12.31	5.181	7.837
	28.72	11.61	5.856	8.746		ANOVA summary										ANOVA summary										ANOVA summary										ANOVA summary										ANOVA summary
	21.36	14.86	5.892	6.85		F	51.15									F	9.112									F	31.2									F	5.55									F	9.315
						P value	<0.0001									P value	0.0058									P value	<0.0001									P value	0.0235									P value	0.0055
	R434					P value summary	****									P value summary	**									P value summary	****									P value summary	*									P value summary	**
						Significant diff. among means (P < 0.05)?	Yes									Significant diff. among means (P < 0.05)?	Yes									Significant diff. among means (P < 0.05)?	Yes									Significant diff. among means (P < 0.05)?	Yes									Significant diff. among means (P < 0.05)?	Yes
	Control	Ex9	GIPR Ant	Ex9 + GIPR Ant		R squared	0.9505									R squared	0.7736									R squared	0.9213									R squared	0.6755									R squared	0.7774
	152.4	149.1	67.42	57.11
	163.8	129.7	67.82	73.04		Brown-Forsythe test										Brown-Forsythe test										Brown-Forsythe test										Brown-Forsythe test										Brown-Forsythe test
	235.9	203.7	107.5	83.01		F (DFn, DFd)	1.660 (3, 8)									F (DFn, DFd)	0.3489 (3, 8)									F (DFn, DFd)	1.612 (3, 8)									F (DFn, DFd)	0.9496 (3, 8)									F (DFn, DFd)	1.091 (3, 8)
						P value	0.2516									P value	0.7912									P value	0.2617									P value	0.4614									P value	0.407
	S1472					P value summary	ns									P value summary	ns									P value summary	ns									P value summary	ns									P value summary	ns
						Are SDs significantly different (P < 0.05)?	No									Are SDs significantly different (P < 0.05)?	No									Are SDs significantly different (P < 0.05)?	No									Are SDs significantly different (P < 0.05)?	No									Are SDs significantly different (P < 0.05)?	No
	Control	Ex9	GIPR Ant	Ex9 + GIPR Ant
	43.82	50.05	8.03	3.723		Bartlett's test										Bartlett's test										Bartlett's test										Bartlett's test										Bartlett's test
	67.2	79.46	8.905	7.627		Bartlett's statistic (corrected)										Bartlett's statistic (corrected)										Bartlett's statistic (corrected)										Bartlett's statistic (corrected)										Bartlett's statistic (corrected)
	52.3	69.48	7.15	8.301		P value										P value										P value										P value										P value
						P value summary										P value summary										P value summary										P value summary										P value summary
	R443					Are SDs significantly different (P < 0.05)?										Are SDs significantly different (P < 0.05)?										Are SDs significantly different (P < 0.05)?										Are SDs significantly different (P < 0.05)?										Are SDs significantly different (P < 0.05)?
	Control	Ex9	GIPR Ant	Ex9 + GIPR Ant		ANOVA table	SS	DF	MS	F (DFn, DFd)	P value					ANOVA table	SS	DF	MS	F (DFn, DFd)	P value					ANOVA table	SS	DF	MS	F (DFn, DFd)	P value					ANOVA table	SS	DF	MS	F (DFn, DFd)	P value					ANOVA table	SS	DF	MS
	5.218	9.764	1.009	0.7579		Treatment (between columns)	672.9	3	224.3	F (3, 8) = 51.15	P<0.0001					Treatment (between columns)	28861	3	9620	F (3, 8) = 9.112	P=0.0058					Treatment (between columns)	8673	3	2891	F (3, 8) = 31.20	P<0.0001					Treatment (between columns)	81.24	3	27.08	F (3, 8) = 5.550	P=0.0235					Treatment (between columns)	47863	3	15954
	4.775	2.809	1.812	1.242		Residual (within columns)	35.08	8	4.385							Residual (within columns)	8446	8	1056							Residual (within columns)	741.3	8	92.66							Residual (within columns)	39.03	8	4.879							Residual (within columns)	13703	8	1713
	9.205	7.929	1.758	1.965		Total	708	11								Total	37307	11								Total	9414	11								Total	120.3	11								Total	61566	11
	S2886					Data summary										Data summary										Data summary										Data summary										Data summary
						Number of treatments (columns)	4									Number of treatments (columns)	4									Number of treatments (columns)	4									Number of treatments (columns)	4									Number of treatments (columns)	4
	Control	Ex9	GIPR Ant	Ex9 + GIPR Ant		Number of values (total)	12									Number of values (total)	12									Number of values (total)	12									Number of values (total)	12									Number of values (total)	12
	271.5	36.46	36.51	36.93
	158.1	37.22	43.98	32.46		Tukey's Post Hoc Analysis R444 TZP AUC										Tukey's Post Hoc Analysis R434 TZP AUC										Tukey's Post Hoc Analysis S1472 TZP AUC										Tukey's Post Hoc Analysis R443 TZP AUC										Tukey's Post Hoc Analysis S2886 TZP AUC
	129.8	94.97	24.5	35.03		Number of families	1									Number of families	1									Number of families	1									Number of families	1									Number of families	1
						Number of comparisons per family	6									Number of comparisons per family	6									Number of comparisons per family	6									Number of comparisons per family	6									Number of comparisons per family	6
	R449					Alpha	0.05									Alpha	0.05									Alpha	0.05									Alpha	0.05									Alpha	0.05
	Control	Ex9	GIPR Ant	Ex9 + GIPR Ant		Tukey's multiple comparisons test	Mean Diff.	95.00% CI of diff.	Below threshold?	Summary	Adjusted P Value					Tukey's multiple comparisons test	Mean Diff.	95.00% CI of diff.	Below threshold?	Summary	Adjusted P Value					Tukey's multiple comparisons test	Mean Diff.	95.00% CI of diff.	Below threshold?	Summary	Adjusted P Value					Tukey's multiple comparisons test	Mean Diff.	95.00% CI of diff.	Below threshold?	Summary	Adjusted P Value					Tukey's multiple comparisons test	Mean Diff.	95.00% CI of diff.	Below threshold?
	131.8	14.8	4.758	5.597		Control vs. Ex9	12.05	6.571 to 17.52	Yes	***	0.0005	A-B				Control vs. Ex9	23.2	-61.76 to 108.2	No	ns	0.8179	A-B				Control vs. Ex9	-11.89	-37.06 to 13.28	No	ns	0.4735	A-B				Control vs. Ex9	-0.4347	-6.210 to 5.341	No	ns	0.9947	A-B				Control vs. Ex9	130.3	22.04 to 238.5	Yes
	171.1	21.27	29.26	8.221		Control vs. GIPR Ant	19.33	13.85 to 24.81	Yes	****	<0.0001	A-C				Control vs. GIPR Ant	103.1	18.16 to 188.1	Yes	*	0.0194	A-C				Control vs. GIPR Ant	46.41	21.24 to 71.58	Yes	**	0.0016	A-C				Control vs. GIPR Ant	4.873	-0.9024 to 10.65	No	ns	0.1013	A-C				Control vs. GIPR Ant	151.5	43.26 to 259.7	Yes
	107.7	34.32	18.55	13.84		Control vs. Ex9 + GIPR Ant	17.16	11.69 to 22.64	Yes	****	<0.0001	A-D				Control vs. Ex9 + GIPR Ant	113	28.02 to 197.9	Yes	*	0.0118	A-D				Control vs. Ex9 + GIPR Ant	47.89	22.72 to 73.06	Yes	**	0.0013	A-D				Control vs. Ex9 + GIPR Ant	5.078	-0.6977 to 10.85	No	ns	0.0863	A-D				Control vs. Ex9 + GIPR Ant	151.7	43.45 to 259.9	Yes
						Ex9 vs. GIPR Ant	7.284	1.808 to 12.76	Yes	*	0.0118	B-C				Ex9 vs. GIPR Ant	79.92	-5.040 to 164.9	No	ns	0.0654	B-C				Ex9 vs. GIPR Ant	58.3	33.13 to 83.47	Yes	***	0.0003	B-C				Ex9 vs. GIPR Ant	5.308	-0.4678 to 11.08	No	ns	0.0721	B-C				Ex9 vs. GIPR Ant	21.22	-86.99 to 129.4	No
	R451					Ex9 vs. Ex9 + GIPR Ant	5.116	-0.3598 to 10.59	No	ns	0.0673	B-D				Ex9 vs. Ex9 + GIPR Ant	89.78	4.820 to 174.7	Yes	*	0.0388	B-D				Ex9 vs. Ex9 + GIPR Ant	59.78	34.61 to 84.95	Yes	***	0.0003	B-D				Ex9 vs. Ex9 + GIPR Ant	5.512	-0.2631 to 11.29	No	ns	0.0614	B-D				Ex9 vs. Ex9 + GIPR Ant	21.41	-86.80 to 129.6	No
						GIPR Ant vs. Ex9 + GIPR Ant	-2.168	-7.643 to 3.307	No	ns	0.6056	C-D				GIPR Ant vs. Ex9 + GIPR Ant	9.86	-75.10 to 94.82	No	ns	0.9813	C-D				GIPR Ant vs. Ex9 + GIPR Ant	1.478	-23.69 to 26.65	No	ns	0.9974	C-D				GIPR Ant vs. Ex9 + GIPR Ant	0.2047	-5.571 to 5.980	No	ns	0.9994	C-D				GIPR Ant vs. Ex9 + GIPR Ant	0.19	-108.0 to 108.4	No
	Control	Ex9	GIPR Ant	Ex9 + GIPR Ant
	141.9	36.08	14.95	9.113		Test details	Mean 1	Mean 2	Mean Diff.	SE of diff.	n1	n2	q	DF		Test details	Mean 1	Mean 2	Mean Diff.	SE of diff.	n1	n2	q	DF		Test details	Mean 1	Mean 2	Mean Diff.	SE of diff.	n1	n2	q	DF		Test details	Mean 1	Mean 2	Mean Diff.	SE of diff.	n1	n2	q	DF		Test details	Mean 1	Mean 2	Mean Diff.
	67.23	20.91	10.2	8.029		Control vs. Ex9	24.97	12.93	12.05	1.71	3	3	9.964	8		Control vs. Ex9	184	160.8	23.2	26.53	3	3	1.237	8		Control vs. Ex9	54.44	66.33	-11.89	7.86	3	3	2.139	8		Control vs. Ex9	6.399	6.834	-0.4347	1.803	3	3	0.3408	8		Control vs. Ex9	186.5	56.22	130.3
	68.22	22.84	3.552	6.969		Control vs. GIPR Ant	24.97	5.643	19.33	1.71	3	3	15.99	8		Control vs. GIPR Ant	184	80.91	103.1	26.53	3	3	5.497	8		Control vs. GIPR Ant	54.44	8.028	46.41	7.86	3	3	8.351	8		Control vs. GIPR Ant	6.399	1.526	4.873	1.803	3	3	3.821	8		Control vs. GIPR Ant	186.5	35	151.5
						Control vs. Ex9 + GIPR Ant	24.97	7.811	17.16	1.71	3	3	14.2	8		Control vs. Ex9 + GIPR Ant	184	71.05	113	26.53	3	3	6.022	8		Control vs. Ex9 + GIPR Ant	54.44	6.55	47.89	7.86	3	3	8.617	8		Control vs. Ex9 + GIPR Ant	6.399	1.322	5.078	1.803	3	3	3.982	8		Control vs. Ex9 + GIPR Ant	186.5	34.81	151.7
	R448					Ex9 vs. GIPR Ant	12.93	5.643	7.284	1.71	3	3	6.024	8		Ex9 vs. GIPR Ant	160.8	80.91	79.92	26.53	3	3	4.26	8		Ex9 vs. GIPR Ant	66.33	8.028	58.3	7.86	3	3	10.49	8		Ex9 vs. GIPR Ant	6.834	1.526	5.308	1.803	3	3	4.162	8		Ex9 vs. GIPR Ant	56.22	35	21.22
						Ex9 vs. Ex9 + GIPR Ant	12.93	7.811	5.116	1.71	3	3	4.231	8		Ex9 vs. Ex9 + GIPR Ant	160.8	71.05	89.78	26.53	3	3	4.786	8		Ex9 vs. Ex9 + GIPR Ant	66.33	6.55	59.78	7.86	3	3	10.76	8		Ex9 vs. Ex9 + GIPR Ant	6.834	1.322	5.512	1.803	3	3	4.323	8		Ex9 vs. Ex9 + GIPR Ant	56.22	34.81	21.41
	Control	Ex9	GIPR Ant	Ex9 + GIPR Ant		GIPR Ant vs. Ex9 + GIPR Ant	5.643	7.811	-2.168	1.71	3	3	1.793	8		GIPR Ant vs. Ex9 + GIPR Ant	80.91	71.05	9.86	26.53	3	3	0.5256	8		GIPR Ant vs. Ex9 + GIPR Ant	8.028	6.55	1.478	7.86	3	3	0.2659	8		GIPR Ant vs. Ex9 + GIPR Ant	1.526	1.322	0.2047	1.803	3	3	0.1605	8		GIPR Ant vs. Ex9 + GIPR Ant	35	34.81	0.19
	186.6	169.1	142.1	91.55
	160.8	152.5	113.4	116.6
	184.2	139.2	169.8	147
	Insulin iAUC (ng/islet)
	R444					One-way ANOVA R444 TZP AUC										One-way ANOVA R434 TZP AUC										One-way ANOVA S1472 TZP AUC										One-way ANOVA R443 TZP AUC										One-way ANOVA S2886 TZP AUC
						Table Analyzed	R444 TZP (ng/islet*min)									Table Analyzed	R434 TZP (ng/islet)									Table Analyzed	S1472 TZP (ng/islet)									Table Analyzed	R443 TZP (ng/islet)									Table Analyzed	S2886 TZP (ng/islet)
	Control	Ex9	GIPR Ant	Ex9 + GIPR Ant		Data sets analyzed	A-D									Data sets analyzed	A-D									Data sets analyzed	A-D									Data sets analyzed	A-D									Data sets analyzed	A-D
	0.0664	0.03285	0.0138	0.01979
	0.07992	0.02845	0.01516	0.02087		ANOVA summary										ANOVA summary										ANOVA summary										ANOVA summary										ANOVA summary
	0.06357	0.04332	0.0145	0.01906		F	55.03									F	8.81									F	32.21									F	4.441									F	10.94
						P value	<0.0001									P value	0.0065									P value	<0.0001									P value	0.0408									P value	0.0033
	R434					P value summary	****									P value summary	**									P value summary	****									P value summary	*									P value summary	**
						Significant diff. among means (P < 0.05)?	Yes									Significant diff. among means (P < 0.05)?	Yes									Significant diff. among means (P < 0.05)?	Yes									Significant diff. among means (P < 0.05)?	Yes									Significant diff. among means (P < 0.05)?	Yes
	Control	Ex9	GIPR Ant	Ex9 + GIPR Ant		R squared	0.9538									R squared	0.7677									R squared	0.9235									R squared	0.6248									R squared	0.8041
	0.4055	0.3942	0.1801	0.1524
	0.4419	0.3437	0.18	0.1895		Brown-Forsythe test										Brown-Forsythe test										Brown-Forsythe test										Brown-Forsythe test										Brown-Forsythe test
	0.6377	0.5423	0.2903	0.2229		F (DFn, DFd)	1.114 (3, 8)									F (DFn, DFd)	0.3598 (3, 8)									F (DFn, DFd)	1.198 (3, 8)									F (DFn, DFd)	1.279 (3, 8)									F (DFn, DFd)	1.117 (3, 8)
						P value	0.3988									P value	0.7838									P value	0.3706									P value	0.3456									P value	0.398
	S1472					P value summary	ns									P value summary	ns									P value summary	ns									P value summary	ns									P value summary	ns
						Are SDs significantly different (P < 0.05)?	No									Are SDs significantly different (P < 0.05)?	No									Are SDs significantly different (P < 0.05)?	No									Are SDs significantly different (P < 0.05)?	No									Are SDs significantly different (P < 0.05)?	No
	Control	Ex9	GIPR Ant	Ex9 + GIPR Ant
	0.1408	0.1386	0.01712	0.01552		Bartlett's test										Bartlett's test										Bartlett's test										Bartlett's test										Bartlett's test
	0.2074	0.2192	0.0256	0.01843		Bartlett's statistic (corrected)										Bartlett's statistic (corrected)										Bartlett's statistic (corrected)										Bartlett's statistic (corrected)										Bartlett's statistic (corrected)
	0.1587	0.1952	0.03109	0.02561		P value										P value										P value										P value										P value
						P value summary										P value summary										P value summary										P value summary										P value summary
	R443					Are SDs significantly different (P < 0.05)?										Are SDs significantly different (P < 0.05)?										Are SDs significantly different (P < 0.05)?										Are SDs significantly different (P < 0.05)?										Are SDs significantly different (P < 0.05)?
	Control	Ex9	GIPR Ant	Ex9 + GIPR Ant		ANOVA table	SS	DF	MS	F (DFn, DFd)	P value					ANOVA table	SS	DF	MS	F (DFn, DFd)	P value					ANOVA table	SS	DF	MS	F (DFn, DFd)	P value					ANOVA table	SS	DF	MS	F (DFn, DFd)	P value					ANOVA table	SS	DF	MS
	0.01471	0.02702	0.003255	0.002108		Treatment (between columns)	0.005613	3	0.001871	F (3, 8) = 55.03	P<0.0001					Treatment (between columns)	0.2085	3	0.06948	F (3, 8) = 8.810	P=0.0065					Treatment (between columns)	0.07193	3	0.02398	F (3, 8) = 32.21	P<0.0001					Treatment (between columns)	0.0005042	3	0.0001681	F (3, 8) = 4.441	P=0.0408					Treatment (between columns)	0.3958	3	0.1319
	0.01016	0.007446	0.006181	0.005835		Residual (within columns)	0.000272	8	3.4e-05							Residual (within columns)	0.06309	8	0.007887							Residual (within columns)	0.005954	8	0.0007443							Residual (within columns)	0.0003028	8	3.785e-05							Residual (within columns)	0.09644	8	0.01206
	0.02342	0.02049	0.003437	0.005218		Total	0.005885	11								Total	0.2715	11								Total	0.07788	11								Total	0.000807	11								Total	0.4922	11
	S2886					Data summary										Data summary										Data summary										Data summary										Data summary
						Number of treatments (columns)	4									Number of treatments (columns)	4									Number of treatments (columns)	4									Number of treatments (columns)	4									Number of treatments (columns)	4
	Control	Ex9	GIPR Ant	Ex9 + GIPR Ant		Number of values (total)	12									Number of values (total)	12									Number of values (total)	12									Number of values (total)	12									Number of values (total)	12
	0.7587	0.09689	0.09162	0.1059
	0.4481	0.1395	0.1016	0.07554		Tukey's Post Hoc Analysis R444 TZP AUC										Tukey's Post Hoc Analysis R434 TZP AUC										Tukey's Post Hoc Analysis S1472 TZP AUC										Tukey's Post Hoc Analysis R443 TZP AUC										Tukey's Post Hoc Analysis S2886 TZP AUC
	0.3795	0.2526	0.05831	0.1135		Number of families	1									Number of families	1									Number of families	1									Number of families	1									Number of families	1
						Number of comparisons per family	6									Number of comparisons per family	6									Number of comparisons per family	6									Number of comparisons per family	6									Number of comparisons per family	6
	R449					Alpha	0.05									Alpha	0.05									Alpha	0.05									Alpha	0.05									Alpha	0.05
	Control	Ex9	GIPR Ant	Ex9 + GIPR Ant		Tukey's multiple comparisons test	Mean Diff.	95.00% CI of diff.	Below threshold?	Summary	Adjusted P Value					Tukey's multiple comparisons test	Mean Diff.	95.00% CI of diff.	Below threshold?	Summary	Adjusted P Value					Tukey's multiple comparisons test	Mean Diff.	95.00% CI of diff.	Below threshold?	Summary	Adjusted P Value					Tukey's multiple comparisons test	Mean Diff.	95.00% CI of diff.	Below threshold?	Summary	Adjusted P Value					Tukey's multiple comparisons test	Mean Diff.	95.00% CI of diff.	Below threshold?
	0.3502	0.03668	0.01608	0.01818		Control vs. Ex9	0.03509	0.01984 to 0.05034	Yes	***	0.0004	A-B				Control vs. Ex9	0.0683	-0.1639 to 0.3005	No	ns	0.7842	A-B				Control vs. Ex9	-0.01537	-0.08670 to 0.05597	No	ns	0.8981	A-B				Control vs. Ex9	-0.002222	-0.01831 to 0.01386	No	ns	0.9693	A-B				Control vs. Ex9	0.3658	0.07868 to 0.6529	Yes
	0.4612	0.05509	0.08112	0.02196		Control vs. GIPR Ant	0.05548	0.04023 to 0.07072	Yes	****	<0.0001	A-C				Control vs. GIPR Ant	0.2782	0.04603 to 0.5104	Yes	*	0.0207	A-C				Control vs. GIPR Ant	0.1444	0.07303 to 0.2157	Yes	***	0.0009	A-C				Control vs. GIPR Ant	0.01181	-0.004281 to 0.02789	No	ns	0.1653	A-C				Control vs. GIPR Ant	0.4449	0.1578 to 0.7320	Yes
	0.2877	0.08081	0.05561	0.04839		Control vs. Ex9 + GIPR Ant	0.05006	0.03481 to 0.06530	Yes	****	<0.0001	A-D				Control vs. Ex9 + GIPR Ant	0.3068	0.07456 to 0.5390	Yes	*	0.0123	A-D				Control vs. Ex9 + GIPR Ant	0.1491	0.07778 to 0.2204	Yes	***	0.0007	A-D				Control vs. Ex9 + GIPR Ant	0.01171	-0.004377 to 0.02780	No	ns	0.1697	A-D				Control vs. Ex9 + GIPR Ant	0.4305	0.1434 to 0.7175	Yes
						Ex9 vs. GIPR Ant	0.02039	0.005141 to 0.03563	Yes	*	0.0115	B-C				Ex9 vs. GIPR Ant	0.2099	-0.02227 to 0.4421	No	ns	0.0771	B-C				Ex9 vs. GIPR Ant	0.1597	0.08840 to 0.2311	Yes	***	0.0004	B-C				Ex9 vs. GIPR Ant	0.01403	-0.002059 to 0.03011	No	ns	0.0892	B-C				Ex9 vs. GIPR Ant	0.07915	-0.2079 to 0.3662	No
	R451					Ex9 vs. Ex9 + GIPR Ant	0.01497	-0.0002793 to 0.03021	No	ns	0.0543	B-D				Ex9 vs. Ex9 + GIPR Ant	0.2385	0.006264 to 0.4707	Yes	*	0.0443	B-D				Ex9 vs. Ex9 + GIPR Ant	0.1645	0.09315 to 0.2358	Yes	***	0.0004	B-D				Ex9 vs. Ex9 + GIPR Ant	0.01393	-0.002155 to 0.03002	No	ns	0.0916	B-D				Ex9 vs. Ex9 + GIPR Ant	0.06468	-0.2224 to 0.3518	No
						GIPR Ant vs. Ex9 + GIPR Ant	-0.00542	-0.02067 to 0.009826	No	ns	0.6781	C-D				GIPR Ant vs. Ex9 + GIPR Ant	0.02853	-0.2037 to 0.2607	No	ns	0.9779	C-D				GIPR Ant vs. Ex9 + GIPR Ant	0.00475	-0.06658 to 0.07608	No	ns	0.9963	C-D				GIPR Ant vs. Ex9 + GIPR Ant	-9.6e-05	-0.01618 to 0.01599	No	ns	>0.9999	C-D				GIPR Ant vs. Ex9 + GIPR Ant	-0.01447	-0.3016 to 0.2726	No
	Control	Ex9	GIPR Ant	Ex9 + GIPR Ant
	0.3801	0.09715	0.03967	0.0249		Test details	Mean 1	Mean 2	Mean Diff.	SE of diff.	n1	n2	q	DF		Test details	Mean 1	Mean 2	Mean Diff.	SE of diff.	n1	n2	q	DF		Test details	Mean 1	Mean 2	Mean Diff.	SE of diff.	n1	n2	q	DF		Test details	Mean 1	Mean 2	Mean Diff.	SE of diff.	n1	n2	q	DF		Test details	Mean 1	Mean 2	Mean Diff.
	0.1949	0.05226	0.04322	0.01911		Control vs. Ex9	0.06996	0.03487	0.03509	0.004761	3	3	10.42	8		Control vs. Ex9	0.495	0.4267	0.0683	0.07251	3	3	1.332	8		Control vs. Ex9	0.169	0.1843	-0.01537	0.02228	3	3	0.9756	8		Control vs. Ex9	0.0161	0.01832	-0.002222	0.005023	3	3	0.6256	8		Control vs. Ex9	0.5288	0.163	0.3658
	0.1163	0.05892	0.009062	0.01709		Control vs. GIPR Ant	0.06996	0.01449	0.05548	0.004761	3	3	16.48	8		Control vs. GIPR Ant	0.495	0.2168	0.2782	0.07251	3	3	5.427	8		Control vs. GIPR Ant	0.169	0.0246	0.1444	0.02228	3	3	9.165	8		Control vs. GIPR Ant	0.0161	0.004291	0.01181	0.005023	3	3	3.324	8		Control vs. GIPR Ant	0.5288	0.08384	0.4449
						Control vs. Ex9 + GIPR Ant	0.06996	0.01991	0.05006	0.004761	3	3	14.87	8		Control vs. Ex9 + GIPR Ant	0.495	0.1883	0.3068	0.07251	3	3	5.983	8		Control vs. Ex9 + GIPR Ant	0.169	0.01985	0.1491	0.02228	3	3	9.467	8		Control vs. Ex9 + GIPR Ant	0.0161	0.004387	0.01171	0.005023	3	3	3.297	8		Control vs. Ex9 + GIPR Ant	0.5288	0.09831	0.4305
	R448					Ex9 vs. GIPR Ant	0.03487	0.01449	0.02039	0.004761	3	3	6.056	8		Ex9 vs. GIPR Ant	0.4267	0.2168	0.2099	0.07251	3	3	4.094	8		Ex9 vs. GIPR Ant	0.1843	0.0246	0.1597	0.02228	3	3	10.14	8		Ex9 vs. GIPR Ant	0.01832	0.004291	0.01403	0.005023	3	3	3.949	8		Ex9 vs. GIPR Ant	0.163	0.08384	0.07915
						Ex9 vs. Ex9 + GIPR Ant	0.03487	0.01991	0.01497	0.004761	3	3	4.446	8		Ex9 vs. Ex9 + GIPR Ant	0.4267	0.1883	0.2385	0.07251	3	3	4.651	8		Ex9 vs. Ex9 + GIPR Ant	0.1843	0.01985	0.1645	0.02228	3	3	10.44	8		Ex9 vs. Ex9 + GIPR Ant	0.01832	0.004387	0.01393	0.005023	3	3	3.922	8		Ex9 vs. Ex9 + GIPR Ant	0.163	0.09831	0.06468
	Control	Ex9	GIPR Ant	Ex9 + GIPR Ant		GIPR Ant vs. Ex9 + GIPR Ant	0.01449	0.01991	-0.00542	0.004761	3	3	1.61	8		GIPR Ant vs. Ex9 + GIPR Ant	0.2168	0.1883	0.02853	0.07251	3	3	0.5565	8		GIPR Ant vs. Ex9 + GIPR Ant	0.0246	0.01985	0.00475	0.02228	3	3	0.3016	8		GIPR Ant vs. Ex9 + GIPR Ant	0.004291	0.004387	-9.6e-05	0.005023	3	3	0.02703	8		GIPR Ant vs. Ex9 + GIPR Ant	0.08384	0.09831	-0.01447
	0.2283	0.5059	0.3728	0.2617
	0.2722	0.4415	0.3379	0.3109
	0.4886	0.3594	0.4585	0.3973
[truncated: 32 more columns]

## Sheet: Figure 2C
		Control (PBS)	Ex9	GIPR Ant	Ex9 + GIPR Ant		One-way ANOVA TZP Insulin secretion iAUC (%Control)
	R444	100	52	23	31		Table Analyzed	Summary TZP lines
	R434	100	87	44	39		Data sets analyzed	A-D
	S1472	100	122	15	12
	R443	100	107	24	21		ANOVA summary
	S2886	100	30	19	19		F	9.083
	R449	100	17	13	7		P value	0.0002
	R451	100	29	10	9		P value summary	***
	R448	100	86.6817	80.0038	66.8078		Significant diff. among means (P < 0.05)?	Yes
							R squared	0.4932
	R444	Control (PBS)	Ex9	GIPR Ant	Ex9 + GIPR Ant		Brown-Forsythe test
	1	24.84	12.31	5.181	7.837		F (DFn, DFd)	4.605 (3, 28)
	2	28.72	11.61	5.856	8.746		P value	0.0097
	3	21.36	14.86	5.892	6.85		P value summary	**
		Average Control	24.9733				Are SDs significantly different (P < 0.05)?	Yes
		Percent Control
	1	99.4661	49.2926	20.7461	31.3815		Bartlett's test
	2	115.003	46.4896	23.449	35.0214		Bartlett's statistic (corrected)
	3	85.5312	59.5035	23.5932	27.4293		P value
	Average	100	51.7619	22.5961	31.2774		P value summary
							Are SDs significantly different (P < 0.05)?
	R434	Control (PBS)	Ex9	GIPR Ant	Ex9 + GIPR Ant
	1	152.4	149.1	67.42	57.11		ANOVA table	SS	DF	MS	F (DFn, DFd)	P value
	2	163.8	129.7	67.82	73.04		Treatment (between columns)	27175	3	9058	F (3, 28) = 9.083	P=0.0002
	3	235.9	203.7	107.5	83.01		Residual (within columns)	27925	28	997.3
		Average Control	184.033				Total	55100	31
		Percent Control
	1	82.8111	81.0179	36.6347	31.0324		Data summary
	2	89.0056	70.4764	36.852	39.6885		Number of treatments (columns)	4
	3	128.183	110.686	58.4133	45.106		Number of values (total)	32
	Average	100	87.3936	43.9667	38.6089
							Tukey's Post Hoc Analysis TZP Insulin secretion iAUC (%Control)
	S1472	Control (PBS)	Ex9	GIPR Ant	Ex9 + GIPR Ant		Number of families	1
	1	43.82	50.05	8.03	3.723		Number of comparisons per family	6
	2	67.2	79.46	8.905	7.627		Alpha	0.05
	3	52.3	69.48	7.15	8.301
		Average Control	54.44				Tukey's multiple comparisons test	Mean Diff.	95.00% CI of diff.	Below threshold?	Summary	Adjusted P Value
		Percent Control					Control vs. Ex9	29	-14.11 to 72.11	No	ns	0.278	A-B
	1	80.4923	91.9361	14.7502	6.83872		Control vs. GIPR Ant	67.25	24.14 to 110.4	Yes	**	0.0011	A-C
	2	123.439	145.959	16.3575	14.0099		Control vs. Ex9 + GIPR Ant	70.75	27.64 to 113.9	Yes	***	0.0006	A-D
	3	96.0691	127.627	13.1337	15.248		Ex9 vs. GIPR Ant	38.25	-4.862 to 81.36	No	ns	0.0959	B-C
	Average	100	121.841	14.7471	12.0322		Ex9 vs. Ex9 + GIPR Ant	41.75	-1.362 to 84.86	No	ns	0.0603	B-D
							GIPR Ant vs. Ex9 + GIPR Ant	3.5	-39.61 to 46.61	No	ns	0.9961	C-D
	R443	Control (PBS)	Ex9	GIPR Ant	Ex9 + GIPR Ant
	1	5.218	9.764	1.009	0.7579		Test details	Mean 1	Mean 2	Mean Diff.	SE of diff.	n1	n2	q	DF
	2	4.775	2.809	1.812	1.242		Control vs. Ex9	100	71	29	15.79	8	8	2.597	28
	3	9.205	7.929	1.758	1.965		Control vs. GIPR Ant	100	32.75	67.25	15.79	8	8	6.023	28
		Average Control	6.39933				Control vs. Ex9 + GIPR Ant	100	29.25	70.75	15.79	8	8	6.337	28
		Percent Control					Ex9 vs. GIPR Ant	71	32.75	38.25	15.79	8	8	3.426	28
	1	81.5397	152.578	15.7673	11.8434		Ex9 vs. Ex9 + GIPR Ant	71	29.25	41.75	15.79	8	8	3.739	28
	2	74.6171	43.8952	28.3154	19.4083		GIPR Ant vs. Ex9 + GIPR Ant	32.75	29.25	3.5	15.79	8	8	0.3135	28
	3	143.843	123.904	27.4716	30.7063
	Average	100	106.792	23.8514	20.6527
	S2886	Control (PBS)	Ex9	GIPR Ant	Ex9 + GIPR Ant
	1	271.5	36.46	36.51	36.93
	2	158.1	37.22	43.98	32.46
	3	129.8	94.97	24.5	35.03
		Average Control	186.467
		Percent Control
	1	145.602	19.5531	19.5799	19.8051
	2	84.7873	19.9607	23.586	17.4079
	3	69.6103	50.9314	13.1391	18.7862
	Average	100	30.1484	18.7683	18.6664
	R449	Control (PBS)	Ex9	GIPR Ant	Ex9 + GIPR Ant
	1	131.8	14.8	4.758	5.597
	2	171.1	21.27	29.26	8.221
	3	107.7	34.32	18.55	13.84
		Average Control	136.867
		Percent Control
	1	96.2981	10.8134	3.47638	4.08938
	2	125.012	15.5407	21.3785	6.00658
	3	78.6897	25.0755	13.5533	10.112
	Average	100	17.1432	12.8027	6.736
	R451	Control (PBS)	Ex9	GIPR Ant	Ex9 + GIPR Ant
	1	141.9	36.08	14.95	9.113
	2	67.23	20.91	10.2	8.029
	3	68.22	22.84	3.552	6.969
		Average Control	92.45
		Percent Control
	1	153.488	39.0265	16.1709	9.85722
	2	72.7204	22.6176	11.033	8.68469
	3	73.7912	24.7052	3.84208	7.53813
	Average	100	28.7831	10.3487	8.69335
	R448	Control (PBS)	Ex9	GIPR Ant	Ex9 + GIPR Ant
	1	186.6	169.1	142.1	91.55
	2	160.8	152.5	113.4	116.6
	3	184.2	139.2	169.8	147
		Average Control	177.2
		Percent Control
	1	105.305	95.4289	80.1919	51.6648
	2	90.7449	86.0609	63.9955	65.8014
	3	103.95	78.5553	95.8239	82.9571
	Average	100	86.6817	80.0038	66.8078
