# Supplementary material for: The incretin co-agonist tirzepatide requires GIPR for hormone secretion from human islets
Source: Nat Metab. 2023 Jun 5;5(6):945–54. doi: 10.1038/s42255-023-00811-0 (PMC10290954; doi:10.1038/s42255-023-00811-0)
Supplement: Supplementary file 4 — Excel workbook with raw data [file 42255_2023_811_MOESM4_ESM.xlsx]

## Sheet: Figure 3A
	Glucagon (pM)
		GIP				GLP-1											One-way ANOVA iAUC
		1	2	3	4	1	2	3	4	5	6		GIP or GLP-1 iAUC
	1	86.0546	33.9006	32.001	91.6313	44.8336	47.435	36.7826	39.8012	39.0148	24.6623			GIP	GLP-1		Table Analyzed	Data 3
	2	29.6232	36.5144	32.556	87.7263	53.629	41.5585	38.619	37.0738	34.5813	29.6438		1	-25.84	62.33		Data sets analyzed	A-C
	3	28.2863	33.4897	26.4595	92.1897	53.1957	38.38	24.0492	36.6435	31.9331	26.7362		2	-72.03	53.33
	4	15.5912	27.6555	22.0393	29.6232	31.7132	16.8632	14.6497	37.5832	25.6713	22.1666		3	6.393	24.04		ANOVA summary
	5	16.3758	26.1812	20.3851	24.9545	34.79	20.4503	16.3101	30.081	24.9102	19.6702		4	-49.87	35.59		F	52.91
	6	16.7686	24.8478	18.733	26.6851	31.233	19.697	10.2638	26.9172	20.199	15.4287		5		-142		P value	<0.0001
	7	15.5912	27.6555	22.0393	29.6232	23.8554	18.5278	15.3867	26.1512	20.2828	16.81		6		-6.069		P value summary	****
	8	16.3758	26.1812	20.3851	24.9545	19.2748	15.5367	13.6389	25.3855	19.1955	15.3367						Significant diff. among means (P < 0.05)?	Yes
	9	16.7686	24.8478	18.733	26.6851	21.7541	18.945	12.5398	29.3134	21.4566	19.4855						R squared	0.8687
	10	19.6592	20.6287	20.1096	38.7701	21.8495	15.6195	18.7211	31.7132	21.2887	20.5943		GIP + GLP-1 iAUC
	11	21.6394	32.5327	33.3888	34.0507	22.8999	18.361	19.8384	27.7794	23.3911	19.1161			GIP	GLP-1		Brown-Forsythe test
	12	30.0248	48.1357	45.7766	34.4504	13.856	11.5891	14.8338	20.7046	19.0285	13.4064		1	-25.84	62.33		F (DFn, DFd)	0.6909 (2, 16)
	13	36.7447	38.5909	35.8891	33.9162	17.9417	17.5282	13.8224	29.3134	21.5405	18.7468		2	-72.03	53.33		P value	0.5155
	14	33.244	31.987	33.5276	29.2219	17.6562	15.0406	14.0979	26.5341	15.2059	16.9943		3	6.393	24.04		P value summary	ns
	15	28.9545	37.759	41.1764	31.3646	10.6361	14.8753	10.7174	15.7546	17.3618	12.4887		4	-49.87	35.59		Are SDs significantly different (P < 0.05)?	No
	16	42.6969	43.8995	38.2531	27.0851	10.3525	12.6531	8.54811	13.7612	11.5891	10.931		5		-142
	17	35.5314	47.0023	38.9488	28.1527	10.8252	11.5075	9.17863	14.9948	14.2977	8.37334		6		-6.069		Bartlett's test
	18	34.0507	43.8995	39.088	34.3197	16.4198	12.3253	7.65084	16.8001	15.0406	12.3053						Bartlett's statistic (corrected)	0.6691
	19	32.3038	40.818	41.3157	29.6232	22.8999	16.1993	8.63807	21.2769	16.3652	13.8656						P value	0.7157
	20	28.0192	36.5144	33.8053	27.7522	17.6562	12.8992	9.08844	20.7046	18.0277	12.397						P value summary	ns
	21	26.019	38.5909	34.7775	27.8857	22.8999	28.2153	10.8991	23.6642	18.111	15.6128						Are SDs significantly different (P < 0.05)?	No
	22	26.019	43.1972	32.556	33.3784	23.8554	18.2776	10.8082	26.5341	18.8615	15.2447
	23	23.361	38.7298	34.7775	25.8858	22.3269	17.3618	10.8082	22.2314	20.8693	13.5901						ANOVA table	SS	DF	MS	F (DFn, DFd)	P value
	24	24.0245	37.3437	33.3888	27.0851	19.5606	14.8753	9.26886	23.282	19.0285	13.4982						Treatment (between columns)	179781	2	89890	F (2, 16) = 52.91	P<0.0001
	25	23.8918	32.9425	27.5665	23.0959	15.6596	12.8992	11.7182	22.6133	17.7778	13.4064						Residual (within columns)	27182	16	1699
	26	25.7527	35.687	33.25	24.2901	12.7184	11.1811	18.7211	29.6971	16.8632	18.4699						Total	206962	18
	27	24.8216	40.9576	28.8126	24.2901	14.0457	14.7928	17.8849	23.4731	19.4462	13.3146
	28	18.8691	19.7162	20.7984	17.8177	18.4176	12.3253	23.4878	26.8214	22.8858	19.1161						Data summary
	29	18.4746	30.0845	29.5053	23.8918	17.3707	14.4626	18.5351	25.864	23.9814	16.3494						Number of treatments (columns)	3
	30	23.4937	35.8247	29.7824	21.2428	19.9418	14.2153	19.1863	23.5687	19.2791	17.4552						Number of values (total)	19
	31	20.9785	27.5212	33.5276	23.8918	19.2748	19.948	24.7099	25.2898	25.2483	15.6128
	32	21.7716	33.3528	24.3859	25.3535	24.2378	20.6179	25.2748	30.6569	20.5341	18.9314						Tukey's Posthoc analysis
	33	20.5824	31.4423	21.4876	24.1573	21.4678	23.3069	19.8384	32.0975	30.0024	15.0607
	34	16.8996	25.647	24.6623	23.4937	25.6726	23.4754	14.7417	39.6085	31.5379	17.8241						Number of families	1
	35	21.6394	34.9989	27.8433	28.2863	35.7527	30.3433	22.8309	37.1976	29.4913	20.317						Number of comparisons per family	3
	36	23.2284	39.8421	35.4722	30.5604	37.6796	47.841	28.0127	51.419	32.3925	22.6295						Alpha	0.05
	37	34.5888	36.7906	27.8433	22.8308	29.985	45.2338	23.7696	44.4399	26.7724	19.9473
	38	21.6394	31.987	20.7984	27.2184	20.2278	32.3925	18.5351	32.0014	19.4462	12.0302						Tukey's multiple comparisons test	Mean Diff.	95.00% CI of diff.	Below threshold?	Summary	Adjusted P Value
	39	16.2449	27.1185	20.6606	17.949	19.0842	27.7906	17.9777	29.6012	17.1124	10.6565						Column A vs. Column B	266.8	198.1 to 335.4	Yes	****	<0.0001	A-B
	40	19.9228	24.8478	25.3533	17.424	20.9907	29.7468	15.6634	32.2897	16.8632	16.0731						Column A vs. Column C	203.6	139.6 to 267.5	Yes	****	<0.0001	A-C
	41	20.8464	27.6555	20.7984	14.4172	22.8999	20.7855	17.7921	34.8863	15.2885	10.8395						Column B vs. Column C	-63.24	-119.3 to -7.189	Yes	*	0.0261	B-C
	42	12.2096	24.7148	16.6712	17.949	24.7159	28.8955	25.746	27.6836	18.945	13.3146
	43	18.2117	20.4981	23.0051	20.0546	25.2898	18.2776	20.3981	29.985	16.6971	11.7553						Test details	Mean 1	Mean 2	Mean Diff.	SE of diff.	n1	n2	q	DF
	44	13.6365	21.9389	19.2835	17.424	21.5632	19.4462	27.0673	31.5211	14.2977	13.7738						Column A vs. Column B	206.6	-60.15	266.8	26.61	4	6	14.18	16
	45	17.2928	20.6287	14.0653	20.1865	26.2469	20.7855	20.2115	31.6172	16.1164	16.1652						Column A vs. Column C	206.6	3.097	203.6	24.77	4	9	11.62	16
	46	13.7665	19.5862	19.0082	15.33	24.7159	18.6946	21.6131	30.081	19.6134	11.1141						Column B vs. Column C	-60.15	3.097	-63.24	21.72	6	9	4.117	16
	47	15.7219	22.5969	21.3498	23.4937	24.9072	22.2968	24.804	34.3089	20.5341	10.931
	48	18.3431	24.7148	14.4763	16.3758	22.6133	17.8611	21.3324	34.0203	19.0285	13.3146
	49	18.0803	23.5212	15.5731	21.7716	25.4812	19.948	22.0811	32.8664	20.2828	14.5089
	Glucagon (fmol/islet*min)
		GIP				GLP-1											One-way ANOVA iAUC
		1	2	3	4	1	2	3	4	5	6		GIP or GLP-1 iAUC
	1	0.229479	0.0904016	0.0853359	0.24435	0.119556	0.126493	0.0980869	0.106136	0.104039	0.065766			GIP	GLP-1		Table Analyzed	iAUC (fmol/islet)
	2	0.0789953	0.0973718	0.086816	0.233937	0.143011	0.110823	0.102984	0.0988636	0.0922167	0.0790502		1	2.75906	-0.833398		Data sets analyzed	A-C
	3	0.0754301	0.0893057	0.0705587	0.245839	0.141855	0.102347	0.0641312	0.097716	0.0851549	0.0712964		2	2.9962	-0.708154
	4	0.0415766	0.0737481	0.0587713	0.0789953	0.0845686	0.0449685	0.0390658	0.100222	0.0684567	0.059111		3	3.69484	-0.164578		ANOVA summary
	5	0.0436687	0.0698165	0.0543602	0.0665454	0.0927734	0.0545341	0.0434935	0.0802159	0.0664271	0.0524538		4	2.28748	-1.5336		F	56.27
	6	0.0447162	0.0662607	0.0499548	0.0711603	0.083288	0.0525253	0.0273701	0.0717791	0.0538641	0.0411433		5		-0.760978		P value	<0.0001
	7	0.0415766	0.0737481	0.0587713	0.0789953	0.0636144	0.0494074	0.0410311	0.0697364	0.0540874	0.0448267		6		-1.12365		P value summary	****
	8	0.0436687	0.0698165	0.0543602	0.0665454	0.0513994	0.0414312	0.0363703	0.0676947	0.051188	0.0408979						Significant diff. among means (P < 0.05)?	Yes
	9	0.0447162	0.0662607	0.0499548	0.0711603	0.0580109	0.05052	0.0334396	0.0781691	0.0572176	0.0519612						R squared	0.8688
	10	0.0524244	0.0550098	0.0536256	0.103387	0.0582654	0.0416519	0.0499228	0.0845686	0.0567699	0.054918		GIP + GLP-1 iAUC
	11	0.0577049	0.0867538	0.0890368	0.0908018	0.0610663	0.0489627	0.0529025	0.0740784	0.0623764	0.0509762			GIP	GLP-1		Brown-Forsythe test
	12	0.080066	0.128362	0.122071	0.0918677	0.0369494	0.0309044	0.0395567	0.0552123	0.0507426	0.0357504		1	-0.366928	0.885086		F (DFn, DFd)	0.3900 (2, 17)
	13	0.0979858	0.102909	0.0957043	0.0904431	0.0478444	0.0467418	0.0368598	0.0781691	0.0574414	0.0499914		2	-1.02283	0.757286		P value	0.683
	14	0.0886506	0.0852988	0.089407	0.0779251	0.0470831	0.0401082	0.0375945	0.0707576	0.040549	0.0453182		3	0.0907806	0.341368		P value summary	ns
	15	0.0772119	0.100691	0.109804	0.083639	0.0283629	0.0396676	0.0285798	0.0420122	0.0462982	0.0333032		4	-0.708154	0.505378		Are SDs significantly different (P < 0.05)?	No
	16	0.113858	0.117065	0.102008	0.0722269	0.0276066	0.0337417	0.022795	0.0366964	0.0309044	0.0291495		5		0.111
	17	0.0947505	0.12534	0.103863	0.075074	0.0288672	0.0306866	0.0244764	0.0399861	0.0381272	0.0223289		6		-0.0861798		Bartlett's test
	18	0.0908018	0.117065	0.104235	0.0915192	0.0437861	0.0328675	0.0204023	0.0448002	0.0401082	0.0328141						Bartlett's statistic (corrected)	0.4997
	19	0.0861434	0.108848	0.110175	0.0789953	0.0610663	0.0431983	0.0230348	0.0567385	0.0436405	0.036975						P value	0.7789
	20	0.0747179	0.0973718	0.0901475	0.0740058	0.0470831	0.034398	0.0242358	0.0552123	0.0480738	0.0330586						P value summary	ns
	21	0.069384	0.102909	0.0927401	0.0743618	0.0610663	0.0752409	0.0290642	0.0631046	0.0482959	0.0416342						Are SDs significantly different (P < 0.05)?	No
	22	0.069384	0.115193	0.086816	0.089009	0.0636144	0.0487404	0.028822	0.0707576	0.0502974	0.0406526
	23	0.0622961	0.103279	0.0927401	0.0690289	0.0595383	0.0462982	0.028822	0.0592837	0.0556515	0.0362402						ANOVA table	SS	DF	MS	F (DFn, DFd)	P value
	24	0.0640654	0.0995831	0.0890368	0.0722269	0.0521616	0.0396676	0.024717	0.0620853	0.0507426	0.0359953						Treatment (between columns)	36.31	2	18.16	F (2, 17) = 56.27	P<0.0001
	25	0.0637114	0.0878466	0.0735105	0.0615889	0.0417589	0.034398	0.0312486	0.0603022	0.0474076	0.0357504						Residual (within columns)	5.485	17	0.3226
	26	0.0686739	0.0951652	0.0886666	0.0647736	0.0339158	0.0298161	0.0499228	0.0791924	0.0449685	0.0492531						Total	41.8	19
	27	0.0661909	0.10922	0.0768336	0.0647736	0.0374553	0.0394473	0.047693	0.062595	0.0518565	0.0355056
	28	0.0503177	0.0525766	0.0554625	0.0475139	0.0491136	0.0328675	0.0626342	0.0715237	0.0610287	0.0509762						Data summary
	29	0.0492655	0.0802254	0.0786807	0.0637114	0.046322	0.038567	0.0494269	0.0689706	0.0639503	0.0435984						Number of treatments (columns)	3
	30	0.0626498	0.0955326	0.0794198	0.0566473	0.0531782	0.0379073	0.0511634	0.0628498	0.0514108	0.0465473						Number of values (total)	20
	31	0.0559427	0.0733898	0.089407	0.0637114	0.0513994	0.0531945	0.0658931	0.0674396	0.0673288	0.0416342
	32	0.0580577	0.0889407	0.0650292	0.0676093	0.0646341	0.0549809	0.0673996	0.0817517	0.0547575	0.0504838						Tukey's Posthoc analysis
	33	0.0548863	0.0838461	0.0573004	0.0644195	0.0572474	0.0621517	0.0529025	0.0855934	0.0800063	0.0401619
	34	0.0450655	0.068392	0.065766	0.0626498	0.0684602	0.0626011	0.0393112	0.105623	0.0841011	0.047531						Number of families	1
	35	0.0577049	0.0933303	0.0742488	0.0754301	0.0953405	0.0809155	0.0608824	0.0991937	0.0786434	0.0541786						Number of comparisons per family	3
	36	0.0619425	0.106246	0.0945926	0.0814945	0.100479	0.127576	0.0747005	0.137117	0.0863799	0.0603452						Alpha	0.05
	37	0.0922369	0.0981083	0.0742488	0.0608821	0.07996	0.120623	0.0633857	0.118507	0.071393	0.0531929
	38	0.0577049	0.0852988	0.0554625	0.0725825	0.0539409	0.0863799	0.0494269	0.0853372	0.0518565	0.0320806						Tukey's multiple comparisons test	Mean Diff.	95.00% CI of diff.	Below threshold?	Summary	Adjusted P Value
	39	0.0433198	0.072316	0.0550951	0.047864	0.0508913	0.0741082	0.0479406	0.0789365	0.0456331	0.0284174						Column A vs. Column B	3.788	2.848 to 4.729	Yes	****	<0.0001	A-B
	40	0.0531274	0.0662607	0.0676087	0.046464	0.0559753	0.0793247	0.0417692	0.0861059	0.0449685	0.0428616						Column A vs. Column C	2.884	2.022 to 3.746	Yes	****	<0.0001	A-C
	41	0.0555905	0.0737481	0.0554625	0.0384459	0.0610663	0.0554279	0.0474455	0.0930301	0.0407695	0.0289054						Column B vs. Column C	-0.9047	-1.657 to -0.1523	Yes	*	0.0175	B-C
	42	0.0325589	0.0659061	0.0444565	0.047864	0.065909	0.0770548	0.068656	0.0738229	0.05052	0.0355056
	43	0.0485646	0.0546616	0.0613469	0.053479	0.0674396	0.0487404	0.054395	0.07996	0.0445256	0.0313474						Test details	Mean 1	Mean 2	Mean Diff.	SE of diff.	n1	n2	q	DF
	44	0.036364	0.0585038	0.0514226	0.046464	0.0575019	0.0518565	0.0721793	0.0840563	0.0381272	0.03673						Column A vs. Column B	2.934	-0.8541	3.788	0.3667	4	6	14.61	17
	45	0.0461142	0.0550098	0.0375075	0.0538307	0.0699917	0.0554279	0.0538973	0.0843124	0.0429772	0.0431072						Column A vs. Column C	2.934	0.05068	2.884	0.336	4	10	12.14	17
	46	0.0367107	0.0522299	0.0506886	0.0408801	0.065909	0.0498523	0.0576348	0.0802159	0.0523023	0.0296377						Column B vs. Column C	-0.8541	0.05068	-0.9047	0.2933	6	10	4.362	17
	47	0.041925	0.0602585	0.0569327	0.0626498	0.0664191	0.0594581	0.0661441	0.0914905	0.0547575	0.0291495
	48	0.048915	0.0659061	0.0386034	0.0436687	0.0603022	0.0476296	0.0568865	0.0907208	0.0507426	0.0355056
	49	0.0482143	0.0627233	0.0415284	0.0580577	0.0679499	0.0531945	0.058883	0.0876437	0.0540874	0.0386905

## Sheet: Figure 3B
		PBS			GIP			TZP				Two-way ANOVA iAUC
		1	2	3	1	2	3	1	2	3
	1	0.0843387	0.119683	0.163389	0.003412	0.143645	0.155688	0.148131	0.0474169	0.113196		Table Analyzed	iAUC (fmol/islet)
	2	0.131493	0.198829	0.227873	0.0364389	0.221132	0.32706	0.247854	0.138544	0.0947363
	3	0.184518	0.243403	0.282363	0.0794122	0.252304	0.268648	0.370668	0.128597	0.163694		Two-way RM ANOVA	Matching: Stacked
	4	0.194994	0.228559	0.323209	0.137446	0.280465	0.31889	0.25527	0.14103	0.141039		Assume sphericity?	Yes
	5	0.219304	0.301192	0.367762	0.135067	0.281946	0.404964	0.345556	0.158423	0.197169		Alpha	0.05
	6	0.872993	0.680087	0.887898	0.366751	0.965781	1.10476	1.0336	0.52872	0.755562
	7	1.39908	1.2418	1.84531	0.74979	1.74044	2.01755	1.8344	0.81063	1.36654		Source of Variation	% of total variation	P value	P value summary	Significant?
	8	1.43017	0.974625	1.547	0.69012	1.43574	1.76139	1.60945	0.704901	1.18705		Time x Treatment	3.282	0.1667	ns	No
	9	1.03227	0.931885	1.2991	0.469009	1.11475	1.25674	1.17973	0.947811	0.897217		Time	30.89	0.0066	**	Yes
	10	1.00326	0.897998	1.30414	0.521903	1.04245	1.25247	1.19155	0.805649	0.993033		Treatment	19.84	0.2384	ns	No
	11	1.0312	1.16791	1.46966	0.614988	1.08081	1.44805	1.45947	0.852986	1.04814		Subject	41.38	0.0281	*	Yes
	12	0.98713	0.993789	1.4203	0.478947	1.18416	1.05238	1.32464	0.932825	1.04814
	13	0.787676	0.880322	1.13184	0.48667	1.20337	1.41228	1.43278	0.862958	1.00433		ANOVA table	SS	DF	MS	F (DFn, DFd)	P value
	14	1.07094	0.962833	1.30036	0.481154	1.1753	1.21406	1.33648	0.860465	1.04814		Time x Treatment	44.17	1	44.17	F (1, 4) = 2.849	P=0.1667
	15	0.916103	0.862647	1.11804	0.529595	1.06458	1.13169	1.27138	1.01031	0.90003		Time	415.6	1	415.6	F (1, 4) = 26.81	P=0.0066
	16	0.790921	0.672727	1.02783	0.385749	1.0336	1.16717	1.28913	0.572101	0.929587		Treatment	266.9	1	266.9	F (1, 4) = 1.917	P=0.2384
	17	0.78984	0.553477	0.58078	0.303766	0.846447	0.973278	0.672727	0.526242	1.16433		Subject	556.9	4	139.2	F (4, 4) = 8.981	P=0.0281
	18	0.912871	0.593234	0.845509	0.370108	0.79491	0.966226	0.697751	0.432122	0.985976		Residual	62	4	15.5
	19	0.723773	0.640343	0.861711	0.302635	0.840556	0.966226	0.903891	0.58078	1.0128
	20	0.989281	0.577038	0.731001	0.405809	0.736023	0.759758	0.781659	0.554745	0.981743		Difference between row means
	21	1.06879	0.512237	0.849247	0.356672	0.749271	0.797551	0.791965	0.553506	0.967637		Mean of 1st	30.89
	22	0.79849	0.507817	0.779509	0.399128	0.758104	0.797551	0.762521	0.542351	0.942264		Mean of 2nd	19.12
	23	0.912871	0.568203	0.85174	0.37905	0.672727	0.871912	0.83172	0.44574	0.984565		Difference between means	11.77
	24	0.888087	0.532859	0.844263	0.377933	0.716886	0.90425	0.646231	0.45193	0.952128		SE of difference	2.273
	25	0.854654	0.743383	1.02658	0.331967	1.02475	1.09909	0.628566	0.733488	0.994444		95% CI of difference	5.459 to 18.08
	26	0.953783	0.655063	1.24116	0.425818	1.0572	1.56705	1.44464	1.04786	1.49245
	27	0.879463	0.791965	0.912852	0.861128	2.84016	2.82828	3.65082	2.34989	3.10473		Difference between column means
	28	1.01401	0.846447	1.216	0.854654	3.05099	3.3215	2.93323	2.67281	2.95525		Mean of GIP	20.29
	29	0.893477	0.710998	0.894135	0.933332	2.66219	2.98038	3.18289	2.41629	3.05141		Mean of TZP	29.72
	30	1.00971	0.721302	1.03784	0.90102	2.63032	2.88287	3.77679	2.65048	2.77079		Difference between means	-9.433
	31	0.865443	0.497504	1.02157	0.846021	2.87523	2.96412	3.91876	2.1903	3.11363		SE of difference	6.812
	32	0.786595	0.6109	0.886651		2.57119	2.56346	3.289	2.46978	2.53998		95% CI of difference	-28.35 to 9.481
	33	0.618262	0.521075	0.795689	0.943021	1.86576	2.42569	2.33843	1.43927	2.76195
	34	0.804977	0.650647	0.871686	1.05806	2.24053	2.86958	3.42008	2.03022	2.36425		Interaction CI
	35	0.796328	0.616789	0.737218	1.2994	2.49095	2.86073	3.49737	1.94406	2.48573		Mean diff, A1 - B1	-13.27
	36	0.996807	0.599123	0.699931	1.07309	2.67737	2.98482	4.17113	2.13083	3.38995		Mean diff, A2 - B2	-5.596
	37	0.685774	0.721302	1.00531	0.997882	2.65915	2.86221	3.40618	2.23693	2.39057		(A1 -B1) - (A2 - B2)	-7.674
	38	0.73028	0.544641	0.872932	1.19541	2.50305	2.80026	3.61823	2.22397	3.11807		95% CI of difference	-20.30 to 4.948
	39	0.790921	0.500451	0.864205	1.21578	2.16385	2.6957	3.46334	1.73281	3.19966		(B1 - A1) - (B2 - A2)	7.674
	40	0.689034	0.634454	0.831803	1.05591	2.24053	2.60016	3.53142	2.16443	2.91536		95% CI of difference	-4.948 to 20.30
	41	0.636801	0.635926	1.09421	1.04624	2.09179	2.79584	3.65082	3.15755	2.8932
	42	0.570171	0.487189	0.916596	0.963467	2.09629	3.10177	3.52987	2.92482	2.87549		Data summary
	43	0.744372	0.532859	0.9853	0.769282	1.98688	2.83123	3.39074	2.66887	3.12104		Number of columns (Treatment)	2
	44	0.904253	0.532859	0.940318	0.898865	2.16084	2.65306	4.02517	2.6623	2.3701		Number of rows (Time)	2
	45	0.826586	0.484242	0.840524	0.982829	1.81351	2.57814	3.3383	2.44889	2.32918		Number of subjects (Subject)	6
	46	0.788758	0.507817	0.865452	0.828746	1.46837	1.56275	2.8234	1.56477	2.1702		Number of missing values	0
	47	0.60953	0.488663	1.00281	0.311677	0.655063	0.991621	1.24771	0.673846	0.939446
	48	0.631351	0.485716	0.830557	0.27086	0.587344	0.836808	0.758104	0.549787	0.666251		Sidak Post-hoc Analysis
	49	0.461272	0.352943	0.474218	0.21815	0.540223	0.659289	0.552005	0.351674	0.631467
	50	0.564695	0.507817	0.475456	0.203118	0.507817	0.635638	0.800799	0.320734	0.737391		Compare each cell mean with the other cell mean in that column
	51	0.634621	0.372145	0.640325	0.236564	0.582927	0.709465	0.780187	0.383851	0.659289
	52	0.530693	0.420847	0.551027	0.275412	0.702167	0.691332	0.762521	0.372712	0.637029		Number of families	1
	53	0.644428	0.606484	0.600622	0.277686	0.581455	0.810162	0.697751	0.435836	0.646765		Number of comparisons per family	2
	54	0.601886	0.49603	0.644049	0.197317	0.40757	0.715047	0.822885	0.398702	0.591196		Alpha	0.05
	55	0.499896	0.429697	0.666395	0.274274	0.493084	0.632857	0.702167	0.302169	0.549628
	56	0.582209	0.577038	0.614267	0.313935	0.562313	0.89581	1.28025	0.875426	1.02269		Šídák's multiple comparisons test	Mean Diff.	95.00% CI of diff.	Below threshold?	Summary	Adjusted P Value
	57	0.550448	0.472452	0.367762	0.365632	1.43574	1.62885	1.57378	1.09421	1.68066
	58	0.566886	0.488663	0.622952	0.567981	1.84485	2.14254	2.3128	1.67416	2.06111		1st - 2nd
	59	0.573455	0.320425	0.570861	0.721604	1.79859	1.98998	2.61211	1.65887	2.17602		GIP	7.933	-3.258 to 19.12	No	ns	0.1334
	60	0.460166	0.344078	0.486602	0.692293	1.76578	2.12799	2.25256	2.12179	2.11926		TZP	15.61	4.416 to 26.80	Yes	*	0.0166
	61	0.519704	0.197341	0.559704	0.550448	1.68979	2.07128	2.58179	2.09984	2.17602
	62	0.499896	0.400192	0.500226	0.596423	1.8568	2.20661	2.497	1.45699	1.98998
	63	0.325212	0.286389	0.569621	0.672728	1.49508	2.13817	2.49095	1.5635	1.83071		Test details	Mean 1	Mean 2	Mean Diff.	SE of diff.	N1	N2	t	DF
	64	0.394671	0.323382	0.377663	0.594237	1.47875	1.69795	2.32938	1.13686	1.93634
	65	0.25489	0.268612	0.43955	0.598608	1.17382	1.8929	1.92703	0.906612	1.82637		1st - 2nd
	66	0.472323	0.25527	0.570861	0.694466	1.46985	2.19787	2.35049	1.04911	2.17893		GIP	24.26	16.32	7.933	3.215	3	3	2.468	4
	67	0.432476	0.274539	0.380138	0.799572	1.48024	2.25327	1.55595	0.940318	1.61878		TZP	37.53	21.92	15.61	3.215	3	3	4.855	4
	68	0.419154	0.302672	0.613027	0.745456	1.41944	2.3394	2.50305	1.06038	1.79748
	69	0.355552	0.177981	0.523764	0.68686	1.57972	2.07419	2.46524	1.15067	1.73398
	70	0.306028	0.216674	0.470503	0.626989	1.14871	1.94504	2.58786	1.1984	1.84227
	71	0.283368	0.274539	0.435836	0.69012	1.40165	1.88277	2.31431	1.19086	1.93055
	72	0.496591	0.201805	0.329397	0.67599	1.24624	2.04804	2.16685	1.16197	1.82637
	73	0.380167	0.375098	0.558464	0.684687	1.64663	2.10326	2.80817	2.01091	2.3584
	74	0.537282	0.565258	0.79071	0.540574	1.68384	2.18767	2.89201	1.87093	2.10181
	75	0.592051	0.606484	0.819347	0.669465	1.67342	1.95518	2.73512	1.61815	2.10326
	76	0.452421	0.494557	0.749653	0.413596	0.979047	0.978921	1.87173	0.940318	1.00715
	77	0.0493331	0.0547999	0.124865		0.0699747	0.0881667	0.183941	0.083736	0.102636
	78	0.004939	0.019528	0.083736		0.0881058	0.0555421	0.11218	0.0449026	0.0387688
	79		0.0563205	0.052441		0.0456582	0.0685423	0.0896135	0.033566	0.0477805
	80		0.0241729	0.0962163		0.0578405	0.0529514	0.0790496	0.0209127	0.0336438
			AUC	1st	10.305	29.3774	33.0877	47.9034	32.122	32.554
				2nd	7.60102	18.9479	22.4219	25.5908	17.0826	23.0851

## Sheet: Figure 3C
		R444					R434					S1472					R443					S2886					R449					R451					R448				Average glucagon secretion
		1	2	3			1	2	3			1	2	3			1	2	3			1	2	3			1	2	3			1	2	3			1	2	3
	1					1	0.00783472				1	0.0393201	0.0603728	0.0375877		1		0.0013381			1	0.0747815	0.0289957	0.0499098		1		0.0110587	0.0060224		1	0.068687	0.0185592	0.00510514		1	0.123619	0.535748	1.62127			35-45			55-65			35-45	55-65
	2			0.00163159		2	0.0037471				2	0.0377927	0.0557782	0.0418203		2		0.00697469	0.00366933		2	0.0774047	0.0274227	0.0540451		2	0.0019217	0.00862307	0.010122		2	0.0556817	0.0228536	0.00428571		2		2.81947	17.6186			1	2	3	1	2	3
	3			4.64764e-05		3	0.000554464				3	0.0331418	0.0390022	0.0370488		3		0.00394645			3	0.0926055	0.0440045	0.0692423		3	0.00728283	0.00494637	0.00490391		3	0.0805676	0.0218717	0.00380156		3	0.619203	1.34294	6.05896		R444	0.0013386	0.00144933	0.000262853	0.0597378	0.0460438	0.0196209	0.00101693	0.0418008
	4					4	0.0049416				4	0.0358679	0.0396684	0.0418203		4		0.0104456			4	0.0835436	0.0348885	0.068199		4	0.000745212	0.00603991	0.0106051		4	0.0562841	0.0228536	0.00412366		4	1.2007	0.780809	3.86819		R434	0.00771763	0.00528101	0.00726099	0.0864271	0.172361	0.207515	0.00675321	0.155434
	5					5	0.00123679				5	0.0389392	0.0448552	0.0433743		5		0.00697469			5	0.107597	0.0413343	0.068199		5	0.0045081	0.00320432	0.00813191		5	0.0562841	0.0256195	0.00269765		5	0.266731	0.719202	3.67428		S1472	0.00843157	0.00676855	0.00823841	0.0832437	0.158884	0.198434	0.00781285	0.146854
	6					6	0.0089652				6	0.0723085	0.103782	0.0918734		6		0.00977073			6	0.0771669	0.0297762	0.0417108		6	0.00853192	0.0156456	0.00761754		6	0.018407	0.00728927	0.00149329		6	0.516628	1.217	2.72099		R443	0.0100495	0.0101633	0.013817	0.0755649	0.144028	0.187899	0.0113433	0.135831
	7	0.00105925				7	0.00669044	0.00316341			7	0.082783	0.159385	0.124441		7		0.00908723	0.0182683		7	0.0319306	0.0279488	0.0313575		7	0.0114122	0.0120025	0.0160849		7	0.0204297	0.00728927	0.0016396		7	1.14686	1.27991	0.982507		S2886	0.0105044	0.0131935	0.0180834	0.0695488	0.135026	0.175047	0.0139271	0.126541
	8	0.000746007		0.00112355		8	0.0150062				8	0.0736742	0.122494	0.0902223		8		0.0149795	0.0196362		8	0.0430269	0.0217724	0.0288998		8	0.00728283	0.0120025	0.0169537		8	0.029768	0.00603574	0.00106369		8	0.67093	1.72356	1.62127		R449	0.0115367	0.0171925	0.0221485	0.0679157	0.129202	0.170266	0.0169592	0.122461
	9		0.00412985			9	0.00188734				9	0.0601529	0.0996075	0.0727194		9		0.00024335			9	0.0448676	0.0198293	0.0331757		9	0.00728283	0.0115325	0.0124909		9	0.0359626	0.00342122			9		0.414814	0.926138		R451	0.01248	0.0203814	0.0267665	0.06434	0.124099	0.162097	0.019876	0.116845
	10	0.00239427				10	0.00251934				10	0.0612106	0.0637327	0.0528674		10		0.00394645	0.00847918		10	0.0379572	0.0346363	0.0279676		10	0.00853192	0.00657181	0.0138632		10	0.028887	0.00257867			10		0.842615	1.26893		R448	0.0136953	0.0238383	0.0311905	0.06261	0.122007	0.156301	0.022908	0.113639
	11	0.000166185				11	0.00783472				11	0.0362543	0.0429384	0.0402488		11		0.00977073	0.0196362		11	0.050312	0.0209438	0.0228826		11		0.00494637	0.00709512		11	0.023624	0.00427999			11		0.295313	0.926138
	12	4.13118e-05				12	0.00726446		0.00287397		12	0.0299766	0.0362923	0.0504222		12		0.00839418	0.00847918		12	0.0432907	0.020388	0.0276555		12		0.00549855	0.00863897		12	0.0356666	0.00393474	0.000519567		12	0.619203	0.414814	0.54216
	13					13	0.00251934				13	0.0259337	0.0327916	0.0402488		13		0.00624515			13	0.0376872	0.0164103	0.0331757		13		0.00380208	0.0134094		13	0.0121114	0.0027457			13		0.0635576	0.595712
	14					14	0.00726446				14	0.0255234	0.0237129	0.0309518		14	0.00745712	0.00624515	0.0222424		14	0.0390341	0.0149467	0.0205878		14		0.00320432	0.00244795		14	0.0109789	0.0029135			14	0.46583	0.475124	0.333639
	15					15	0.0037471				15	0.0209267	0.0327916	0.0433743		15		0.00624515	0.012167		15	0.050825	0.0198293	0.0428595		15		0.00603991			15	0.0141031	8.93356e-05			15		0.475124	0.814432
	16	4.13118e-05		0.000479229		16	0.00552952		0.0154863		16	0.0221968	0.0260922	0.0418203		16	0.000793087	0.00908723	0.0247073		16	0.0393025	0.0192677	0.0313575		16		0.00494637	0.000983732		16	0.0115446	0.00376296	0.00973632		16		0.842615	0.595712
	17			0.000181561		17	0.00188734		0.000130823		17	0.0170278	0.0376565	0.0391909		17		0.0013381			17	0.0427629	0.018135	0.0346759		17		0.00603991	0.00913932		17	0.00403011	8.93356e-05			17			0.00924195
	18					18	0.00669044				18	0.0187784	0.0212387	0.0391909		18		0.00697469	0.00630825		18	0.0319306	0.0184194	0.0301336		18		0.0076112			18	0.00457485		0.000651699		18			0.54216
	19					19	0.00188734				19	0.0242855	0.00739432	0.0292276		19		0.0149795	0.0153672		19	0.0419689	0.0184194	0.028279		19		0.00042968	0.000983732		19	0.00403011				19			0.233712
	20	0.000445872		0.000479229		20	0.00188734		0.00163443		20	0.0179069	0.0186491	0.0268798		20		0.00908723	0.0182683		20	0.0341437	0.0158279	0.0260842		20		0.00438166	0.00372324		20	0.00457485	0.000364791	0.000266436		20			0.982507
	21					21	0.00669044				21	0.025112	0.0159139	0.0320855		21		0.00908723	0.00366933		21	0.0357869	0.0125457	0.0304405		21			0.00813191		21	0.00294971	0.000659153			21	0.123619		0.384806
	22	0.000746007				22	0.00611228		0.00510737		22	0.0246994	0.00977619	0.0365076		22	0.000793087	0.0117723	0.0270578		22	0.0368749	0.0260989	0.0337774		22		0.00494637	0.00761754		22	0.0084482	0.000964218	0.000266436		22	0.0779111	0.120104	0.436658
	23	0.00138231				23	0.0037471		0.00163443		23	0.023454	0.00466565	0.0386587		23		0.00697469			23	0.0324863	0.018703	0.0376386		23		0.00320432	0.000983732		23	0.00900827	0.000223629			23	0.266731	0.00930204	0.233712
	24	0.00205089	0.000373326	0.000181561		24	0.0049416		0.00716904		24	0.0161404	0.0390022	0.0320855		24		0.00394645			24	0.0406396	0.0198293	0.0437171		24		0.00438166	0.00175215		24	0.0143886	0.00224712	0.000651699		24			0.54216
	25	0.000746007				25	0.00669044	0.00448281	0.00912599		25	0.0230363	0.0212387	0.0309518		25		0.0013381	0.012167		25	0.0479922	0.0239539	0.0301336		25		0.00438166	0.00310068		25	0.0253737	0.000510338			25			0.13794
	26	0.000746007				26	0.00669044		0.00287397		26	0.0263428	0.0298854	0.0274723		26		0.0117723	0.0168483		26	0.0357869	0.020109	0.0179009		26		0.00193095			26	0.028007	0.00159562			26			0.704228
	27	0.000302646				27	0.00611228	0.00448281	0.00287397		27	0.023454	0.0362923	0.0326478		27		0.00226666			27	0.0341437	0.0169888	0.0212484		27		0.00438166	0.00372324		27	0.0186954	8.93356e-05			27	2.36189		0.185208
	28	0.000901242				28	0.00726446	0.00572001	0.00401951		28	0.0230363	0.0212387	0.0381243		28		0.00697469			28	0.0368749	0.0220472	0.0212484		28					28	0.016106	0.00175687	0.00039085		28			0.233712
	29					29	0.00726446	0.00316341	0.00615408		29	0.023454	0.0212387	0.0332072		29		0.00394645			29	0.0414381	0.0169888	0.0175596		29		0.00123018			29	0.00567175	0.000659153			29			0.333639
	30	0.000445872				30	0.0111923				30	0.0221968	0.0008	0.0268798		30		0.00549955	0.00630825		30	0.0327636	0.0223215	0.0232066		30		0.00603991			30	0.00321854	0.0014356	3.93698e-05		30		0.0635576	0.13794
	31	0.000445872				31	0.0037471	0.00572001			31	0.023454	0.0186491	0.0320855		31		0.00624515			31	0.054137	0.018135	0.029518		31		0.00657181			31	0.0121114				31	0.123619		0.185208
	32	0.00105925				32	0.0089652	0.00448281	0.00615408		32	0.0156935	0.0260922	0.0180896		32	0.000793087	0.00024335			32	0.0424985	0.0231404	0.0251323		32		0.00193095			32	0.00761084	0.000510338			32	0.0340037	0.0635576	0.233712
	33	0.000166185		4.64764e-05		33	0.0155439	0.00572001	0.00716904		33	0.0200723	0.0177554	0.0332072		33					33	0.0435542	0.0289957	0.0310524		33		0.0110587	0.00546969		33	0.00188494				33	0.315794		0.384806
	34	0.00154689				34	0.00669044		0.00510737		34	0.0205003	0.00861677	0.0298056		34		0.00769045			34	0.0411722	0.0192677	0.029518		34					34	0.001622				34		0.295313	0.759132
	35					35	0.00552952		0.00912599		35	0.0205003	0.0177554	0.0309518		35	0.00640664	0.00226666			35	0.0495409	0.020388	0.0349744		35					35	0.00188494				35			0.759132
	36	0.00188132				36	0.00669044	0.00572001			36	0.0279681	0.0149623	0.0337639		36		0.00473479			36	0.0330404	0.0198293	0.0222318		36		0.00042968			36	0.00348826	0.000223629			36		0.596652	16.5629
	37	0.00138231				37	0.00783472	0.00448281	0.000130823		37	0.0226172	0.0260922	0.0303803		37					37	0.0368749	0.0172767	0.0292093		37			0.00175215		37	0.00214933				37			0.233712
	38	0.00188132		4.64764e-05		38	0.0089652	0.00170249	0.00163443		38	0.0209267	0.0349081	0.0303803		38		0.00549955			38	0.0419689	0.0225951	0.0244938		38		0.00042968			38	0.0037588	0.000659153			38	0.0779111	0.780809	1.0392
	39	0.00239427				39	0.00783472	0.00572001	0.0154863		39	0.0217749	0.0212387	0.0365076		39		0.00312768			39	0.0427629	0.0214968	0.0355698		39					39	0.00403011				39	0.123619	0.414814	0.982507
	40	0.00121969	0.00144933	0.000479229		40	0.0100839		0.00815827		40	0.0200723	0.0119528	0.0174166		40					40	0.0554012	0.0225951	0.0319658		40					40	0.0109789	0.000659153			40	0.266731	0.657811	1.0392
	41	0.000901242				41	0.00726446	0.00913892	0.0128334		41	0.0138821	0.00861677	0.0274723		41		0.00624515			41	0.0427629	0.0266299	0.0445714		41	0.000745212	0.00320432	0.00244795		41	0.0262503				41		0.475124	0.233712
	42	0.000746007				42	0.0089652		0.000130823		42	0.0124954	0.0008	0.0219849		42		0.00769045			42	0.0464346	0.0497304	0.0270291		42		0.0110587	0.00813191		42	0.0277139	0.00127692			42	0.0779111	0.354859	0.759132
	43					43	0.00611228	0.00572001	0.00716904		43	0.0161404	0.0008	0.0268798		43		0.00312768			43	0.0419689	0.020109	0.0257677		43		0.00042968	0.00175215		43	0.028887				43			0.384806
	44	0.000302646				44	0.0100839	0.00448281	0.0128334		44	0.0147928	0.0008	0.0256829		44		0.00394645			44	0.0319306	0.0172767	0.0343769		44					44	0.0175427	0.00111974			44	0.0340037	0.236253	0.333639
	45					45	0.00552952		0.00510737		45	0.0152443	0.0008	0.0194136		45		0.00549955			45	0.0376872	0.0172767	0.0373445		45		0.0025834			45	0.00622345				45			0.333639
	46	0.00473101	0.00367753	0.000479229		46	0.0133829	0.0171814	0.0189003		46	0.0259337	0.0139871	0.0474403		46	0.000793087	0.00394645	0.0138126		46	0.0762143	0.04109	0.0934748		46	0.0174883	0.0100987	0.012952		46	0.0163929	0.00410709	0.000519567		46	0.619203	0.780809	0.595712
	47	0.0439368	0.0333019	0.0118455		47	0.0244881	0.0328778	0.0696033		47	0.0354808	0.0516363	0.0604787		47	0.0084516	0.0162266	0.0414477		47	0.34557	0.136982	0.343418		47	0.0719874	0.0617708	0.0866382		47	0.0802621	0.0137711	0.00285289		47	9.35585	14.4667	12.2677
	48	0.0502552	0.0450265	0.0196127		48	0.0128383	0.028725	0.0470608		48	0.0449592	0.0781074	0.080971		48	0.0216816	0.0130722	0.0423784		48	0.376839	0.195132	0.335017		48	0.0791411	0.100598			48	0.0971305	0.0244312	0.00644443		48	16.7931	32.7176	35.1116
	49	0.0493138	0.0408602	0.0285537		49	0.0203206	0.0336941	0.04635		49	0.0453306	0.0881277	0.0959632		49	0.004052	0.0180656	0.0304092		49	0.409068	0.179257	0.342085		49	0.0858124	0.0694584	0.115404		49	0.0839315	0.0193349	0.00695455		49	20.058	28.1906	49.4928
	50	0.0474364	0.0379281	0.0285537		50	0.0182107	0.0312314	0.0662848		50	0.0530139	0.0953647	0.0935157		50	0.0196367	0.0222342	0.0503615		50	0.394525	0.152773	0.315771		50	0.0885417	0.0704484	0.0854454		50	0.0711179	0.0246289	0.00729682		50	20.9139	28.6997	40.2841
	51	0.0566555	0.0352472	0.0256874		51	0.0234522	0.0514936	0.0568223		51	0.0497468	0.0886171	0.0757905		51	0.0144878	0.0233986	0.0528888		51	0.36731	0.187502	0.3635		51	0.0866341	0.0856291	0.108948		51	0.0906751	0.017786	0.00868198		51	16.4044	25.726	42.1084
	52	0.0554645	0.034031	0.0272275		52	0.03114	0.0537065	0.076156		52	0.0482827	0.101471	0.0650918		52	0.0216816	0.0239769	0.0593662		52	0.44834	0.177186	0.306064		52	0.0768761	0.0782735	0.103548		52	0.0931322	0.0254212	0.00746858		52	11.4832	17.779	36.4177
	53	0.0580881	0.0406155	0.0252488		53	0.0371755	0.105042	0.145515		53	0.0445873	0.0871458	0.0571862		53	0.0175042	0.0210587	0.0503615		53	0.408891	0.178127	0.343799		53	0.0696484	0.0684656	0.0940114		53	0.0946692	0.0262153	0.0062753		53	14.6	27.7547	43.6078
	54	0.0602437	0.045272	0.0243737		54	0.0677805	0.172399	0.207435		54	0.0497468	0.0958396	0.0868925		54	0.0236532	0.0273972	0.0617094		54	0.470506	0.177186	0.286272		54	0.0699422	0.0668045	0.0969236		54	0.114735	0.0292092	0.00920759		54	24.5651	56.5082	70.6959
	55	0.0585664	0.0411048	0.0219818		55	0.118261	0.307132	0.298324		55	0.0515663	0.0958396	0.0709471		55	0.0111968	0.026266	0.0728604		55	0.480316	0.191974	0.347604		55	0.0612415	0.0779506	0.0827475		55	0.143994	0.0290088	0.010268		55	37.4282	101.917	110.337
	56	0.0604837	0.053399	0.0250298		56	0.152353	0.292583	0.293253		56	0.054095	0.0836754	0.0687128		56	0.0136952	0.0290786	0.0601521		56	0.439105	0.214459	0.289818		56	0.0498135	0.0627839	0.0842488		56	0.200967	0.0328328	0.00885683		56	39.579	109.655	123.695
	57	0.0604837	0.048714	0.0235014		57	0.123694	0.216048	0.290711		57	0.0445873	0.10286	0.0947418		57		0.0180656	0.0314867		57	0.458234	0.233332	0.37571		57	0.0799849	0.0824471	0.0821453		57	0.32705	0.0401696	0.0106241		57	43.9115	72.9048	85.4365
	58	0.0602437	0.0479757	0.0217654		58	0.0809803	0.175794	0.208517		58	0.0566031	0.103322	0.0868925		58	0.0144878	0.0285201	0.0512105		58	0.463599	0.206028	0.307427		58	0.0708211	0.0990604	0.0720541		58	0.350973	0.0403749	0.0146164		58	44.2626	65.3955	59.5945
	59	0.07016	0.0455175	0.0191845		59	0.0893701	0.159819	0.21928		59	0.0460717	0.098201	0.0877285		59	0.00940151	0.0168436	0.0304092		59	0.48272	0.199391	0.250925		59	0.071405	0.101212	0.067991		59	0.352916	0.046156	0.0122413		59	31.7239	46.3001	50.0011
	60	0.0557025	0.039882	0.0174806		60	0.0729895	0.13456	0.191079		60	0.0397003	0.115945	0.080971		60	0.0175042	0.0180656	0.0346181		60	0.412601	0.200315	0.274588		60	0.0768761	0.0931733	0.081542		60	0.272679	0.0444983	0.0131496		60	27.6532	46.4502	39.8707
	61	0.0564171	0.0433092	0.016634		61	0.0677805	0.137548	0.176137		61	0.054095	0.10286	0.0868925		61	0.0128841	0.0149795	0.0346181		61	0.36713	0.211349	0.316545		61	0.0681731	0.0795622	0.0763722		61	0.156519	0.0528309	0.00695455		61	31.1785	34.9961	47.2129
	62	0.0545135	0.0367087	0.0139098		62	0.0701522	0.127327	0.195465		62	0.0548137	0.0851693	0.0805431		62	0.0261864	0.0162266	0.0376181		62	0.40234	0.169621	0.316739		62	0.0593901	0.0834042	0.0606614		62	0.116904	0.0476102	0.00781332		62	29.0049	43.0063	41.444
	63	0.0585664	0.0450265	0.0170569		63	0.0577399	0.118772	0.166047		63	0.0457014	0.0934559	0.0709471		63	0.0210087	0.0210587	0.0325467		63	0.370551	0.191044	0.335591		63	0.0734364	0.0999835	0.0603383		63	0.131823	0.0260166	0.00729682		63	26.0383	42.2601	45.1967
	64	0.0554645	0.046746	0.0160016		64	0.0543617	0.115684	0.135051		64	0.0327492	0.0826737	0.0731605		64	0.0175042	0.0222342	0.0281963		64	0.27688	0.186007	0.28331		64	0.0600094	0.0604148	0.0797262		64	0.11071	0.0308157	0.00991323		64	28.8018	39.8783	52.2106
	65	0.0665145	0.0580987	0.0232838		65	0.0630159	0.110704	0.108802		65	0.0445873	0.0876373	0.0779615		65	0.00640664	0.0180656	0.0281963		65	0.442071	0.222656	0.347034		65	0.0621601	0.099676	0.0714325		65	0.0943618	0.202473	0.00781332		65	23.0991	40.8448	62.0225
[truncated: 3 more columns]

## Sheet: Figure 3D
	Glucagon Secretion (fmol/islet*min))														iAUC values								Paired t-test TZP			Paired t-test Alanine			Paired t-test Alanine + TZP
		PBS			Alanine			TZP			Alanine + TZP					2.7G			10G				Table Analyzed	TZP iAUC		Table Analyzed	Alanine AUC		Table Analyzed	Alanine + TZP AUC
		1	2	3	1	2	3	1	2	3	1	2	3			1	2	3	1	2	3
	1	0.00645734	0.0518384	0.0207695	0.00852743	0.039134	0.0243406	0.0235151	0.0158128	0.0113598	0.03436	0.00908059	0.0153176		TZP	20.9	12.85	11.49	21	12.44	6.614		Column B	10G		Column B	10G		Column B	10G
	2	0.00688057	0.0544828	0.0218465	0.0127846	0.0356457	0.025402	0.0235151	0.0161223	0.0102261	0.0268844		0.0128692		Alanine	42.82	37.07	49.41	40.38	34.9	39.11		vs.	vs.		vs.	vs.		vs.	vs.
	3		0.054003	0.0239858	0.0153501	0.0341401	0.0344448	0.0291963	0.0129873	0.0134347	0.0421555	0.0117053	0.0134347		Alanine + TZP	29.89	31.42	51.98	31.03	15.86	35.54		Column A	2.7G		Column A	2.7G		Column A	2.7G
	4		0.0535227	0.0207695	0.0229531	0.0438186	0.0320349	0.0235151	0.0265535	0.0126807	0.0356278	0.0126684	0.0139999
	5	0.0105037	0.0644659	0.028911	0.0249372	0.0537629	0.0415844	0.0298506	0.0314101	0.0175735	0.0381388	0.0158128	0.0139999										Paired t test			Paired t test			Paired t test
	6		0.0599708	0.0303031	0.0605832	0.110449	0.10596	0.0241957	0.0110573	0.0145648	0.101228	0.0737286	0.0496471										P value	0.3882		P value	0.2033		P value	0.2139
	7		0.0568755	0.0296078	0.178698	0.217803	0.252913	0.0334035	0.0173527	0.0156939	0.212174	0.15649	0.0897471										P value summary	ns		P value summary	ns		P value summary	ns
	8		0.0590201	0.0225617	0.128065	0.176135	0.163337	0.0282098	0.0123485	0.0141882	0.172209	0.0920793	0.0751801										Significantly different (P < 0.05)?	No		Significantly different (P < 0.05)?	No		Significantly different (P < 0.05)?	No
	9		0.037892	0.0218465	0.107393	0.135615	0.185136	0.0189934	0.016739	0.0121148	0.1393	0.0979214	0.0703788										One- or two-tailed P value?	Two-tailed		One- or two-tailed P value?	Two-tailed		One- or two-tailed P value?	Two-tailed
	10	0.00602868	0.0353952	0.0204093	0.0989126	0.107096	0.162448	0.0262171	0.0139375	0.00795412	0.109748	0.0829725	0.0568761										t, df	t=1.094, df=2		t, df	t=1.864, df=2		t, df	t=1.799, df=2
	11	0.00559405	0.0376431	0.0236305	0.0676919	0.0800797	0.155019	0.0135067	0.0136218	0.0126807	0.115614	0.0658622	0.054653										Number of pairs	3		Number of pairs	3		Number of pairs	3
	12	0.00602868	0.039382	0.0160365	0.0641566	0.0971981	0.120379	0.0200531	0.0107314	0.0117374	0.114344	0.0661178	0.0466778
	13	0.00424698	0.0430825	0.0178707	0.0804572	0.0974241	0.119464	0.0214503	0.00874574	0.0117374	0.0938929	0.0617529	0.0457494										How big is the difference?			How big is the difference?			How big is the difference?
	14	0.00424698	0.0383893	0.0175053	0.0759842	0.103733	0.127375	0.0224871	0.00908059	0.00890163	0.0928365	0.0552564	0.0396162										Mean of differences (B - A)	-1.729		Mean of differences (B - A)	-4.97		Mean of differences (B - A)	-10.29
	15	0.00280971	0.0396297	0.0193252	0.0711919	0.107096	0.109351	0.0182807	0.0120275	0.0141882	0.0742265	0.0653504	0.0483483										SD of differences	2.738		SD of differences	4.618		SD of differences	9.906
	16	0.0174843	0.0386377	0.0243406	0.0773049	0.100133	0.0991488	0.0268844	0.0107314	0.0111709	0.0686749	0.0557797	0.0416618										SEM of differences	1.581		SEM of differences	2.666		SEM of differences	5.719
	17	0.00852743	0.0447982	0.0138089	0.077832	0.146066	0.137049	0.0182807	0.0145662	0.00491194	0.115106	0.0413861	0.0420336										95% confidence interval	-8.529 to 5.072		95% confidence interval	-16.44 to 6.501		95% confidence interval	-34.89 to 14.32
	18	0.0127846	0.0277894	0.0134344	0.0701186	0.120888	0.0963496	0.0241957	0.0120275	0.00548374	0.102268	0.0507798	0.0407322										R squared (partial eta squared)	0.3743		R squared (partial eta squared)	0.6347		R squared (partial eta squared)	0.618
	19	0.00852743	0.031869	0.0182353	0.0809802	0.149532	0.124337	0.0298506	0.0179634	0.00548374	0.119158	0.0475878	0.0416618
	20	0.00378013	0.0486953	0.0167724	0.0956331	0.155147	0.119769	0.0197011	0.0194784	0.0068153	0.104082	0.0505149	0.0366386										How effective was the pairing?			How effective was the pairing?			How effective was the pairing?
	21	0.0127846	0.0418527	0.0193252	0.0882368	0.131456	0.109966	0.0262171	0.0224625	0.00984793	0.106149	0.0563024	0.0383139										Correlation coefficient (r)	0.961		Correlation coefficient (r)	0.7066		Correlation coefficient (r)	0.6304
	22	0.00812194	0.0430825	0.0204093	0.0762487	0.113791	0.123121	0.0427671	0.0268423	0.0139999	0.0999256	0.0635551	0.0364524										P value (one tailed)	0.0892		P value (one tailed)	0.2502		P value (one tailed)	0.2829
	23	0.000574916	0.0462635	0.0204093	0.0580854	0.13036	0.131918	0.0875201	0.0549944	0.0217005	0.0864496	0.053945	0.0522435										P value summary	ns		P value summary	ns		P value summary	ns
	24	0.000574916	0.0496645	0.0214881	0.047871	0.1478	0.138554	0.101228	0.0510446	0.0213258	0.0901856	0.0752378	0.0511309										Was the pairing significantly effective?	No		Was the pairing significantly effective?	No		Was the pairing significantly effective?	No
	25	0.00230025	0.0336368	0.0175053	0.058364	0.129921	0.126768	0.116629	0.0523656	0.0280607	0.107952	0.0625261	0.043892
	26		0.0285588	0.0193252	0.0722621	0.128383	0.137049	0.106922	0.0467854	0.0269397	0.116629	0.0673942	0.0463064
	27		0.0386377	0.0167724	0.0603067	0.143243	0.120074	0.109748	0.0451748	0.033658	0.115106	0.0653504	0.0396162
	28		0.0326278	0.0175053	0.0555667	0.114236	0.0991488	0.103824	0.0523656	0.0319801	0.117389	0.0822283	0.044635
	29		0.0338886	0.0145549	0.0655207	0.147366	0.106269	0.110517	0.0570853	0.026379	0.107952	0.0694296	0.0490905
	30		0.0295813	0.0149266	0.051889	0.118675	0.103798	0.0791575	0.043286	0.0260051	0.116629	0.0817317	0.0626144
	31	0.00176775	0.037892	0.0167724	0.0627869	0.11801	0.0762057	0.0891211	0.0515735	0.026379	0.100968	0.0622685	0.047049
	32	0.00729883	0.0316157	0.0175053	0.0663365	0.111787	0.0954149	0.0769732	0.0473205	0.0132462	0.0941567	0.0681584	0.0481627
	33	0.00559405	0.0328804	0.0156674	0.0759842	0.141286	0.119464	0.112561	0.0521018	0.0344035	0.129177	0.0769933	0.0592833
	34	0.00378013	0.0396297	0.0134344	0.0695808	0.109332	0.0875909	0.100186	0.0521018	0.0258181	0.124437	0.0596845	0.0437062
	35	0.00729883	0.0308544	0.0138089	0.0622374	0.144981	0.10039	0.0994038	0.0701908	0.0293678	0.128929	0.0612367	0.0431487
	36	0.00852743	0.036396	0.0193252	0.0749244	0.180386	0.125553	0.0899197	0.0701908	0.0275003	0.121425	0.0681584	0.0522435
	37	0.0105037	0.0341401	0.0196872	0.0879797	0.145198	0.131313	0.0946838	0.0744837	0.0237604	0.123435	0.0734767	0.0483483
	38	0.00280971	0.0343915	0.0200486	0.0555667	0.118453	0.114264	0.093365	0.0507798	0.0276871	0.103305	0.0704443	0.0472347
	39	0.00378013	0.0396297	0.0141824	0.0685026	0.142156	0.150247	0.102787	0.0591659	0.0295545	0.118905	0.0789931	0.047049
	40	0.0047041	0.0285588	0.0193252	0.052458	0.119782	0.102869	0.0952104	0.0510446	0.0275003	0.111028	0.0689215	0.0433346
	41		0.0403721	0.0232748	0.0775685	0.119782	0.130102	0.100447	0.0367211	0.0147531	0.107952	0.0774939	0.0531704
	42		0.0333849	0.0149266	0.0501746	0.072898	0.0604406	0.0526437	0.0191767	0.0231988	0.0880544	0.0583868	0.024696
	43		0.031869	0.0156674	0.00852743	0.0244296	0.0229185	0.0186377	0.00773038	0.0119261		0.0123485	0.00928029
	44	0.00645734	0.0298363	0.0164049		0.0212859	0.0207695	0.00626536		0.00814373	0.0111984	0.0063474	0.00984793
	45		0.0341401	0.012305		0.0212859	0.012305	0.00755113		0.00624506	0.00582609	0.00455753	0.00871223
	46		0.031869	0.0164049		0.0236477	0.0185993	0.0131274		0.00757475		0.00738801	0.00965876
	47	0.00852743	0.0401248	0.0182353		0.0236477	0.0171393	0.0142594		0.00871223	0.000834108	0.00418893	0.00928029
	48	0.0112738	0.0398773	0.0185993	0.00812194	0.0210219	0.0257548	0.0189934	0.000998822	0.0113598		0.0107314	0.0113598
	49		0.0303458	0.0149266	0.0202545	0.0303458	0.0182353		0.00669666	0.00909098	0.00351846	0.00226555	0.00567419
	50		0.0308544	0.013059	0.00972264	0.037892	0.0171393	0.0131274	0.00528315	0.00757475	0.00626536	0.00773038	0.00776446
	51		0.0295813	0.0164049	0.0212742	0.043328	0.0193252	0.0150048	0.013305	0.0104152	0.0179224	0.00343788	0.00529323
	52		0.0445535	0.0178707	0.0265675	0.0411131	0.0327252	0.0172019	0.0194784	0.00965876	0.0204041	0.0107314	0.00984793
	53	0.00515279	0.0452872	0.0149266	0.0369089	0.0506319	0.0429306	0.0204041	0.0288526	0.0107931	0.0272168	0.0123485	0.0109821
	54	0.00330184	0.0418527	0.0214881	0.0252649	0.0435734	0.0320349	0.0207539	0.0158128	0.0100371	0.0224871	0.00599554	0.00833328
	55		0.0346427	0.0200486	0.017835	0.0552017	0.0330698	0.0157435	0.0120275	0.00984793	0.0189934	0.00669666	0.00795412
	56		0.042591	0.0261072	0.0142616	0.054003	0.0368389	0.0200531	0.0117053	0.0124921	0.014633	0.00840914	0.00909098
	57		0.0477241	0.0211291	0.0181843	0.0465073	0.028911	0.0111984	0.0179634	0.0132462	0.0346778	0.011382	0.0155058
	58	0.00176775	0.0408662	0.0185993	0.0265675	0.0290705	0.0344448	0.03212	0.0110573	0.0124921	0.0362586	0.00492214	0.016634
	59		0.0486953	0.0200486	0.0205955	0.029326	0.0268107	0.0291963	0.0161223	0.0123034	0.0288682	0.00455753	0.0141882
	60	0.00424698	0.0430825	0.0222044	0.0212742	0.0386377	0.0392184	0.0248729	0.0161223	0.0121148	0.0311512	0.00941379	0.0130577
	61	0.00378013	0.0520793	0.0200486	0.0242794	0.0479671	0.0361564	0.0334035	0.0145662	0.0121148	0.0301767	0.00564086	0.0170099
	62	0.00378013	0.0447982	0.0250486	0.0131568	0.0477241	0.0327252	0.030827	0.0203797	0.0115486	0.0238559	0.00599554	0.0149413
	63	0.00892923	0.0472378	0.0239858	0.00602868	0.0491802	0.0358147	0.0265511	0.0097454	0.0113598	0.0272168	0.00669666	0.0143765
	64	0.00378013	0.0430825	0.0257548	0.0192248	0.0566367	0.0296078	0.0245348	0.0097454	0.0109821	0.0285394	0.0151912	0.01607
	65	0.013527	0.0594957	0.0264592	0.0246087	0.0585442	0.0398957	0.0211026	0.0191767	0.0102261	0.0353117	0.0164311	0.016822
	66	0.0120337	0.0594957	0.0214881	0.0272142	0.0752222	0.0469462	0.0291963	0.0129873	0.00928029	0.0362586	0.0100755	0.0153176
	67	0.00892923	0.0556804	0.0292596	0.0387254	0.0651727	0.0482774	0.0311512	0.0176584	0.00928029	0.0381388	0.0145662	0.0147531
	68	0.0157096	0.0684609	0.0243406	0.0759842	0.158378	0.0675614	0.0285394	0.0259745	0.0109821	0.0915128	0.0372739	0.0330988
	69	0.00932756	0.0573528	0.0303031	0.146245	0.167173	0.162448	0.03436	0.0386511	0.0109821	0.137336	0.0804885	0.0679767
	70	0.00771251	0.0693974	0.0257548	0.101671	0.177624	0.163337	0.0305022	0.0245195	0.0109821	0.142968	0.071457	0.047049
	71	0.0142616	0.0647016	0.0232748	0.10863	0.150613	0.144262	0.0334035	0.023347	0.0106042	0.121677	0.0573459	0.0476059
	72	0.017835	0.0542429	0.0282126	0.0817635	0.155147	0.109351	0.0282098	0.0182678	0.0126807	0.112561	0.0507798	0.0474203
	73	0.00280971	0.0457756	0.0246948	0.101421	0.159023	0.124033	0.0378267	0.0191767	0.0130577	0.0959992	0.0279935	0.0472347
	74	0.00771251	0.0401248	0.030997	0.0820243	0.167815	0.109658	0.0346778	0.0182678	0.00833328	0.119915	0.0277063	0.0409181
	75	0.00688057	0.0430825	0.0218465	0.096897	0.159238	0.113651	0.03436	0.0136218	0.0117374	0.10718	0.0239342	0.0390581
	76	0.00424698	0.0361461	0.0232748	0.0812415	0.133428	0.109966	0.0301767	0.0129873	0.0113598	0.101748	0.0262642	0.0329124
	77		0.0321221	0.025402	0.0807188	0.1478	0.112117	0.0252102	0.0129873	0.00946955	0.0816016	0.0291383	0.0368248
	78	0.000574916	0.0413598	0.0185993	0.0799335	0.204641	0.0822331	0.0324418	0.0142523	0.0109821	0.0920427	0.0245195	0.0368248
	79	0.00424698	0.039134	0.0218465	0.0608595	0.139761	0.0819169	0.0305022	0.00874574	0.0109821	0.093365	0.0277063	0.0358937
	80	0.00515279	0.0418527	0.0214881	0.0695808	0.128823	0.0916672	0.0258823	0.00840914	0.00909098	0.0756021	0.0279935	0.0349624
	81	0.0146262	0.0599708	0.0171393	0.0762487	0.120667	0.106269	0.0295238	0.00564086	0.00890163	0.0912477	0.071457	0.0520581
	82	0.00892923	0.0336368	0.0149266	0.0733293	0.142808	0.124337	0.0224871	0.011382	0.0117374	0.0928365	0.038101	0.0366386
	83	0.0120337	0.0465073	0.0145549	0.0652483	0.136271	0.096661	0.0451972	0.0158128	0.00965876	0.105117	0.0416582	0.0375694
	84	0.0120337	0.0506319	0.0222044	0.0703872	0.14845	0.0682052	0.0598986	0.0203797	0.0128692	0.0867175	0.0350559	0.05076
	85	0.0171322	0.0361461	0.0264592	0.0783584	0.162031	0.100701	0.0917778	0.0534192	0.0209509	0.142968	0.0671392	0.0466778
	86		0.0406192	0.0218465	0.0725292	0.133209	0.0916672	0.0912477	0.043286	0.0203885	0.110261	0.0521018	0.0418477
	87	0.00602868	0.037892	0.0189626	0.0930956	0.185474	0.0857035	0.105117	0.0430153	0.0258181	0.11409	0.0459811	0.0414759
	88		0.042591	0.0261072	0.0597529	0.110449	0.0803343	0.110517	0.038101	0.0271266	0.1046	0.0322563	0.0435204
	89	0.00729883	0.0265024	0.0211291	0.0719949	0.160742	0.0678834	0.0954735	0.0383762	0.0271266	0.123435	0.0438268	0.0403602
	90	0.00378013	0.0328804	0.0178707	0.0660648	0.155794	0.103179	0.109748	0.0563024	0.0218879	0.105375	0.0446363	0.0288077
	91		0.0308544	0.0145549	0.0698498	0.126624	0.10256	0.0853768	0.0430153	0.0222625	0.105375	0.0589064	0.0345898
	92		0.0323751	0.0171393	0.0589203	0.136489	0.0972835	0.0832234	0.053945	0.0213258	0.119662	0.0494532	0.0414759
	93		0.0298363	0.0160365	0.0575276	0.149965	0.0997698	0.0925721	0.0416582	0.0211384	0.127185	0.0435565	0.038686
	94	0.000574916	0.0303458	0.0149266	0.0608595	0.16439	0.109351	0.105375	0.0454438	0.0217005	0.103305	0.0607199	0.0477915
	95		0.0288147	0.0152974	0.0625122	0.146066	0.0803343	0.0867175	0.043286	0.0224498	0.101748	0.0486549	0.0295545
	96		0.0295813	0.0182353	0.0591981	0.156225	0.0997698	0.093365	0.0322563	0.0231988	0.100186	0.0549944	0.0308609
	97		0.0257271	0.0111657	0.0703872	0.138017	0.10225	0.100707	0.0369976	0.0215132	0.0714607	0.0473205	0.0533557
	98	0.000574916	0.0283026	0.0138089	0.0730628	0.134084	0.0869622	0.109748	0.0451748	0.0265659	0.0769732	0.0440969	0.045378
	99		0.0259858	0.0149266	0.0812415	0.128383	0.109043	0.11536	0.0497189	0.0224498	0.0848394	0.0422017	0.038686
	100		0.0285588	0.0182353	0.0594756	0.133647	0.0730155	0.105117	0.0507798	0.0269397	0.0994038	0.0502497	0.0379417
	101	0.00280971	0.0257271	0.0171393	0.0807188	0.148016	0.121598	0.117895	0.0518377	0.0267528	0.0917778	0.0486549	0.0429629
	102		0.0267603	0.0138089	0.0727961	0.152774	0.101631	0.0954735	0.0499844	0.0192631	0.0869852	0.0481218	0.0314206
	103		0.0254681	0.0156674	0.0657928	0.124421	0.11549	0.105633	0.0528928	0.0269397	0.0848394	0.0565636	0.0420336
	104		0.036396	0.0152974	0.0698498	0.108885	0.0922928	0.0672741	0.0344984	0.0230116	0.0493931	0.0333799	0.0235732
	105		0.021813	0.00273783	0.0127846	0.043328	0.0313433	0.0340417	0.00941379	0.00814373	0.0248729	0.00669666	0.00965876
	Glucagon Secretion (%content)
		PBS			Alanine			TZP			Alanine + TZP
		1	2	3	1	2	3	1	2	3	1	2	3
	1	0.0684517	0.0768165	0.186161	0.0451493	0.113162	0.0993549	0.0931323	0.0865885	0.0971141	0.10872	0.0369739	0.166612
	2	0.0729382	0.0807351	0.195814	0.0676892	0.103075	0.103687	0.0931323	0.0882836	0.0874227	0.0850657		0.13998
	3		0.0800241	0.214989	0.0812726	0.0987217	0.140599	0.115633	0.0711165	0.114852	0.133386	0.0476612	0.146131
	4		0.0793125	0.186161	0.121528	0.126709	0.130762	0.0931323	0.145403	0.108406	0.112731	0.0515827	0.152279
	5	0.111346	0.0955286	0.259135	0.132033	0.155464	0.169742	0.118224	0.171998	0.150235	0.120676	0.0643856	0.152279
	6		0.0888675	0.271613	0.320764	0.31938	0.432516	0.0958282	0.0605484	0.124514	0.320299	0.300204	0.540018
	7		0.0842807	0.265381	0.946134	0.629812	1.03236	0.132296	0.0950209	0.134166	0.671346	0.637187	0.976191
	8		0.0874588	0.202225	0.678051	0.509323	0.666721	0.111726	0.0676189	0.121294	0.544892	0.374924	0.817744
	9		0.0561501	0.195814	0.568605	0.392153	0.755703	0.0752239	0.0916606	0.103569	0.440762	0.398711	0.765519
	10	0.0639077	0.0524503	0.182933	0.523703	0.309685	0.663091	0.103834	0.07632	0.0679993	0.347259	0.337843	0.618649
	11	0.0593003	0.0557813	0.211805	0.358402	0.231564	0.632767	0.0534937	0.074591	0.108406	0.365819	0.268174	0.594468
	12	0.0639077	0.058358	0.143739	0.339683	0.281064	0.49137	0.0794212	0.0587637	0.100342	0.361799	0.269215	0.50772
	13	0.0450206	0.0638416	0.160178	0.425988	0.281718	0.487634	0.0849546	0.0478905	0.100342	0.29709	0.251442	0.497622
	14	0.0450206	0.0568871	0.156904	0.402306	0.299959	0.519926	0.0890609	0.0497241	0.0760995	0.293747	0.22499	0.430911
	15	0.0297847	0.0587252	0.173215	0.376933	0.309685	0.446355	0.0724014	0.065861	0.121294	0.234862	0.26609	0.52589
	16	0.185344	0.0572552	0.218169	0.409299	0.28955	0.404712	0.106476	0.0587637	0.0954997	0.217296	0.227121	0.453161
	17	0.090396	0.0663841	0.123771	0.412089	0.422372	0.559414	0.0724014	0.0797624	0.0419919	0.364212	0.168514	0.457205
	18	0.135524	0.0411797	0.120415	0.37125	0.349568	0.393287	0.0958282	0.065861	0.0468802	0.323589	0.206763	0.443049
	19	0.090396	0.047225	0.163447	0.428758	0.432396	0.507529	0.118224	0.0983653	0.0468802	0.377031	0.193766	0.453161
	20	0.0400717	0.072159	0.150335	0.506339	0.448634	0.48888	0.0780268	0.106661	0.0582636	0.329331	0.205684	0.398523
	21	0.135524	0.0620193	0.173215	0.467179	0.380127	0.448866	0.103834	0.123001	0.0841894	0.33587	0.229249	0.416745
	22	0.0860975	0.0638416	0.182933	0.403706	0.329045	0.502563	0.16938	0.146985	0.119684	0.316178	0.25878	0.396497
	23	0.00609446	0.0685554	0.182933	0.307539	0.376956	0.53847	0.346626	0.301142	0.185517	0.273538	0.21965	0.568259
	24	0.00609446	0.0735953	0.192601	0.253458	0.427387	0.56556	0.400917	0.279513	0.182313	0.285359	0.306349	0.556158
	25	0.024384	0.0498446	0.156904	0.309014	0.375687	0.517449	0.461913	0.286747	0.239889	0.341573	0.254591	0.477418
	26		0.0423197	0.173215	0.382599	0.371241	0.559414	0.42347	0.25619	0.230306	0.369029	0.274412	0.503681
	27		0.0572552	0.150335	0.3193	0.41421	0.490125	0.434663	0.247371	0.287741	0.364212	0.26609	0.430911
	28		0.0483494	0.156904	0.294204	0.330331	0.404712	0.411197	0.286747	0.273396	0.371433	0.334813	0.485501
	29		0.0502177	0.130459	0.346906	0.426134	0.433776	0.437706	0.312591	0.225512	0.341573	0.2827	0.533964
	30		0.0438349	0.13379	0.274731	0.343168	0.423688	0.313506	0.237029	0.222316	0.369029	0.332791	0.681064
	31	0.0187392	0.0561501	0.150335	0.332431	0.341246	0.311062	0.352968	0.28241	0.225512	0.319476	0.253542	0.511758
	32	0.077372	0.0468496	0.156904	0.351225	0.323249	0.389471	0.304855	0.259121	0.113241	0.297924	0.277524	0.523872
	33	0.0593003	0.0487237	0.14043	0.402306	0.40855	0.487634	0.445802	0.285302	0.294113	0.408734	0.313497	0.644832
	34	0.0400717	0.0587252	0.120415	0.368402	0.316152	0.357535	0.396792	0.285302	0.220718	0.393735	0.24302	0.475398
	35	0.077372	0.0457214	0.123771	0.329522	0.419235	0.409781	0.393692	0.384355	0.251064	0.407947	0.24934	0.469334
	36	0.090396	0.0539333	0.173215	0.396695	0.521616	0.512491	0.35613	0.384355	0.235098	0.384206	0.277524	0.568259
	37	0.111346	0.0505905	0.17646	0.465817	0.419863	0.536001	0.374999	0.407863	0.203126	0.390563	0.299178	0.52589
	38	0.0297847	0.050963	0.179699	0.294204	0.342527	0.466412	0.369776	0.278063	0.236695	0.326872	0.286831	0.513777
	39	0.0400717	0.0587252	0.127119	0.362694	0.411067	0.613289	0.407091	0.323984	0.25266	0.376232	0.32164	0.511758
	40	0.0498663	0.0423197	0.173215	0.277744	0.34637	0.4199	0.377084	0.279513	0.235098	0.351309	0.280631	0.471355
	41		0.0598253	0.208616	0.410694	0.34637	0.53106	0.397824	0.20108	0.126123	0.341573	0.315536	0.578341
	42		0.0494712	0.13379	0.265654	0.210796	0.246711	0.208497	0.105009	0.198326	0.278616	0.237736	0.268621
	43		0.047225	0.14043	0.0451493	0.0706421	0.0935502	0.0738152	0.0423305	0.101955		0.0502801	0.100943
	44	0.0684517	0.0442129	0.14704		0.0615516	0.0847783	0.0248142		0.0696203	0.0354332	0.025845	0.107117
	45		0.0505905	0.110292		0.0615516	0.0502273	0.0299065		0.0533886	0.0184345	0.0185571	0.094764
	46		0.047225	0.14704		0.0683813	0.0759198	0.0519915		0.0647561		0.0300821	0.10506
	47	0.090396	0.0594588	0.163447		0.0683813	0.0699602	0.0564749		0.0744804	0.00263923	0.0170563	0.100943
	48	0.119509	0.0590921	0.166709	0.0430024	0.0607881	0.105128	0.0752239	0.00546941	0.0971141		0.0436956	0.123562
	49		0.0449678	0.13379	0.107239	0.0877497	0.0744342		0.03667	0.0777183	0.0111329	0.00922475	0.0617188
	50		0.0457214	0.11705	0.0514775	0.109571	0.0699602	0.0519915	0.0289298	0.0647561	0.0198244	0.0314762	0.084455
	51		0.0438349	0.14704	0.112638	0.12529	0.078883	0.0594272	0.0728565	0.0890388	0.056709	0.0139982	0.0575751
	52		0.0660215	0.160178	0.140664	0.118885	0.13358	0.0681287	0.106661	0.0825722	0.0645612	0.0436956	0.107117
	53	0.0546227	0.0671087	0.13379	0.195418	0.14641	0.175237	0.0808111	0.157993	0.0922699	0.0861177	0.0502801	0.119453
	54	0.0350015	0.0620193	0.192601	0.133767	0.125999	0.130762	0.0821966	0.0865885	0.0858062	0.0711521	0.0244123	0.0906421
	55		0.0513352	0.179699	0.094429	0.159625	0.134986	0.0623525	0.065861	0.0841894	0.0600975	0.0272671	0.086518
	56		0.0631134	0.234004	0.0755094	0.156158	0.150372	0.0794212	0.0640968	0.106794	0.0463008	0.0342399	0.0988838
	57		0.0707198	0.189384	0.0962787	0.134483	0.118011	0.0443517	0.0983653	0.113241	0.109725	0.0463444	0.168658
	58	0.0187392	0.0605575	0.166709	0.140664	0.084062	0.140599	0.127213	0.0605484	0.106794	0.114727	0.0200417	0.18093
	59		0.072159	0.179699	0.109045	0.0848008	0.109438	0.115633	0.0882836	0.105181	0.0913428	0.0185571	0.154327
	60	0.0450206	0.0638416	0.199022	0.112638	0.111727	0.160084	0.09851	0.0882836	0.103569	0.0985665	0.0383306	0.142031
	61	0.0400717	0.0771736	0.179699	0.12855	0.138705	0.147586	0.132296	0.0797624	0.103569	0.0954831	0.0229682	0.185019
	62	0.0400717	0.0663841	0.224516	0.0696599	0.138002	0.13358	0.122091	0.111596	0.0987282	0.0754831	0.0244123	0.162518
	63	0.0946553	0.0699991	0.214989	0.0319195	0.142212	0.146191	0.105157	0.0533645	0.0971141	0.0861177	0.0272671	0.156375
	64	0.0400717	0.0638416	0.230845	0.101788	0.163774	0.120855	0.0971708	0.0533645	0.093885	0.0903023	0.0618547	0.174795
	65	0.143394	0.0881635	0.237159	0.130293	0.16929	0.162849	0.0835777	0.105009	0.0874227	0.111731	0.0669031	0.182974
	66	0.127565	0.0881635	0.192601	0.144088	0.217517	0.191628	0.115633	0.0711165	0.0793367	0.114727	0.0410249	0.166612
	67	0.0946553	0.0825099	0.262259	0.205036	0.188457	0.197062	0.123375	0.0966951	0.0793367	0.120676	0.0593098	0.160471
	68	0.166531	0.101449	0.218169	0.402306	0.457974	0.275777	0.113031	0.142233	0.093885	0.289559	0.15177	0.36002
	69	0.0988779	0.084988	0.271613	0.774308	0.483409	0.663091	0.136084	0.211648	0.093885	0.434548	0.327729	0.739391
	70	0.0817573	0.102836	0.230845	0.538308	0.513629	0.666721	0.120805	0.134265	0.093885	0.452371	0.290955	0.511758
	71	0.151182	0.0958778	0.208616	0.57515	0.435523	0.588858	0.132296	0.127845	0.0906545	0.385002	0.233498	0.517815
	72	0.189061	0.0803797	0.252874	0.432905	0.448634	0.446355	0.111726	0.100032	0.108406	0.356158	0.206763	0.515797
	73	0.0297847	0.0678324	0.221344	0.536984	0.45984	0.506288	0.149814	0.105009	0.11163	0.303754	0.113982	0.513777
	74	0.0817573	0.0594588	0.277831	0.434286	0.485264	0.447611	0.137343	0.100032	0.0712407	0.379426	0.112813	0.445071
	75	0.0729382	0.0638416	0.195814	0.513031	0.460462	0.463909	0.136084	0.074591	0.100342	0.339131	0.0974541	0.42484
	76	0.0450206	0.0535629	0.208616	0.430141	0.385828	0.448866	0.119516	0.0711165	0.0971141	0.321945	0.106941	0.357992
	77		0.0476001	0.227683	0.427374	0.427387	0.457647	0.0998459	0.0711165	0.0809546	0.258198	0.118644	0.400548
	78	0.00609446	0.0612889	0.166709	0.423216	0.591752	0.335665	0.128487	0.0780438	0.093885	0.291235	0.0998371	0.400548
	79	0.0450206	0.0579907	0.195814	0.322227	0.404142	0.334374	0.120805	0.0478905	0.093885	0.295419	0.112813	0.390421
	80	0.0546227	0.0620193	0.192601	0.368402	0.372511	0.374174	0.102508	0.0460473	0.0777183	0.239215	0.113982	0.38029
	81	0.155046	0.0888675	0.153622	0.403706	0.348929	0.433776	0.11693	0.0308886	0.0760995	0.28872	0.290955	0.566242
	82	0.0946553	0.0498446	0.13379	0.388249	0.412953	0.507529	0.0890609	0.062326	0.100342	0.293747	0.155138	0.398523
	83	0.127565	0.0689167	0.130459	0.345464	0.394049	0.394558	0.179005	0.0865885	0.0825722	0.332604	0.169622	0.408647
	84	0.127565	0.0750287	0.199022	0.372672	0.429266	0.278405	0.237231	0.111596	0.110018	0.274386	0.142739	0.552123
	85	0.181612	0.0535629	0.237159	0.414876	0.468537	0.411047	0.36349	0.292516	0.179108	0.452371	0.273374	0.50772
	86		0.0601915	0.195814	0.384013	0.385195	0.374174	0.36139	0.237029	0.1743	0.34888	0.212145	0.455183
	87	0.0639077	0.0561501	0.169965	0.492904	0.536328	0.349831	0.416319	0.235546	0.220718	0.360994	0.187223	0.451139
	88		0.0631134	0.234004	0.316368	0.31938	0.327914	0.437706	0.208636	0.231903	0.330968	0.131339	0.473377
	89	0.077372	0.0392724	0.189384	0.381184	0.464812	0.277091	0.378126	0.210143	0.231903	0.390563	0.178452	0.439003
	90	0.0400717	0.0487237	0.160178	0.349786	0.450503	0.421163	0.434663	0.308305	0.187118	0.333421	0.181748	0.313345
	91		0.0457214	0.130459	0.369827	0.366153	0.418636	0.338138	0.235546	0.190321	0.333421	0.239852	0.376237
	92		0.0479749	0.153622	0.311959	0.39468	0.397099	0.329609	0.295395	0.182313	0.378628	0.201361	0.451139
	93		0.0442129	0.143739	0.304585	0.433647	0.407247	0.366635	0.228115	0.180711	0.402431	0.177351	0.420793
	94	0.00609446	0.0449678	0.13379	0.322227	0.475359	0.446355	0.417342	0.248844	0.185517	0.326872	0.247236	0.519834
	95		0.042699	0.137114	0.330977	0.422372	0.327914	0.343448	0.237029	0.191922	0.321945	0.198111	0.321468
	96		0.0438349	0.163447	0.31343	0.451749	0.407247	0.369776	0.176631	0.198326	0.317003	0.223923	0.335678
	97		0.0381236	0.10008	0.372672	0.399099	0.417372	0.398856	0.202594	0.183915	0.226111	0.192677	0.580357
	98	0.00609446	0.0419401	0.123771	0.386838	0.387727	0.354968	0.434663	0.247371	0.22711	0.243553	0.179551	0.493582
	99		0.0385069	0.13379	0.430141	0.371241	0.445098	0.456889	0.272254	0.191922	0.268443	0.171835	0.420793
	100		0.0423197	0.163447	0.314899	0.386461	0.298039	0.416319	0.278063	0.230306	0.314527	0.204604	0.412696
	101	0.0297847	0.0381236	0.153622	0.427374	0.428013	0.496348	0.466926	0.283857	0.228708	0.290397	0.198111	0.467313
	102		0.0396546	0.123771	0.385426	0.441771	0.414843	0.378126	0.273708	0.164679	0.275233	0.19594	0.341765
	103		0.0377399	0.14043	0.348347	0.359783	0.471413	0.418364	0.289634	0.230306	0.268443	0.230313	0.457205
	104		0.0539333	0.137114	0.369827	0.314859	0.376727	0.266442	0.188909	0.196725	0.156286	0.135914	0.256409
	105		0.0323235	0.0245397	0.0676892	0.12529	0.127939	0.134824	0.0515486	0.0696203	0.0787011	0.0272671	0.10506

## Sheet: Figure 3E
	R434			S1472			S5423			R443			T-test R434			T-test S1472			T-test S5423			T-test R443
	PBS	TZP		PBS	TZP		PBS	TZP		PBS	TZP
	0.0354231	0.453756		0.0352284	0.0608892		0.0293991	0.0721516		0.0529996	0.0681683		Table Analyzed	R434		Table Analyzed	S1472		Table Analyzed	S5423		Table Analyzed	R443
	0.033606	0.387672		0.0374465	0.0937613		0.023661	0.0623421		0.0439582	0.0546576
	0.0359216	0.756873		0.0383967	0.12209		0.023311	0.067569		0.0557185	0.0991082		Column B	TZP		Column B	TZP		Column B	TZP		Column B	TZP
													vs.	vs.		vs.	vs.		vs.	vs.		vs.	vs.
													Column A	PBS		Column A	PBS		Column A	PBS		Column A	PBS
													Paired t test			Paired t test			Paired t test			Paired t test
													P value	0.048		P value	0.0811		P value	0.0016		P value	0.1527
													P value summary	*		P value summary	ns		P value summary	**		P value summary	ns
													Significantly different (P < 0.05)?	No		Significantly different (P < 0.05)?	No		Significantly different (P < 0.05)?	Yes		Significantly different (P < 0.05)?	No
													One- or two-tailed P value?	Two-tailed		One- or two-tailed P value?	Two-tailed		One- or two-tailed P value?	Two-tailed		One- or two-tailed P value?	Two-tailed
													t, df	t=4.401, df=2		t, df	t=3.295, df=2		t, df	t=25.15, df=2		t, df	t=2.256, df=2
													Number of pairs	3		Number of pairs	3		Number of pairs	3		Number of pairs	3
													How big is the difference?			How big is the difference?			How big is the difference?			How big is the difference?
													Mean of differences (B - A)	0.4978		Mean of differences (B - A)	0.05522		Mean of differences (B - A)	15.71		Mean of differences (B - A)	8.657
													SD of differences	0.1959		SD of differences	0.02903		SD of differences	1.082		SD of differences	6.647
													SEM of differences	0.1131		SEM of differences	0.01676		SEM of differences	0.6246		SEM of differences	3.838
													95% confidence interval	0.01109 to 0.9845		95% confidence interval	-0.01690 to 0.1273		95% confidence interval	13.02 to 18.40		95% confidence interval	-7.855 to 25.17
													R squared (partial eta squared)	0.9064		R squared (partial eta squared)	0.8444		R squared (partial eta squared)	0.9968		R squared (partial eta squared)	0.7179
													How effective was the pairing?			How effective was the pairing?			How effective was the pairing?			How effective was the pairing?
													Correlation coefficient (r)	0.7823		Correlation coefficient (r)	0.9831		Correlation coefficient (r)	0.8181		Correlation coefficient (r)	0.866
													P value (one tailed)	0.214		P value (one tailed)	0.0586		P value (one tailed)	0.195		P value (one tailed)	0.1667
													P value summary	ns		P value summary	ns		P value summary	ns		P value summary	ns
													Was the pairing significantly effective?	No		Was the pairing significantly effective?	No		Was the pairing significantly effective?	No		Was the pairing significantly effective?	No
