# Supplementary material for: The incretin co-agonist tirzepatide requires GIPR for hormone secretion from human islets
Source: Nat Metab. 2023 Jun 5;5(6):945–54. doi: 10.1038/s42255-023-00811-0 (PMC10290954; doi:10.1038/s42255-023-00811-0)
Supplement: Supplementary file 5 — Excel workbook with raw data [file 42255_2023_811_MOESM5_ESM.xlsx]

## Sheet:  125I  GIP Binding
	Radioligand =	[125I]GIP(1-42)OH							Radioligand =	[125I]GIP(1-42)OH							Radioligand =	[125I]GIP(1-42)OH
	Tissue =	Mouse GIP-R Binding							Tissue =	Mouse GIP-R Binding							Tissue =	Mouse GIP-R Binding					T-test
	Competitor =	human [127I]Tyr10-GIP-1(1-42)OH							Competitor =	Mouse GIP(1-42)NH2							Competitor =	Tirzepatide, LY3298176
	NS =	1000 nM mouse GIP(1-42)NH2							NS =	1000 nM mouse GIP(1-42)NH2							NS =	1000 nM mouse GIP(1-42)NH2					Table Analyzed	i-125 Binding
		2022-06-09	2022-06-15	2022-06-20						2022-06-09	2022-06-15	2022-06-20						2022-06-09	2022-06-15	2022-06-20
	[Radioligand], nM =	0.0447	0.043	0.0442					[Radioligand], nM =	0.0447	0.043	0.0442					[Radioligand], nM =	0.0447	0.043	0.0442			Column B	Data Set-B
	Protein (µg) =	7	7	7					Protein (µg) =	7	7	7					Protein (µg) =	7	7	7			vs.	vs.
	Bead (mg) =	0.25	0.25	0.25					Bead (mg) =	0.25	0.25	0.25					Bead (mg) =	0.25	0.25	0.25			Column A	Data Set-A
		CCPM	CCPM	CCPM						CCPM	CCPM	CCPM						CCPM	CCPM	CCPM
	Log [M]								Log [M]								Log [M]						Unpaired t test
	NonSpecific	329	228.5	262.5					NonSpecific	329	228.5	262.5					NonSpecific	329	228.5	262.5			P value	0.0001
	-6.017	341	236	256					-6.017	326	245	288					-6.017	378	302	305			P value summary	***
	-6.518	342	309	305					-6.518	337	290	289					-6.518	521	402	405			Significantly different (P < 0.05)?	Yes
	-7.017	416	341	404					-7.017	358	295	342					-7.017	637	595	539			One- or two-tailed P value?	Two-tailed
	-7.516	563	469	538					-7.516	450	390	406					-7.516	894	805	900			t, df	t=14.07, df=4
	-8.017	736	612	671					-8.017	574	490	533					-8.017	1191	1018	1071
	-8.523	915	856	813					-8.523	712	680	641					-8.523	1395	1262	1381			How big is the difference?
	-9.023	1109	1010	1046					-9.023	808	843	821					-9.023	1552	1343	1451			Mean of column A	2.44e-08
	-9.523	1365	1172	1200					-9.523	1107	999	990					-9.523	1713	1437	1498			Mean of column B	8.09e-10
	-10.038	1521	1313	1339					-10.038	1280	1106	1163					-10.038	1603	1427	1566			Difference between means (B - A) ± SEM	-2.359e-008 ± 1.676e-009
	-10.54	1571	1356	1353					-10.54	1456	1268	1271					-10.54	1492	1380	1495			95% confidence interval	-2.825e-008 to -1.894e-008
	Total	1672	1454.5	1562.5					Total	1672	1454.5	1562.5					Total	1672	1454.5	1562.5			R squared (eta squared)	0.9802
		2022-06-09	2022-06-15	2022-06-20						2022-06-09	2022-06-15	2022-06-20						2022-06-09	2022-06-15	2022-06-20			F test to compare variances
	fmol radioligand/mg protein Correction factor (for µg Protein and 38% Counting Efficiency)	0.077	0.077	0.077					fmol radioligand/mg protein Correction factor (for µg Protein and 38% Counting Efficiency)	0.077	0.077	0.077					fmol radioligand/mg protein Correction factor (for µg Protein and 38% Counting Efficiency)	0.077	0.077	0.077			F, DFn, Dfd	74.74, 2, 2
	Log [M]	Specific Bound	Specific Bound	Specific Bound					Log [M]	Specific Bound	Specific Bound	Specific Bound					Log [M]	Specific Bound	Specific Bound	Specific Bound			P value	0.0264
	NS	0	0	0					NS	0	0	0					NS	0	0	0			P value summary	*
	-6.017	0.924	0.5775	-0.5005					-6.017	-0.231	1.2705	1.9635					-6.017	3.773	5.6595	3.2725			Significantly different (P < 0.05)?	Yes
	-6.518	1.001	6.1985	3.2725					-6.518	0.616	4.7355	2.0405					-6.518	14.784	13.3595	10.9725
	-7.017	6.699	8.6625	10.8955					-7.017	2.233	5.1205	6.1215					-7.017	23.716	28.2205	21.2905			Data analyzed
	-7.516	18.018	18.5185	21.2135					-7.516	9.317	12.4355	11.0495					-7.516	43.505	44.3905	49.0875			Sample size, column A	3
	-8.017	31.339	29.5295	31.4545					-8.017	18.865	20.1355	20.8285					-8.017	66.374	60.7915	62.2545			Sample size, column B	3
	-8.523	45.122	48.3175	42.3885					-8.523	29.491	34.7655	29.1445					-8.523	82.082	79.5795	86.1245
	-9.023	60.06	60.1755	60.3295					-9.023	36.883	47.3165	43.0045					-9.023	94.171	85.8165	91.5145
	-9.523	79.772	72.6495	72.1875					-9.523	59.906	59.3285	56.0175					-9.523	106.568	93.0545	95.1335
	-10.038	91.784	83.5065	82.8905					-10.038	73.227	67.5675	69.3385					-10.038	98.098	92.2845	100.369
	-10.54	95.634	86.8175	83.9685					-10.54	86.779	80.0415	77.6545					-10.54	89.551	88.6655	94.9025
	Total	103.411	94.402	100.1					Total	103.411	94.402	100.1					Total	103.411	94.402	100.1
	Four Parameter Fit - fmol/mg								Four Parameter Fit - fmol/mg								Four Parameter Fit - fmol/mg
	Bottom	-3.052	= 0.000	= 0.000					Bottom	-2.061	= 0.000	= 0.000					Bottom	3.096	0.1297	-1.704
	Top	= 103.4	91.93	91.02					Top	= 103.4	87.74	91.43					Top	98.81	92.99	98.27
	LogIC50	-8.639	-8.521	-8.531					LogIC50	-9.285	-8.926	-9.121					LogIC50	-7.668	-7.565	-7.592
	HillSlope	-0.5832	-0.6127	-0.5904					HillSlope	-0.5382	-0.5535	-0.5296					HillSlope	-0.8722	-0.7397	-0.8094
	IC50	2.297e-09	3.01e-09	2.947e-09					IC50	5.192e-10	1.185e-09	7.561e-10					IC50	2.147e-08	2.722e-08	2.557e-08
	Span	106.5	91.93	91.02					Span	105.5	87.74	91.43					Span	95.71	92.86	99.98
		Top Constrained	Bottom Constrained	Bottom Constrained						Top Constrained	Bottom Constrained	Bottom Constrained
	Normalized	2022-06-09	2022-06-15	2022-06-20					Normalized	2022-06-09	2022-06-15	2022-06-20					Normalized	2022-06-09	2022-06-15	2022-06-20
	Log [M]	Percent Specific	Percent Specific	Percent Specific					Log [M]	Percent Specific	Percent Specific	Percent Specific					Log [M]	Percent Specific	Percent Specific	Percent Specific
	NS	0	0	0					NS	0	0	0					NS	0	0	0
	-6.017	0.893522	0.611746	-0.5					-6.017	-0.22338	1.34584	1.96154					-6.017	3.64855	5.99511	3.26923
	-6.518	0.967982	6.56607	3.26923					-6.518	0.595681	5.01631	2.03846					-6.518	14.2964	14.1517	10.9615
	-7.017	6.47803	9.17618	10.8846					-7.017	2.15934	5.42414	6.11538					-7.017	22.9337	29.894	21.2692
	-7.516	17.4237	19.6166	21.1923					-7.516	9.00968	13.1729	11.0385					-7.516	42.07	47.0228	49.0385
	-8.017	30.3053	31.2806	31.4231					-8.017	18.2427	21.3295	20.8077					-8.017	64.1847	64.3964	62.1923
	-8.523	43.6337	51.1827	42.3462					-8.523	28.5182	36.8271	29.1154					-8.523	79.3745	84.2985	86.0385
	-9.023	58.0789	63.7439	60.2692					-9.023	35.6664	50.1223	42.9615					-9.023	91.0648	90.9054	91.4231
	-9.523	77.1407	76.9576	72.1154					-9.523	57.93	62.8467	55.9615					-9.523	103.053	98.5726	95.0385
	-10.038	88.7565	88.4584	82.8077					-10.038	70.8116	71.5742	69.2692					-10.038	94.8622	97.7569	100.269
	-10.54	92.4795	91.9657	83.8846					-10.54	83.9166	84.7879	77.5769					-10.54	86.5972	93.9233	94.8077
	Total	100	100	100					Total	100	100	100					Total	100	100	100
	Four Parameter Fit - Normalized								Four Parameter Fit - Normalized								Four Parameter Fit - Normalized
	Bottom	-2.951	= 0.000	= 0.000					Bottom	-1.993	= 0.000	= 0.000					Bottom	2.994	0.1373	-1.702
	Top	= 100.0	97.38	90.93					Top	= 100.0	92.94	91.34					Top	95.55	98.5	98.17
	LogIC50	-8.639	-8.521	-8.531					LogIC50	-9.285	-8.926	-9.121					LogIC50	-7.668	-7.565	-7.592
	HillSlope	-0.5832	-0.6127	-0.5904					HillSlope	-0.5382	-0.5535	-0.5296					HillSlope	-0.8722	-0.7397	-0.8094
	IC50	2.297e-09	3.01e-09	2.947e-09					IC50	5.192e-10	1.185e-09	7.561e-10					IC50	2.147e-08	2.722e-08	2.557e-08
	Span	103	97.38	90.93					Span	102	92.94	91.34					Span	92.56	98.37	99.88
	[125I]Tyr10-GIP(1-42)OH Kd	3.03855	3.03855	3.03855					[125I]Tyr10-GIP(1-42)OH Kd	3.03855	3.03855	3.03855					[125I]Tyr10-GIP(1-42)OH Kd	3.03855	3.03855	3.03855
	Ki	2.2637e-09	2.968e-09	2.90475e-09					Ki	5.11673e-10	1.16846e-09	7.45259e-10					Ki	2.11587e-08	2.68402e-08	2.52034e-08
	Log Ki	-8.64518	-8.52754	-8.53689					Log Ki	-9.29101	-8.93238	-9.12769					Log Ki	-7.67451	-7.57121	-7.59854
		Top Constrained	Bottom Constrained	Bottom Constrained						Top Constrained	Bottom Constrained	Bottom Constrained
	Log Geo Mean Ki, M	-8.56987							Log Geo Mean Ki, M	-9.11703							Log Geo Mean Ki, M	-7.61476
	Geo Mean Ki, nM	2.69234							Geo Mean Ki, nM	0.763786							Geo Mean Ki, nM	24.2798
	Geo SEM	0.234041							Geo SEM	0.18231							Geo SEM	1.72758
	N	3							N	3							N	3
	Homologous Competition: fmol radioligand/mg protein
	logKD	-8.614	-8.456	-8.482
	NS	117	131.5	138.8
	HotnM	= 0.04470	= 0.04300	= 0.04420
	Bmax	4828	6357	5705
	Kd	2.43e-09	3.497e-09	3.296e-09
	Bottom	5.228	5.654	6.137
	Log Geo Mean KD, M =	-8.51733	n =	3
	Geo Mean KD, nM =	3.03855	n =	3	KD Geo SEM (Delta Method) =	0.342218
	Check GeoMean =	3.03689
	Arithmetic Mean Bmax =	5630	n =	3	Bmax Arithmetic SEM =	442.974

## Sheet: Gs Recruitment
	GαS Recruitment at mouse GIPR and human GIPR
	Receptor	Agonist
	mGIPR-GFP	hGIP(1-42)
			10uM									3.15uM									1uM									315nM									100nM									10nM
	Baseline and vehicle corrected	0:00:00	0.000880758	-0.00187605	-0.00241385	0.00018785	-0.000798509	-0.0013949	0.000729441	-0.000372274	-0.00103578	1.0769e-05	-0.00208302	-0.000845212	0.00182932	0.000677053	-0.000824594	0.00114203	-9.35848e-05	-0.00159322	0.000999127	-0.00117143	-0.0023301	0.000412843	-0.000146519	-0.000844013	-0.000129642	5.13129e-05	-0.0017534	0.000571195	-0.00316571	-0.000924784	0.000325167	-0.00169712	-0.0008636	0.000804095	-0.00114574	-0.00044035	0.000268946	-0.00237864	-0.00299189	0.000592721	-0.00119931	-0.00106778	0.000276038	-0.00024916	-0.000639777	-0.000101863	-0.00193986
		0:00:00	-0.000880758	0.00187605	0.00241385	-0.00018785	0.000798509	0.0013949	-0.000729441	0.000372274	0.00103578	-1.0769e-05	0.00208302	0.000845212	-0.00182932	-0.000677053	0.000824594	-0.00114203	9.35848e-05	0.00159322	-0.000999127	0.00117143	0.0023301	-0.000412843	0.000146519	0.000844013	0.000129642	-5.13129e-05	0.0017534	-0.000571195	0.00316571	0.000924784	-0.000325167	0.00169712	0.0008636	-0.000804095	0.00114574	0.00044035	-0.000268946	0.00237864	0.00299189	-0.000592721	0.00119931	0.00106778	-0.000276038	0.00024916	0.000639777	0.000101863	0.00193986
		0:01:15	0.0323939	0.0327689	0.0246533	0.0217121	0.0406044	0.038735	0.0317581	0.0539381	0.0572776	0.0158139	0.0150648	0.0132934	0.040606	0.0508136	0.0348039	0.0380777	0.0316591	0.0514593	0.0447416	0.0350727	0.0370374	0.0329134	0.0292845	0.0409022	0.0331525	0.0346169	0.0460941	0.00653594	0.00606763	0.0058318	0.0338178	0.0447407	0.0365403	0.034147	0.0239545	0.0366355	0.0262626	0.0147479	0.011734	0.0301515	0.00764619	0.000643341	0.00927853	0.00260323	0.00104086	0.00352601	0.00362516
		0:02:30	0.0616736	0.0427934	0.054459	0.068216	0.0672518	0.0696184	0.0532077	0.0687115	0.0897001	0.0287047	0.0236643	0.0206105	0.0673429	0.0661458	0.070476	0.0574261	0.0592676	0.0878975	0.0577822	0.0443099	0.0524553	0.0604869	0.0587692	0.0657419	0.0570023	0.0558059	0.0759288	0.0100635	0.00646792	0.00721805	0.0498	0.0541048	0.0512714	0.0432801	0.0351706	0.0492985	0.0382986	0.0185097	0.0149253	0.0401082	0.010868	0.00182297	0.0119842	0.0043413	0.0023755	0.00490875	0.00263322
		0:03:45	0.064496	0.0458623	0.0578634	0.0771443	0.0672422	0.0767616	0.0590723	0.0707156	0.091397	0.0393407	0.0306714	0.0332668	0.0733222	0.0704933	0.0753146	0.0588982	0.0682361	0.0931095	0.0607963	0.0432861	0.0561377	0.0721653	0.0675159	0.0724526	0.0627153	0.062112	0.0873921	0.0140089	0.0110153	0.0100224	0.064145	0.0605233	0.0666346	0.0512579	0.0420533	0.0702614	0.0465034	0.0224424	0.0197413	0.0515344	0.01732	0.00243097	0.0140767	0.00355751	0.00273316	0.00717333	0.00278115
		0:05:00	0.0650735	0.0445233	0.0595948	0.0787631	0.0714454	0.0767425	0.0564635	0.0686834	0.0925023	0.0478071	0.0332887	0.0370213	0.0746553	0.0712189	0.0798949	0.0592853	0.064361	0.0934348	0.0639714	0.0438001	0.0570693	0.0743982	0.0684716	0.0745427	0.0602486	0.0617096	0.0855907	0.0160463	0.0114971	0.0117599	0.0668356	0.0635018	0.0692407	0.0524963	0.042629	0.0762301	0.0510462	0.0241747	0.022883	0.0559916	0.0207567	0.00483187	0.0175212	0.00682452	0.00173019	0.00818416	0.00455778
		0:06:15	0.0671633	0.0431265	0.0567333	0.0786434	0.0696472	0.0765858	0.0535318	0.0659765	0.0920143	0.0472424	0.0346997	0.0367782	0.0738184	0.0660969	0.0767587	0.0568384	0.0639301	0.0919756	0.0629021	0.0430717	0.0543345	0.0743079	0.0678338	0.0751172	0.0610362	0.0583795	0.0882687	0.0189679	0.0128479	0.01331	0.0661747	0.0605104	0.0710815	0.0506263	0.0384705	0.0746979	0.0528399	0.0267205	0.0241358	0.0579039	0.0213218	0.00760069	0.0178569	0.00629901	0.000367575	0.00779578	0.00451001
		0:07:30	0.0664596	0.0404008	0.0574891	0.0788166	0.0685668	0.0754135	0.0541308	0.0679389	0.090901	0.052761	0.0331767	0.0399511	0.0740367	0.0685389	0.0768497	0.0551631	0.0627741	0.0910076	0.0641823	0.0427518	0.0532805	0.0728148	0.068233	0.0748077	0.0587584	0.0595786	0.0877875	0.0202944	0.0137032	0.0153427	0.0642906	0.0605615	0.0696049	0.0502113	0.0407211	0.0779792	0.0529489	0.0269665	0.0256405	0.0589945	0.0267093	0.0074358	0.0180176	0.00639938	0.00224746	0.010957	0.00485685
		0:08:45	0.0647616	0.039822	0.0564164	0.0760219	0.0699091	0.0746361	0.0519164	0.0658866	0.0884707	0.0512446	0.0338927	0.0398953	0.0729066	0.0700877	0.076674	0.053186	0.0615894	0.0906293	0.0602643	0.0410058	0.0536008	0.0749537	0.0658255	0.0757616	0.0561224	0.0584004	0.0838206	0.0225529	0.0143809	0.0171452	0.0663275	0.057264	0.069327	0.0474515	0.0364287	0.078166	0.0530741	0.0230649	0.0282393	0.0568671	0.0269736	0.00932682	0.0173227	0.00770123	0.0029945	0.0103872	0.00644888
		0:10:00	0.0676367	0.0401284	0.0509125	0.0749072	0.068771	0.0752432	0.0486491	0.0640152	0.0890875	0.0500673	0.0340594	0.0375001	0.0691146	0.0678411	0.0779484	0.0508389	0.0616936	0.0900551	0.0616251	0.0386009	0.0488451	0.0708152	0.0669871	0.0725297	0.0541484	0.0552314	0.0867774	0.0214422	0.0153208	0.016237	0.0637602	0.0600994	0.0693561	0.0463139	0.0334186	0.0740524	0.053766	0.023058	0.0255128	0.0598191	0.028768	0.010559	0.0162065	0.00749349	0.00182096	0.0138557	0.00546983
		0:11:15	0.0648118	0.0357013	0.0513357	0.075008	0.06472	0.0757346	0.0494882	0.0629093	0.0882001	0.0516171	0.0274464	0.0356137	0.068486	0.0661903	0.0755049	0.0498529	0.059897	0.0902317	0.0610912	0.0359477	0.0499528	0.0713934	0.0630234	0.0742818	0.0506354	0.0549205	0.0852698	0.0224651	0.0135954	0.0167097	0.065097	0.0585259	0.0691649	0.0418619	0.0319247	0.0769632	0.0505134	0.0229965	0.0295683	0.0574673	0.026795	0.0114625	0.0186709	0.00816007	0.00386319	0.0116405	0.00514298
		0:12:30	0.0658362	0.0371995	0.050752	0.073828	0.0648121	0.0720541	0.0468121	0.0628158	0.0849943	0.0532351	0.0292139	0.0367382	0.068402	0.0650939	0.0722102	0.0479281	0.0551509	0.0876014	0.0626491	0.0368925	0.0482749	0.0691088	0.0611523	0.0701154	0.0484302	0.0529478	0.0838884	0.0245961	0.01585	0.0158602	0.0622062	0.0595073	0.0677712	0.038274	0.0305883	0.074763	0.0537379	0.0207374	0.0251713	0.0554657	0.0253865	0.00752944	0.0168237	0.00760461	0.00325895	0.0144186	0.005306
		0:13:45	0.0615433	0.0338614	0.0491919	0.0764129	0.0636947	0.0720889	0.046144	0.0606653	0.0863254	0.0510697	0.0300743	0.0344205	0.0692924	0.0631799	0.0749385	0.0456953	0.0575678	0.086742	0.0591866	0.0367305	0.0459753	0.0680371	0.0625024	0.072606	0.0456216	0.052042	0.0810561	0.0240224	0.0126707	0.0165863	0.063557	0.0562047	0.0663003	0.0363693	0.0291734	0.0715956	0.0494344	0.0275647	0.0241515	0.0545254	0.0272034	0.0152233	0.0156225	0.00780976	0.00670622	0.0111371	0.00826153
		0:15:00	0.0623378	0.030069	0.0492255	0.073161	0.0644623	0.0749902	0.0447182	0.0589317	0.0850357	0.0491529	0.0274111	0.0339205	0.0680417	0.0636989	0.0751664	0.0462249	0.0569738	0.0858582	0.0570358	0.0328639	0.0478588	0.067872	0.0593951	0.069026	0.0453315	0.0499443	0.08341	0.0225796	0.0095543	0.0165734	0.0608226	0.0565831	0.0659408	0.0332662	0.0256143	0.0736521	0.0499991	0.0171972	0.0262989	0.0567079	0.0283649	0.013177	0.0147208	0.00750956	0.00506273	0.00989542	0.00215625
		0:16:15	0.0625876	0.0316982	0.0470549	0.0719647	0.0657735	0.0716998	0.0466131	0.058944	0.0861428	0.0490478	0.0277742	0.0335443	0.067631	0.0608259	0.0745818	0.0467698	0.0582255	0.0876026	0.0605944	0.0318069	0.0445395	0.0665919	0.0616185	0.0679031	0.0436585	0.0462371	0.0816473	0.024541	0.0137193	0.0162799	0.0616628	0.0581675	0.063181	0.0318136	0.0240544	0.0725193	0.0480494	0.0212348	0.0238328	0.0559098	0.0298059	0.0132896	0.0115527	0.00632628	0.00393965	0.0136951	0.00407032
		0:17:30	0.061602	0.0330129	0.0439624	0.0723363	0.0602366	0.0733361	0.0443456	0.0616378	0.0846048	0.0489969	0.0271566	0.0328729	0.0671942	0.0575001	0.0700076	0.0459359	0.0541138	0.0869038	0.0586672	0.0335477	0.0475104	0.0665445	0.0588964	0.0684708	0.0425143	0.0414956	0.0816323	0.0265418	0.0102969	0.0150541	0.0633339	0.0533248	0.0647447	0.0287346	0.0228717	0.073487	0.0475184	0.0207656	0.0291015	0.0522785	0.0257323	0.0138291	0.0137999	0.0089404	0.00368815	0.0134305	0.0036906
		0:18:45	0.0613825	0.0317398	0.0429332	0.0691604	0.0591505	0.0709902	0.04744	0.0582932	0.0829023	0.0482092	0.0287678	0.0350188	0.0661553	0.0594728	0.0751779	0.0441204	0.0515649	0.0850483	0.0566782	0.0309055	0.0423076	0.0639866	0.0599177	0.071406	0.0433308	0.0403497	0.0787101	0.0242592	0.0128659	0.0166492	0.058663	0.053255	0.0647209	0.0271281	0.0198956	0.0693107	0.0500714	0.0259123	0.0257086	0.0533993	0.0279606	0.0135014	0.0120305	0.00367429	0.00715744	0.013925	0.00745683
		0:20:00	0.0588543	0.0334588	0.0444363	0.0702458	0.0571661	0.0714446	0.042744	0.0580067	0.0862044	0.0511053	0.0279529	0.0288582	0.0656894	0.0592876	0.0714427	0.0439536	0.0558867	0.0857996	0.0540341	0.0324125	0.0430913	0.0660819	0.0609378	0.0665474	0.035008	0.037036	0.0818114	0.025331	0.0120997	0.0165407	0.0608315	0.0536637	0.0671892	0.0259747	0.0170351	0.0730011	0.0482091	0.0260332	0.0231189	0.0552046	0.0263613	0.0149309	0.0143341	0.00425025	0.00622373	0.0154841	0.0024705
		0:21:15	0.0597607	0.0298773	0.0445831	0.0670763	0.0571215	0.0700393	0.044162	0.0538536	0.0837046	0.046141	0.0264088	0.0313061	0.0624519	0.0618573	0.0685213	0.0417227	0.0524619	0.0835302	0.0586566	0.030637	0.0418764	0.0630277	0.0581324	0.0662686	0.0368441	0.0358587	0.0810801	0.0265636	0.0103793	0.0145615	0.0581419	0.0533943	0.0672373	0.0191824	0.0152215	0.0713456	0.0473306	0.0162316	0.0216546	0.0526968	0.0278754	0.0176617	0.0116803	0.00696153	0.00523049	0.014575	0.00393617
		0:22:30	0.0591947	0.0304017	0.0434992	0.0698431	0.0568183	0.0683597	0.0462979	0.0547234	0.0799457	0.0466857	0.0266822	0.033996	0.0646096	0.057922	0.0692608	0.0430699	0.0504436	0.0844897	0.0521282	0.0289359	0.0428958	0.0618006	0.0578166	0.066182	0.0406337	0.0316768	0.0770184	0.0257487	0.00837911	0.0121688	0.0585073	0.0502939	0.0641012	0.0222506	0.0189841	0.0693645	0.0460106	0.0188859	0.024527	0.0546622	0.0273275	0.017321	0.0116506	-0.000747606	0.00769012	0.0126143	-0.000620425
		0:23:45	0.058918	0.0291516	0.0396005	0.0717589	0.0570173	0.0732081	0.0454867	0.0566781	0.0830838	0.0488923	0.0243133	0.0330333	0.0617029	0.0536169	0.0737011	0.0411878	0.0479083	0.0818556	0.0556701	0.0327696	0.0400076	0.0600521	0.0542059	0.0696231	0.0310381	0.0372994	0.0788895	0.023078	0.0107953	0.0148536	0.0559093	0.0527269	0.064681	0.0193453	0.0124522	0.0729651	0.047792	0.0218784	0.0232827	0.0463423	0.0236821	0.0123184	0.013915	0.00589967	0.00708456	0.0184212	0.00173722
		0:25:00	0.0581501	0.0375395	0.0402782	0.0634529	0.0551423	0.0708424	0.0385928	0.0505795	0.0800831	0.0489918	0.0253097	0.0318639	0.0576627	0.0532256	0.0660248	0.0423036	0.0479491	0.0790692	0.0583176	0.0287697	0.0406627	0.0541954	0.056564	0.0690116	0.0361831	0.0335544	0.0786018	0.0243767	0.0120075	0.0180622	0.0554622	0.0515168	0.0599773	0.0231613	0.017303	0.0694475	0.0490406	0.0229714	0.0209719	0.0491202	0.0310876	0.0141193	0.0159377	0.00140604	0.00338998	0.014359	0.00651184
		0:26:15	0.0587284	0.0335224	0.0376005	0.0642885	0.0581877	0.0709278	0.0406007	0.0579335	0.0808163	0.0465465	0.0257711	0.030293	0.0564253	0.0553935	0.0657442	0.041743	0.0490867	0.0821587	0.0568279	0.0335115	0.042148	0.0571616	0.0547648	0.0703406	0.0232148	0.0278384	0.0756953	0.0246765	0.0124164	0.0127866	0.0526327	0.0530112	0.063472	0.0169527	0.0116152	0.0685026	0.0452636	0.0307564	0.0242439	0.0461215	0.0277158	0.0158759	0.00319758	0.00518733	0.0101053	0.0152618	-2.47125e-05
		0:27:30	0.0586019	0.0367083	0.0409476	0.0643933	0.0580167	0.0671437	0.0423833	0.0529615	0.0772275	0.0470273	0.0338596	0.0301278	0.060503	0.0571961	0.0714614	0.0427283	0.0476085	0.0828261	0.0532566	0.0375022	0.0363639	0.0557262	0.0607822	0.065679	0.0326496	0.0252435	0.0744688	0.0238397	0.0124871	0.017049	0.0538881	0.0497513	0.0620709	0.0171672	0.0076877	0.0692741	0.0454944	0.0152121	0.0247174	0.0485814	0.0234894	0.0175756	0.0127426	0.00503819	0.00474347	0.0141516	0.0044674
		0:28:45	0.0516642	0.0357569	0.0356434	0.0636225	0.0551782	0.0709028	0.0475094	0.0545579	0.0834545	0.0429749	0.0293205	0.0306208	0.0562955	0.0527233	0.0694182	0.0395464	0.0454291	0.0817742	0.0561233	0.0312411	0.0388149	0.0626804	0.0549597	0.06773	0.0236599	0.0219343	0.076098	0.0247076	0.0124849	0.0142676	0.0531819	0.0481402	0.0603072	0.0141583	0.0113277	0.0700791	0.0442689	0.022102	0.0234458	0.0502874	0.0241234	0.0156635	0.00743723	0.00421474	0.00910169	0.012411	0.00171019
		0:30:00	0.0555015	0.0390584	0.0452086	0.0636373	0.0510291	0.065943	0.0462636	0.0515014	0.0807519	0.0428829	0.037697	0.0375611	0.0553556	0.0468577	0.0636283	0.0371937	0.0495721	0.0777773	0.0539591	0.0372631	0.0405643	0.0557231	0.0554942	0.0642923	0.0207855	0.0243807	0.0746745	0.0225691	0.0138314	0.0241621	0.0540458	0.0439233	0.0605703	0.012213	0.0116424	0.067012	0.0466996	0.0305856	0.0274393	0.0521538	0.01781	0.0122774	0.00747204	0.00330447	0.0047516	0.012296	0.00623862
		0:31:15	0.0577805	0.0322887	0.0428878	0.0660217	0.0562185	0.0691921	0.046217	0.0553049	0.0781228	0.0452222	0.0287172	0.0290471	0.0583309	0.0511034	0.0729581	0.0437429	0.0489738	0.0808123	0.0528053	0.0280105	0.0406952	0.0608943	0.053206	0.0693856	0.0241265	0.020767	0.0786207	0.0275851	0.0025541	0.0162278	0.0574142	0.0473053	0.0624073	0.0142709	0.0131173	0.0689151	0.0474166	0.0177426	0.022161	0.0462786	0.0220322	0.0151141	0.0153121	0.00614397	0.00861673	0.00978525	0.00406647
		0:32:30	0.0565641	0.0400139	0.0408659	0.0641278	0.053955	0.0691133	0.0486397	0.0542174	0.0774135	0.0456208	0.031183	0.0310315	0.0575297	0.0540044	0.0648856	0.0417825	0.0369904	0.0793737	0.0513478	0.0399015	0.0480583	0.0647502	0.0526938	0.065086	0.0224149	0.0229703	0.0731283	0.0253307	0.0185044	0.0183689	0.054136	0.0481917	0.0632974	0.0198964	0.00559247	0.0641938	0.0403453	0.0313902	0.0235063	0.0500943	0.018122	0.0158381	0.01177	-0.0009191	0.00369028	0.0158008	0.00928492
		0:33:45	0.0546722	0.0472934	0.0420436	0.0610288	0.054756	0.0654851	0.0624279	0.0605712	0.0768149	0.042615	0.0414765	0.0381195	0.0626647	0.0475021	0.0613669	0.0478411	0.0395538	0.0765207	0.0505585	0.0476812	0.0403372	0.0688706	0.0446855	0.0659328	0.0294601	0.0247832	0.0749953	0.0222035	0.015312	0.0223471	0.0524475	0.054234	0.0591075	0.020471	0.00935322	0.0596634	0.0370553	0.0278611	0.0253842	0.0455022	0.024057	0.0173638	0.0195382	0.00949943	0.00561608	0.00809189	0.00751205
		0:35:00	0.0573351	0.0474925	0.0333526	0.0679166	0.0597357	0.0709238	0.0351072	0.049584	0.0718913	0.0413681	0.0509104	0.0344333	0.0643388	0.0545107	0.06611	0.0307332	0.0410064	0.0777842	0.0514478	0.0451188	0.0441595	0.0549501	0.0572772	0.0660977	0.0169256	0.0138497	0.0721306	0.0245564	0.0149085	0.0109595	0.0547144	0.0517599	0.0622507	0.015201	0.0112798	0.0693618	0.0447975	0.0300325	0.0237988	0.0498855	0.0298648	0.013422	0.0107329	0.00535598	0.00718247	0.0124484	0.00530066
		0:36:15	0.0538224	0.0301358	0.0430338	0.0602827	0.0503243	0.0632015	0.0560887	0.0524556	0.079492	0.0412701	0.029105	0.0256348	0.061531	0.0561306	0.0707318	0.0491299	0.038524	0.0752666	0.0511842	0.038214	0.0419987	0.0624318	0.0564738	0.0632848	0.0174813	0.0190356	0.0727879	0.0207265	0.0012545	0.0103617	0.0548224	0.0561906	0.0564376	0.00698964	0.0114117	0.0652293	0.0371761	0.0294451	0.0240143	0.0418442	0.0322728	0.0132433	0.0147197	0.0064481	0.00473171	0.0135796	0.00126264
		0:37:30	0.0562953	0.0445683	0.0385366	0.0593268	0.0575868	0.0634232	0.0465622	0.0505994	0.0766733	0.0418795	0.0291571	0.0280427	0.0533003	0.0508427	0.0695434	0.039668	0.0476254	0.0741889	0.0517	0.0412838	0.0479677	0.0575782	0.0572998	0.0654337	0.0223801	0.0202545	0.0769997	0.0273124	0.0258155	0.0142113	0.0519153	0.0456191	0.0624587	0.0037648	0.0114653	0.0651911	0.0374457	0.0238414	0.0176271	0.0437823	0.0226204	0.0153741	0.0102206	0.00485107	0.00621498	0.0136809	-0.00522737
	Receptor	Agonist
	mGIPR-GFP	Tirzepatide
			10uM									3.15uM									1uM									315nM									100nM									10nM
		0:00:00	-0.000809938	-0.00290484	-0.00130449	0.000108762	-0.000371522	-0.000482276	7.22383e-05	0.00029005	-0.00207099	-6.31806e-05	-0.00189628	-0.000994541	-0.000331402	-0.000436078	0.000188898	0.000467243	-0.000692773	-0.000523388	0.000284289	-0.00320377	-0.00110159	3.54225e-05	-0.000645405	-0.000451494	0.0010822	-0.000800258	-0.000969994	0.000605942	-0.00292757	-0.00116407	0.000253248	-0.000558728	-0.000980687	0.000852031	-0.000681517	-0.000705607	0.00059582	-0.00283949	-0.0023313	0.000768015	0.000864938	-0.000922199	0.000807971	0.000682395	-0.00136247	0.000126218	-0.00216312
		0:00:00	0.000809938	0.00290484	0.00130449	-0.000108762	0.000371522	0.000482276	-7.22383e-05	-0.00029005	0.00207099	6.31806e-05	0.00189628	0.000994541	0.000331402	0.000436078	-0.000188898	-0.000467243	0.000692773	0.000523388	-0.000284289	0.00320377	0.00110159	-3.54225e-05	0.000645405	0.000451494	-0.0010822	0.000800258	0.000969994	-0.000605942	0.00292757	0.00116407	-0.000253248	0.000558728	0.000980687	-0.000852031	0.000681517	0.000705607	-0.00059582	0.00283949	0.0023313	-0.000768015	-0.000864938	0.000922199	-0.000807971	-0.000682395	0.00136247	-0.000126218	0.00216312
		0:01:15	0.0247844	0.0221715	0.0175551	0.0260802	0.0210852	0.0266664	0.0223081	0.0271426	0.0407633	0.0202332	0.0233237	0.0222819	0.026034	0.0240428	0.0303779	0.0199583	0.0214561	0.0422086	0.0206273	0.0266939	0.0194879	0.024261	0.023154	0.0287846	0.01943	0.0226559	0.034265	0.0192039	0.0185721	0.0139153	0.0197328	0.0196225	0.0183784	0.0201543	0.0109864	0.0228547	0.0109812	0.00619515	0.00425654	0.015527	0.000393909	-0.001186	0.0114782	0.00185532	0.00339366	0.00289782	0.00324911
		0:02:30	0.0378944	0.0277231	0.0276399	0.0453594	0.0372	0.0422099	0.0346375	0.0355658	0.0602601	0.0384244	0.0293465	0.030756	0.0438217	0.0362594	0.0445701	0.0363517	0.0386061	0.0579938	0.0317802	0.0291378	0.0278167	0.0368009	0.0311377	0.0381602	0.031139	0.0329901	0.0459571	0.0288612	0.0227709	0.0201047	0.0287266	0.0254972	0.0254417	0.0251981	0.0186685	0.0309054	0.0172168	0.00734545	0.00618487	0.0187368	0.000188111	-0.00139089	0.0124992	0.00181259	0.002693	0.00408807	0.00261653
		0:03:45	0.0406872	0.0304264	0.0314171	0.050207	0.0409736	0.0468362	0.0384268	0.0425022	0.0644802	0.0425286	0.0319814	0.035696	0.0490491	0.041048	0.0502076	0.0399301	0.0456695	0.0652638	0.0358316	0.0294264	0.0345456	0.0442177	0.0385474	0.043369	0.0346083	0.042354	0.0570025	0.0351777	0.025374	0.0285314	0.0357326	0.0322062	0.03497	0.0328285	0.0277562	0.0405747	0.0217425	0.00888577	0.0084377	0.0256195	0.00232013	0.000116837	0.0180989	0.00282752	0.00296313	0.00391007	0.00250673
		0:05:00	0.0423973	0.0309231	0.0318022	0.0515141	0.0441968	0.04978	0.0379649	0.0428193	0.0660156	0.04518	0.0322258	0.0359779	0.0529484	0.0440864	0.0540578	0.0441887	0.0480963	0.0660702	0.0408255	0.0292061	0.0347696	0.0495397	0.0420799	0.0423366	0.0363747	0.0432848	0.059438	0.0397642	0.0259748	0.0310588	0.0397807	0.0352716	0.0407124	0.0352672	0.0312659	0.0475252	0.0277326	0.00722344	0.00727407	0.0309705	0.00268361	0.00108259	0.0205786	0.00186635	0.00251891	0.00530019	0.00342838
		0:06:15	0.0437413	0.0297865	0.0313098	0.0527506	0.041233	0.0509115	0.036902	0.041576	0.0657311	0.0434422	0.0295496	0.0353764	0.0530351	0.0433858	0.0541965	0.0414937	0.0473352	0.0676661	0.040755	0.0295334	0.0331721	0.0479445	0.0405429	0.0471466	0.034884	0.0449059	0.0645332	0.0428307	0.0258528	0.031238	0.0416154	0.0348185	0.0394548	0.0349877	0.0332541	0.0498295	0.0285091	0.00982643	0.0107798	0.0319238	0.00141818	0.00180602	0.0223347	0.00118212	0.00327811	0.0040365	0.00538444
		0:07:30	0.044051	0.0297428	0.0332281	0.0539422	0.0430978	0.0508545	0.0353602	0.040267	0.067599	0.0437806	0.0279169	0.0363778	0.0543572	0.043584	0.056537	0.0394747	0.0496168	0.0677378	0.0432608	0.0271642	0.0322653	0.0455586	0.0402729	0.0478671	0.035369	0.0445266	0.0646499	0.0441881	0.0248392	0.031632	0.0421922	0.0360278	0.0419571	0.0383837	0.0325057	0.0507696	0.0305768	0.0108001	0.0107562	0.0340746	0.00552358	0.00297798	0.02258	0.00481128	0.00267841	0.0069716	0.00293962
		0:08:45	0.042671	0.0293039	0.0332667	0.0526256	0.0449158	0.0523554	0.0339537	0.040192	0.0654735	0.0451961	0.0295075	0.0356091	0.0534608	0.0458853	0.0549768	0.0399624	0.0483258	0.0682134	0.0413823	0.0251912	0.0346485	0.0481246	0.0414553	0.0482716	0.0343906	0.044229	0.0610131	0.0432787	0.0251762	0.0305922	0.0415255	0.0357025	0.0424727	0.0363323	0.0355609	0.0525886	0.0299526	0.0118376	0.0129914	0.0348648	0.00705135	0.00340149	0.0245701	0.00106911	0.00463624	0.00326283	0.00199321
		0:10:00	0.0418725	0.028257	0.0279287	0.0548093	0.0461209	0.0539494	0.0309069	0.0400962	0.065294	0.0437692	0.0278578	0.0340009	0.053586	0.0448194	0.0542677	0.0384932	0.0443928	0.0669101	0.0427534	0.024835	0.0309241	0.0462945	0.0453211	0.0449151	0.0331771	0.0432709	0.0627167	0.0416913	0.0243126	0.0296167	0.0393799	0.0361976	0.0421099	0.0325515	0.0343792	0.0513296	0.0279931	0.0103124	0.0116911	0.034186	0.00725998	0.000370862	0.023014	0.00499842	0.000903617	0.00448382	0.00312585
		0:11:15	0.0453173	0.0232493	0.0304607	0.0505811	0.0448628	0.0508242	0.0318399	0.0409153	0.0644319	0.0449557	0.0240868	0.0335778	0.0530953	0.0437804	0.0552778	0.037428	0.0479359	0.0646262	0.0399692	0.0225879	0.0321859	0.0451241	0.0386482	0.0464203	0.0314694	0.0420314	0.0632737	0.041504	0.0213572	0.0300787	0.0410063	0.0342952	0.0425203	0.0322217	0.0333872	0.0516573	0.0312696	0.0109181	0.0116542	0.0348122	0.00448746	0.00438903	0.0215535	0.00339054	0.00469129	0.0066159	-0.0011378
		0:12:30	0.0433568	0.0255704	0.0257795	0.051734	0.0411454	0.0489074	0.0303381	0.0396271	0.0641165	0.0462035	0.025831	0.0324122	0.0508319	0.0418219	0.052003	0.0349512	0.0462416	0.066831	0.0407952	0.021663	0.0317138	0.0438976	0.0402955	0.0457792	0.0289737	0.0431271	0.0624106	0.0421422	0.0223923	0.0292158	0.0408349	0.0350572	0.0409122	0.0301486	0.0305616	0.0501743	0.0328003	0.0110305	0.0124527	0.0341053	0.00508826	0.00166737	0.0206094	0.00491108	0.00141199	0.00463745	0.00481916
		0:13:45	0.0412113	0.0253111	0.0270245	0.0484624	0.0448231	0.051662	0.0305768	0.0379927	0.0647159	0.0417909	0.0274961	0.0309881	0.0518523	0.0415694	0.0547708	0.0368418	0.0427905	0.0658796	0.0402114	0.0265313	0.0287135	0.0451888	0.0377002	0.0453003	0.0300508	0.0430341	0.060372	0.0421189	0.0229058	0.0261396	0.0416561	0.0349654	0.0430608	0.0305031	0.0295657	0.0496967	0.0270549	0.0126895	0.0125759	0.0351379	0.00382273	0.00290923	0.0194132	0.00359143	0.00176866	0.0075879	0.00481339
		0:15:00	0.0409163	0.0209626	0.0257584	0.0514477	0.0413338	0.0520824	0.0279367	0.0373343	0.0634495	0.0425387	0.023202	0.0307749	0.052193	0.0407016	0.0552534	0.0317113	0.0463661	0.0677571	0.0378348	0.0195619	0.030879	0.0468799	0.0367022	0.0473355	0.027179	0.0435407	0.0610613	0.0389381	0.0175151	0.0276391	0.0386142	0.0314635	0.043639	0.0290008	0.0315226	0.0503664	0.0288462	0.00620758	0.0114697	0.0351169	0.00394505	0.00140601	0.0178748	0.00330223	0.00343776	0.00540647	0.0016451
		0:16:15	0.0399538	0.0218383	0.027745	0.0482356	0.0397881	0.0509297	0.0306129	0.038582	0.06505	0.0440073	0.0226709	0.0302393	0.0520802	0.0408904	0.0536456	0.0373683	0.0463043	0.0664451	0.0397725	0.0231845	0.0270546	0.0440372	0.0370638	0.045873	0.0298344	0.040476	0.062447	0.0421107	0.0188162	0.027804	0.0385548	0.032666	0.0415225	0.0281177	0.0313918	0.048651	0.0331987	0.00922466	0.0122851	0.0327714	0.0041072	0.00404963	0.0178698	0.00301884	0.00253273	0.00693235	0.00126358
		0:17:30	0.0406738	0.0219229	0.0289721	0.0507113	0.0392212	0.0491215	0.0286795	0.0365412	0.062765	0.0445657	0.0206362	0.0330046	0.0510608	0.0406157	0.0549131	0.0325235	0.0428271	0.0667309	0.0379473	0.0206602	0.0283456	0.0437331	0.0360641	0.0447689	0.0281705	0.0385556	0.0583494	0.0416301	0.0194463	0.030751	0.0404737	0.0309734	0.0419838	0.0269769	0.0313308	0.0487013	0.0288184	0.0077927	0.0132903	0.0326873	0.00558099	0.00210174	0.0208185	0.00393306	0.00165908	0.00685912	0.000609765
		0:18:45	0.0417969	0.027777	0.0286042	0.0471435	0.0384863	0.0514318	0.0265826	0.0375281	0.0625119	0.0438844	0.0250779	0.0269229	0.0493126	0.0413771	0.0540466	0.0311798	0.0414292	0.062608	0.0393442	0.019728	0.0270072	0.0425969	0.0371866	0.0456716	0.0260338	0.0381974	0.059741	0.0431603	0.0223905	0.027353	0.0370055	0.0337323	0.0396183	0.0256671	0.0317366	0.0474178	0.0289652	0.010201	0.0107973	0.0327223	0.00531199	5.28186e-05	0.0206052	0.00419527	0.00282842	0.00573456	0.00016857
		0:20:00	0.0433711	0.0243075	0.0229178	0.0493679	0.0398572	0.0509732	0.0275713	0.0348667	0.0630875	0.0405363	0.0254946	0.0276452	0.053017	0.0382699	0.0537059	0.0324395	0.0383395	0.0639742	0.0414316	0.0214218	0.0287427	0.042547	0.0358714	0.0449425	0.0242531	0.0411829	0.0600354	0.0400001	0.0258644	0.025465	0.039215	0.0300018	0.042594	0.0238863	0.0267919	0.0490407	0.0289534	0.0116776	0.010614	0.0328519	0.00341426	0.000301045	0.0172261	0.00377998	0.00305503	0.00902909	0.00196121
		0:21:15	0.042362	0.0229597	0.0261274	0.0494303	0.0360363	0.050986	0.0283966	0.0349435	0.0627925	0.0419544	0.0228023	0.0279878	0.0520329	0.0371452	0.0515842	0.0321972	0.0432071	0.06301	0.0373178	0.0230894	0.0229028	0.0472393	0.0360234	0.0441261	0.0215643	0.0372293	0.0587202	0.0430528	0.0204719	0.0284436	0.0381803	0.0302322	0.0418193	0.0244219	0.0258038	0.0470726	0.0307525	0.0124071	0.0112767	0.0363454	0.00418811	0.000841279	0.0177182	0.00764989	0.00441357	0.00383651	0.00160037
		0:22:30	0.0400873	0.0216362	0.0212893	0.0503562	0.0362191	0.0470207	0.0259129	0.035259	0.0611206	0.0424335	0.017884	0.0276603	0.0500127	0.0357957	0.0512131	0.0311598	0.0416559	0.0614362	0.0351767	0.0175535	0.0220379	0.0414992	0.0337177	0.0451671	0.0271996	0.0383195	0.0593669	0.0378831	0.0155476	0.0279244	0.0382781	0.0315157	0.0414114	0.0244389	0.0283165	0.0465734	0.0289433	0.0121872	0.0159206	0.0321382	0.00299074	0.00234769	0.0176434	0.00345711	0.00233187	0.0063146	0.00186891
		0:23:45	0.0389645	0.0266737	0.022365	0.0470179	0.0407583	0.0487348	0.0223188	0.0353892	0.0604862	0.040072	0.0210995	0.0297951	0.0512464	0.0391655	0.0557452	0.0321525	0.0408107	0.0647644	0.038527	0.0212546	0.0255431	0.0445339	0.0354322	0.0418985	0.0237742	0.0397319	0.0590644	0.0390727	0.0128803	0.025598	0.0349575	0.0284681	0.0403568	0.0248226	0.0261907	0.0463842	0.0271912	0.00959677	0.00967229	0.0320587	0.00261764	0.00216951	0.0178877	0.0029612	0.00367609	0.00685518	-0.000970865
		0:25:00	0.038323	0.0245912	0.0228633	0.047821	0.038336	0.0493035	0.0248071	0.0376793	0.0588985	0.0460304	0.0244813	0.0284707	0.0444418	0.0400038	0.0504061	0.028918	0.0429568	0.0640814	0.0385683	0.0259123	0.0309	0.0410828	0.0313617	0.0411349	0.024652	0.0352034	0.056207	0.0401935	0.0188889	0.0236313	0.0311634	0.0296393	0.0427038	0.0279031	0.0285489	0.0448276	0.0334314	0.0115673	0.0105484	0.0320468	0.000466058	2.81299e-05	0.0174928	0.00614254	0.00377029	0.007895	0.000616019
		0:26:15	0.0390692	0.0206136	0.0239356	0.0451814	0.0342119	0.0487442	0.0251414	0.0356893	0.0619284	0.0380983	0.0243604	0.0222751	0.041177	0.0350822	0.0524426	0.0310468	0.0409281	0.062582	0.0365705	0.0230868	0.0268442	0.0408993	0.0340521	0.0411948	0.0215092	0.0381697	0.0605376	0.0380837	0.0240051	0.0297628	0.0327026	0.0318364	0.0416594	0.0227862	0.0287998	0.0466935	0.0292853	0.0107944	0.01202	0.0309844	0.00615573	0.00433385	0.0167407	0.00148934	-0.00182577	0.00829033	-0.000250494
		0:27:30	0.0351562	0.0243032	0.0246835	0.0469017	0.0378322	0.0491848	0.0166343	0.026369	0.0602778	0.0399263	0.024308	0.0297779	0.0449204	0.0396457	0.0502047	0.0334032	0.0433667	0.059148	0.0373722	0.0206572	0.0320517	0.0397976	0.0349179	0.0429584	0.0264785	0.0338526	0.0561298	0.0401399	0.0141731	0.0255002	0.0366016	0.0337034	0.0403888	0.0226807	0.0274654	0.0460855	0.0277348	0.00660435	0.0160818	0.0259011	0.00323057	0.000629899	0.0207121	0.000753874	0.000586064	0.00472575	-0.000949113
		0:28:45	0.0391941	0.0198583	0.0244188	0.0452953	0.0424101	0.0503033	0.0227943	0.0311817	0.0584833	0.0371298	0.0160091	0.030485	0.0454605	0.0337759	0.05288	0.03098	0.0416188	0.0619675	0.0340482	0.0228595	0.0319	0.0386717	0.0307289	0.0412552	0.0189706	0.0402959	0.0552152	0.0342917	0.0253481	0.0261413	0.035036	0.0261269	0.0382927	0.0248734	0.0261642	0.0474742	0.0277082	0.0152183	0.0107389	0.0290526	0.00317567	0.00262748	0.0124123	0.00784612	0.00377283	0.00804926	0.00413853
		0:30:00	0.0378892	0.0383744	0.0273424	0.0406931	0.0287093	0.0462785	0.0197185	0.0332287	0.0592901	0.0397655	0.0219212	0.0304252	0.0482545	0.0335581	0.0475955	0.0263325	0.0415275	0.0618278	0.0345801	0.0236366	0.0264857	0.0349397	0.0323146	0.0422801	0.0177321	0.0392482	0.0569987	0.0374731	0.0186115	0.0307754	0.0327387	0.0289891	0.0344072	0.0288467	0.0267479	0.0453272	0.023946	0.0206551	0.0197461	0.0314791	0.00197496	-0.00264512	0.0217115	0.00222395	6.02188e-05	0.00585356	0.012452
		0:31:15	0.0367923	0.0117465	0.0199723	0.0439984	0.0392507	0.0495565	0.0186541	0.0301605	0.0584007	0.040402	0.021436	0.0293231	0.046012	0.0361089	0.0488475	0.030925	0.0396921	0.0617642	0.0379482	0.011932	0.0273687	0.0382099	0.0340662	0.0434141	0.0292446	0.0375126	0.0550632	0.0383271	0.0165937	0.0289715	0.0341638	0.0258736	0.0408079	0.0223997	0.0247598	0.0462742	0.03303	0.00646399	0.0118027	0.034365	0.00400139	0.00248112	0.0161265	0.00633699	0.0016883	0.0118971	-0.00106455
		0:32:30	0.0371275	0.0283529	0.026461	0.0445433	0.0278913	0.0491283	0.0207857	0.0325219	0.0551781	0.0380105	0.0324587	0.0365877	0.0489033	0.036114	0.0509263	0.0312878	0.0307413	0.0593445	0.0372882	0.0267283	0.0321764	0.0433896	0.0345197	0.040289	0.0275859	0.0311291	0.0539374	0.0340075	0.0155766	0.0311615	0.0402456	0.0265882	0.0407032	0.0226327	0.026604	0.0453887	0.0265584	0.0138734	0.00573555	0.0359362	0.00460652	0.000690571	0.0174513	0.00587165	0.00295046	0.00923347	0.0121387
		0:33:45	0.0373618	0.0343608	0.0298767	0.0478174	0.0384153	0.050113	0.0340305	0.037985	0.053777	0.0387157	0.0300236	0.0269357	0.0481035	0.0313432	0.0467188	0.0384129	0.0429138	0.0606438	0.0309067	0.0346599	0.0265691	0.0389572	0.0327905	0.0430117	0.0312813	0.0330191	0.0523343	0.0381736	0.0323262	0.0286077	0.0352562	0.0264858	0.0424271	0.0314199	0.0260037	0.0437046	0.0277682	0.0236523	0.0167641	0.0351185	0.000965454	-0.00053837	0.0178185	0.00496796	0.000135251	0.00271405	0.0123003
		0:35:00	0.0346751	0.0307619	0.0245854	0.0419164	0.0397726	0.0476435	0.0203979	0.028729	0.0510091	0.0353353	0.0212171	0.0271873	0.0459589	0.0377102	0.0528132	0.025536	0.0339996	0.0566152	0.0366775	0.0418956	0.0338505	0.0381785	0.0287311	0.041585	0.0237008	0.0396104	0.0533444	0.0391106	0.0245286	0.0308911	0.0331657	0.0354554	0.041853	0.0215733	0.0278985	0.0457485	0.029205	0.00734736	0.0111552	0.031163	0.00780476	0.0027637	0.0113424	0.00726801	0.00473035	0.00853816	0.0161649
		0:36:15	0.0319376	0.0257885	0.030136	0.0358121	0.0356345	0.0434255	0.0238292	0.0332314	0.0560134	0.0323962	0.0379136	0.0369988	0.03872	0.0371808	0.0477567	0.0327157	0.0361095	0.0628523	0.03113	0.011657	0.0288141	0.0402417	0.0364029	0.044956	0.0290068	0.0353634	0.0519929	0.0347825	0.020686	0.0238044	0.0357512	0.0347208	0.0389237	0.0249922	0.0241413	0.0430805	0.0225505	0.0140482	0.0100106	0.0334153	0.00413943	0.00414111	0.0136248	0.00179369	0.00216009	0.0032463	-0.00297732
		0:37:30	0.0335287	0.0340648	0.0245233	0.0420427	0.030277	0.0495925	0.0273402	0.0322969	0.0566413	0.040477	0.0336312	0.0236463	0.0476294	0.0321827	0.0545993	0.0180278	0.0407135	0.0575541	0.0404853	0.0327358	0.0349063	0.032071	0.0303703	0.0417318	0.0274585	0.0309202	0.0509931	0.036571	0.0283423	0.0172068	0.0392331	0.0341398	0.0395832	0.0202896	0.0225988	0.0446042	0.0301834	0.0113832	0.00419562	0.0323521	-0.00343887	0.000711703	0.0190496	0.00361267	-0.000128271	0.00516602	0.00099672
	Receptor	Agonist
	mGIPR-GFP	mGIP
			10uM									3.15uM									1uM									315nM									100nM									10nM
		0:00:00	-0.00115263	-0.00223906	-0.00135643	-0.000759428	-0.000171336	7.07906e-05	0.00046781	-0.000319573	-0.000500549	-0.0012683	-0.00201941	-0.00174278	0.000372226	-0.000444216	-0.000291144	-0.000459846	0.000332134	-0.00112065	-0.000600156	-0.00138056	-0.000833859	0.000436178	0.000329757	-6.7996e-05	0.000473132	-0.00103882	0.000861041	-0.000476196	-0.00190758	-0.000422276	0.00094284	0.000687136	-6.27569e-05	0.00059819	-0.000452684	-0.000596888	-0.000633404	-0.00228914	-0.000420625	-0.0013587	3.86037e-05	0.000162639	0.000615621	1.43768e-05	-0.000143752	0.000209847	-0.00198806
		0:00:00	0.00115263	0.00223906	0.00135643	0.000759428	0.000171336	-7.07906e-05	-0.00046781	0.000319573	0.000500549	0.0012683	0.00201941	0.00174278	-0.000372226	0.000444216	0.000291144	0.000459846	-0.000332134	0.00112065	0.000600156	0.00138056	0.000833859	-0.000436178	-0.000329757	6.7996e-05	-0.000473132	0.00103882	-0.000861041	0.000476196	0.00190758	0.000422276	-0.00094284	-0.000687136	6.27569e-05	-0.00059819	0.000452684	0.000596888	0.000633404	0.00228914	0.000420625	0.0013587	-3.86037e-05	-0.000162639	-0.000615621	-1.43768e-05	0.000143752	-0.000209847	0.00198806
		0:01:15	0.038802	0.0245253	0.0429515	0.0704297	0.0514028	0.0600785	0.0404186	0.0353352	0.0667245	0.0493707	0.0348413	0.0457581	0.0596849	0.0556954	0.0617098	0.0511605	0.0510288	0.0709388	0.0500343	0.0397276	0.0484569	0.0616732	0.0510111	0.0566349	0.0462165	0.0366817	0.0700028	0.0446292	0.0382197	0.043253	0.0478848	0.0469996	0.0508868	0.043185	0.0399112	0.0525801	0.0328641	0.0233824	0.0193796	0.0329529	0.0106098	0.00549651	0.0257231	0.00459533	0.00197937	0.0143606	0.00880217
		0:02:30	0.0583112	0.0424393	0.0484425	0.0851397	0.0640134	0.0788061	0.0565126	0.0597164	0.0855676	0.0617824	0.0461437	0.0527431	0.0756017	0.0703253	0.0809894	0.0595141	0.0633655	0.0912068	0.0598312	0.0441937	0.0514921	0.0700198	0.0672636	0.0745648	0.0549965	0.0621969	0.0925236	0.0575837	0.0435836	0.0522969	0.0689462	0.0600631	0.0712853	0.0586325	0.0558775	0.0799756	0.0522498	0.0295071	0.0275198	0.0561656	0.0178922	0.00560342	0.0309717	0.00954303	0.00130552	0.0241458	0.010124
		0:03:45	0.0577657	0.0413132	0.0473582	0.0877501	0.0668343	0.0803057	0.0544707	0.0620734	0.0854955	0.0596656	0.0438537	0.0521083	0.0787821	0.0716104	0.0842571	0.0591739	0.0640989	0.0917961	0.0598494	0.0411549	0.0498417	0.073284	0.0686127	0.0776645	0.055223	0.0634611	0.0920364	0.05881	0.0435537	0.0522574	0.0711049	0.0627232	0.0789035	0.0595098	0.061343	0.0849577	0.0552615	0.033542	0.0332238	0.0660019	0.0261799	0.00761542	0.0372065	0.0121721	0.000590576	0.0328599	0.0119827
		0:05:00	0.0594181	0.0412406	0.0473269	0.0849569	0.0685949	0.0824217	0.0516918	0.0597648	0.0875872	0.0635515	0.0429396	0.0519328	0.0799717	0.0733191	0.0823895	0.0563226	0.0631018	0.0920243	0.0631528	0.0409782	0.0495122	0.0721477	0.0674046	0.080301	0.0528882	0.0623112	0.0941614	0.058623	0.0406936	0.0516148	0.0745175	0.0633417	0.0816446	0.0585052	0.0620677	0.0908185	0.0566773	0.0341735	0.0375688	0.0700389	0.0322696	0.00766242	0.0370165	0.0134249	0.00221624	0.0388038	0.0167346
		0:06:15	0.0611684	0.0421633	0.0436541	0.0860163	0.0674302	0.0827907	0.0513759	0.0575282	0.0874647	0.0599839	0.041759	0.0510557	0.0804355	0.0709301	0.0835805	0.0548617	0.0611375	0.091404	0.0617541	0.0394866	0.0503059	0.0705024	0.0662993	0.0795485	0.048358	0.0609246	0.0939538	0.0579445	0.0406048	0.0492711	0.0739119	0.0616379	0.0775158	0.0554175	0.0585392	0.0888438	0.0587765	0.0354951	0.0381757	0.0715419	0.0332225	0.0112686	0.0357366	0.0146518	0.00249368	0.0409885	0.0187168
		0:07:30	0.0583796	0.0383702	0.0452084	0.0861612	0.0659341	0.0810989	0.0477606	0.059841	0.0831643	0.0606205	0.039847	0.0514646	0.0762136	0.0637068	0.0826712	0.0537414	0.0616661	0.09044	0.0622712	0.0360676	0.0473877	0.0717653	0.0661401	0.0769941	0.0482613	0.0614578	0.0916598	0.0590653	0.0378146	0.0515997	0.0733207	0.0618254	0.0768101	0.0528348	0.0587155	0.0876668	0.0589408	0.034691	0.0412663	0.0708566	0.0384362	0.0115639	0.0344657	0.0124239	0.00289238	0.0435066	0.0206221
		0:08:45	0.0584065	0.0386218	0.0420628	0.0859468	0.0660768	0.0800106	0.049448	0.0575685	0.0830879	0.0590776	0.0391383	0.0495459	0.0754669	0.0641728	0.0823975	0.0527948	0.0610359	0.0911334	0.0622475	0.0357844	0.0475483	0.0704403	0.0632264	0.0765517	0.0487516	0.0579006	0.0900004	0.0572959	0.0376612	0.0490551	0.0721608	0.0615316	0.0783546	0.0523082	0.0549812	0.0873182	0.0552736	0.0356293	0.0402713	0.071069	0.037455	0.0134022	0.033854	0.0141205	0.00177505	0.046013	0.0191403
		0:10:00	0.056748	0.0330928	0.0413311	0.0842983	0.0662201	0.0792486	0.0438756	0.055146	0.0821415	0.0580127	0.0372847	0.0478802	0.076162	0.0633893	0.0801258	0.0500296	0.0563697	0.0896569	0.0615031	0.0347346	0.0439694	0.0705152	0.065623	0.0776894	0.0460793	0.0569209	0.0903861	0.0564076	0.0364513	0.0485551	0.0698858	0.0600447	0.0770861	0.0498154	0.0544252	0.0867747	0.0568137	0.0321491	0.0398541	0.0706218	0.040807	0.0136081	0.030139	0.0142893	0.00339104	0.0462923	0.0189672
		0:11:15	0.0578579	0.033263	0.0413472	0.0818127	0.0612357	0.0768618	0.0433675	0.0552488	0.0809258	0.0593665	0.0352564	0.0461212	0.0752489	0.0638213	0.0799534	0.0461494	0.0558806	0.0879349	0.0601306	0.0303533	0.0446241	0.0678845	0.0642035	0.0782753	0.0455609	0.0556399	0.0889901	0.0555957	0.034802	0.0473151	0.0686576	0.058487	0.0772022	0.046032	0.0530996	0.0843348	0.0560814	0.0314869	0.0394109	0.0693055	0.0395662	0.0139573	0.02891	0.0154358	0.00335766	0.0470382	0.0201494
		0:12:30	0.0561255	0.0327433	0.0386089	0.0833779	0.0642798	0.0778206	0.0395837	0.0525892	0.079241	0.0589566	0.0327328	0.0440269	0.0723999	0.0638959	0.0793521	0.0450326	0.0557408	0.0879131	0.0592216	0.0306332	0.0427545	0.0687126	0.0610799	0.0738325	0.0428884	0.0563384	0.0875924	0.0568137	0.0322422	0.0456225	0.0686623	0.0555879	0.0720198	0.0433308	0.0519853	0.0839986	0.0566858	0.0274841	0.0363627	0.0680702	0.0385915	0.015223	0.0278585	0.0140981	0.00365827	0.0451015	0.0213175
		0:13:45	0.0535664	0.0351896	0.0367326	0.083508	0.0626597	0.0760529	0.0388572	0.0523447	0.0792557	0.0553484	0.0322814	0.0439876	0.07463	0.0612056	0.0804462	0.0480113	0.0530484	0.0870249	0.0571315	0.0337157	0.0415689	0.0674569	0.0620085	0.0756101	0.0383523	0.0506645	0.0899678	0.0548387	0.0343722	0.0462858	0.0682654	0.0577675	0.0748293	0.0433714	0.0489752	0.0864434	0.054346	0.0317059	0.039501	0.0655827	0.0406411	0.0143223	0.0228354	0.0139047	0.00497798	0.0466713	0.0214093
		0:15:00	0.0510208	0.0299334	0.0392029	0.0793273	0.0626638	0.0748108	0.0405371	0.0495192	0.0787402	0.0552147	0.0298036	0.0410955	0.0736517	0.0584857	0.077328	0.043764	0.0536303	0.0861121	0.0543807	0.0286077	0.0397792	0.0660837	0.0598467	0.0742897	0.0381042	0.0508971	0.0868196	0.0491624	0.0270116	0.0432283	0.0695358	0.0562971	0.0735439	0.0410132	0.0465873	0.086356	0.0546941	0.0256184	0.0357163	0.0674628	0.0395651	0.0204482	0.0244056	0.0116464	0.00251315	0.0448587	0.0184586
		0:16:15	0.0569138	0.0291723	0.0342512	0.0815897	0.0621054	0.0763261	0.0421151	0.0493844	0.0776494	0.0568699	0.0309905	0.0434506	0.0727913	0.0582194	0.0784796	0.0442376	0.0550897	0.0862367	0.0550024	0.0318369	0.0410158	0.0664536	0.0613921	0.0748916	0.0382558	0.0506004	0.0870374	0.0538477	0.0298408	0.0460039	0.0691048	0.0530643	0.0729438	0.0400957	0.0446276	0.0832723	0.0531241	0.0269332	0.0375517	0.0655702	0.0401089	0.0175973	0.0223553	0.0128689	0.00586287	0.0474808	0.0186205
		0:17:30	0.0537647	0.0263319	0.0390996	0.0808206	0.0600326	0.0767473	0.0396718	0.0502739	0.0783403	0.0580695	0.0287602	0.0422899	0.0747675	0.0584935	0.0798317	0.0428356	0.0532178	0.0845162	0.0553088	0.0268181	0.0403342	0.0674632	0.0561047	0.0718003	0.0394266	0.0482936	0.0837374	0.0521175	0.0310501	0.0456058	0.0685589	0.0527456	0.0744629	0.0339696	0.0417075	0.0843784	0.0535876	0.0263154	0.0369985	0.0684294	0.0375068	0.0215369	0.0206296	0.0105381	0.00408549	0.0441626	0.017773
		0:18:45	0.0519991	0.0304839	0.0343735	0.0784403	0.0587432	0.0749003	0.0401101	0.0521612	0.0764989	0.0573979	0.0344918	0.0409303	0.0718212	0.0582531	0.0760497	0.0415429	0.0520514	0.0852354	0.0537944	0.0318988	0.0379145	0.0628988	0.0600873	0.0742166	0.034489	0.0460148	0.0834089	0.0532359	0.0304232	0.0406579	0.0648564	0.0541103	0.0730143	0.036118	0.042722	0.0818317	0.0543536	0.023601	0.0358455	0.0645279	0.0421543	0.0223256	0.0181947	0.0114559	0.0017568	0.0421554	0.0217115
		0:20:00	0.0498297	0.0307861	0.036174	0.0827555	0.0556639	0.0741585	0.0350449	0.0459696	0.0764654	0.056327	0.0277852	0.0381513	0.0727187	0.0593973	0.0822502	0.0443491	0.0502427	0.0836386	0.0531632	0.0308654	0.0390339	0.0681695	0.0608525	0.0751094	0.0344372	0.045978	0.0839997	0.0546338	0.0321635	0.0424945	0.0668315	0.0535103	0.0738995	0.0335933	0.0370568	0.0816193	0.0531176	0.0327304	0.0363505	0.0656227	0.0384012	0.0203361	0.0189471	0.00839233	0.00456031	0.0469434	0.0213135
		0:21:15	0.0538767	0.0313876	0.0362889	0.0767944	0.0568091	0.0725666	0.0371324	0.0471652	0.072389	0.0540054	0.0263164	0.036224	0.0697985	0.0516004	0.0778393	0.0394145	0.0498715	0.0822557	0.0554906	0.0272571	0.041046	0.0615601	0.0547237	0.0729472	0.0362452	0.0459688	0.0842649	0.0506668	0.0313138	0.043407	0.0655102	0.0533595	0.0735329	0.0343882	0.038131	0.0795506	0.0531559	0.0270571	0.0369772	0.0637061	0.0402008	0.0215999	0.019502	0.0104987	0.00457764	0.0464457	0.0196595
		0:22:30	0.0523568	0.0277257	0.0300268	0.0786745	0.0548657	0.0706036	0.0375613	0.0441342	0.0723358	0.0548859	0.0265967	0.0437147	0.0691428	0.0569047	0.0790695	0.0451275	0.0501377	0.0829094	0.0537383	0.0233962	0.0444768	0.0610265	0.0552025	0.0713151	0.0384561	0.0428939	0.0845117	0.0476495	0.0344531	0.0415821	0.0657714	0.0539505	0.0716036	0.0377608	0.0336947	0.0833117	0.0482475	0.027492	0.0381333	0.0640529	0.0430504	0.0192886	0.0152173	0.0101111	0.00233236	0.0424109	0.0182114
		0:23:45	0.0515793	0.0270049	0.0273962	0.078178	0.0558356	0.072273	0.0377299	0.0510629	0.0771177	0.053852	0.0332053	0.0353949	0.0676565	0.0560452	0.0767272	0.0396766	0.0494192	0.0834866	0.0583091	0.0266051	0.0369878	0.0602818	0.056703	0.0677569	0.035757	0.0403095	0.084397	0.0501932	0.0211286	0.040343	0.0597002	0.0506026	0.0741535	0.0341744	0.0336913	0.0802587	0.0516175	0.0282686	0.028739	0.0622229	0.0361329	0.0225158	0.0148148	0.0103625	0.00562254	0.0427087	0.0179556
		0:25:00	0.0532522	0.0321638	0.0309534	0.0783712	0.0476166	0.069617	0.0386431	0.0480777	0.0756388	0.0526448	0.0364548	0.0397612	0.0647934	0.0522726	0.0759223	0.04464	0.0477468	0.0814205	0.0553232	0.0367189	0.0343152	0.0568904	0.0572195	0.0683195	0.0360896	0.0407365	0.0824071	0.0520161	0.0332867	0.0402147	0.05784	0.0515928	0.0715327	0.032691	0.0318737	0.0780274	0.0505209	0.0316386	0.0321167	0.060698	0.0390064	0.0228749	0.0144597	0.00802463	0.00250493	0.0446515	0.0238439
		0:26:15	0.0532593	0.0315792	0.032067	0.0740339	0.05079	0.0758761	0.0368051	0.0439116	0.0723853	0.0485112	0.027143	0.0376484	0.0621254	0.0526253	0.0800146	0.0393066	0.0487274	0.0788913	0.052428	0.0297897	0.0369017	0.0568357	0.0564433	0.0726249	0.0290133	0.0434896	0.0827737	0.0484463	0.0293206	0.0386923	0.0613479	0.0502901	0.0731468	0.0271773	0.0343819	0.0791219	0.0513802	0.024777	0.0296298	0.061027	0.0359085	0.0213361	0.00938981	0.00552015	0.00970099	0.0433939	0.0247432
		0:27:30	0.0502641	0.024397	0.0345658	0.0766705	0.0526906	0.0720266	0.0431575	0.0412141	0.0736636	0.0536064	0.032677	0.039942	0.0686244	0.0534395	0.0734136	0.0432606	0.0460412	0.0779056	0.0491529	0.0287553	0.0378957	0.0587294	0.054973	0.072713	0.0395617	0.0362271	0.0777828	0.0521086	0.0274031	0.0415955	0.0641218	0.0528202	0.0669869	0.0287469	0.0290348	0.0752293	0.0482787	0.0292461	0.0359421	0.0567633	0.0403993	0.0238912	0.0136531	0.00474673	0.00139394	0.0396231	0.0202795
		0:28:45	0.0507286	0.0313215	0.0293522	0.0715661	0.0490558	0.0722446	0.0355766	0.0427197	0.0743655	0.0546911	0.0290551	0.0378302	0.0671102	0.0514584	0.0743398	0.0369399	0.0463758	0.0819579	0.0495794	0.0271959	0.0290732	0.0561169	0.0555846	0.0715685	0.0305916	0.0393503	0.0801236	0.0476109	0.0316529	0.0446191	0.0579393	0.0497915	0.071243	0.0167129	0.0321353	0.0785167	0.046177	0.0277184	0.0310319	0.0591283	0.033728	0.0222564	0.00816335	0.0076822	0.00697113	0.0436301	0.0276244
		0:30:00	0.0498659	0.0434378	0.0353278	0.0729243	0.0507569	0.0677923	0.0371629	0.0449502	0.0709976	0.0536002	0.0384306	0.0404829	0.0604424	0.0521934	0.0732675	0.0423595	0.0480958	0.0782402	0.0488991	0.040707	0.0406465	0.0575831	0.0461349	0.0707588	0.0328337	0.040528	0.0814925	0.0467809	0.0331286	0.0455301	0.0602913	0.0477182	0.0672476	0.0315354	0.0317115	0.0788994	0.0468947	0.0431471	0.0377765	0.0591887	0.0378826	0.0215544	0.00937393	0.00550258	0.00604159	0.0414244	0.0306583
		0:31:15	0.0498247	0.0322073	0.0324129	0.0804357	0.0521048	0.0700582	0.0420557	0.0454185	0.0745744	0.051404	0.0205128	0.0401777	0.0677738	0.049959	0.0776994	0.0438048	0.0440387	0.0767202	0.0509407	0.0326431	0.0411812	0.0566462	0.0534957	0.0711483	0.0277071	0.0394715	0.082211	0.0470575	0.0311026	0.0431182	0.0625351	0.0482836	0.0669967	0.0301581	0.0197376	0.0784521	0.0491357	0.0266744	0.0317398	0.0615372	0.0389413	0.0225959	0.0121554	0.00686385	0.00625699	0.0451182	0.0187159
		0:32:30	0.0489212	0.0424894	0.0380251	0.0781948	0.0527775	0.0736415	0.0387427	0.0412955	0.0715354	0.0504733	0.0348288	0.0414131	0.0701806	0.0473674	0.0774404	0.0471712	0.0430953	0.0722072	0.0472216	0.0317044	0.0459664	0.060499	0.0520075	0.0713098	0.020992	0.0319183	0.0759529	0.0463886	0.0400903	0.0456499	0.0604915	0.0498812	0.0728493	0.032202	0.0248207	0.078319	0.0514411	0.025407	0.0361885	0.0589026	0.0374418	0.0231209	0.0134849	0.00591397	0.00872492	0.0438283	0.0251452
		0:33:45	0.0460587	0.0390686	0.0360216	0.0814705	0.045486	0.063803	0.0449434	0.0421947	0.0696345	0.0460101	0.036289	0.0294307	0.0687198	0.0482936	0.0725683	0.0516348	0.051334	0.0748053	0.0455772	0.0441228	0.0465807	0.0529116	0.0521555	0.0687043	0.0353519	0.0362641	0.0761833	0.0407785	0.0303991	0.047896	0.0634689	0.0531659	0.069762	0.0318267	0.0269441	0.0719092	0.0510353	0.0482408	0.0433399	0.0581619	0.0388505	0.0241102	0.0130723	0.00449234	0.00519154	0.0330671	0.0196791
		0:35:00	0.047699	0.0454082	0.0258651	0.0756232	0.0472265	0.0715668	0.0382732	0.0514257	0.0696963	0.0523971	0.0436005	0.0314728	0.0649648	0.0474115	0.0743729	0.0321767	0.0504716	0.0752929	0.0494866	0.0450329	0.0403869	0.0610762	0.0619945	0.0678602	0.0321626	0.0428511	0.0789001	0.0399046	0.0322361	0.0386262	0.0564261	0.0437472	0.0668875	0.0190431	0.0265895	0.0749112	0.0490455	0.0401545	0.0289612	0.0628059	0.0389817	0.0229532	0.0016181	0.00375821	0.00239005	0.0395667	0.0229024
		0:36:15	0.049799	0.0465391	0.0358462	0.0719639	0.0521409	0.0733235	0.0450468	0.0464411	0.0704999	0.0508343	0.0386732	0.045322	0.0713306	0.0605919	0.0778552	0.0427497	0.047982	0.0728411	0.0485284	0.0371726	0.0427775	0.0633457	0.0572576	0.0723553	0.0362776	0.0328817	0.0758965	0.0422179	0.0325567	0.0385639	0.0522777	0.0506959	0.0720266	0.0260555	0.0252842	0.0731275	0.0387004	0.0332115	0.0352999	0.0569986	0.0401139	0.020304	0.00454613	0.0076793	0.00649215	0.0408831	0.0138668
		0:37:30	0.0468924	0.0486651	0.0311938	0.0666852	0.048948	0.0694941	0.0535407	0.0480982	0.0707828	0.0562027	0.0425618	0.0398236	0.059196	0.0535518	0.0700336	0.0585685	0.0452503	0.0736227	0.0522847	0.0399891	0.0509548	0.0501236	0.0585177	0.0650365	0.0239561	0.036183	0.0820714	0.0494441	0.0440319	0.0414734	0.0570524	0.0530703	0.0702151	0.00962689	0.0171253	0.0765124	0.0502034	0.0372568	0.0317771	0.0564082	0.0359586	0.0272857	0.000469599	0.00299118	0.00848646	0.0402937	0.041293
[truncated: 118 more columns]

## Sheet: GTPyS Binding
	mGIP											hGIP											TZP												One-way ANOVA EC50										One-way ANOVA Emax
	Assay	Date	Ligand	Testing Concentration (nM)	Counts per Minute (CPM)	% Activation (from Max and Min CPM)	Max CPM	Min CPM	EC50(nM)	Emax(%)		Assay	Date	Ligand	Testing Concentration (nM)	Counts per Minute (CPM)	% Activation (from Max and Min CPM)	Max CPM	Min CPM	EC50(nM)	Emax(%)		Assay	Date	Ligand	Testing Concentration (nM)	Counts per Minute (CPM)	% Activation (from Max and Min CPM)	Max CPM	Min CPM	EC50(nM)	Emax(%)			Table Analyzed	GTPyS									Table Analyzed	GTPyS
	mGIPR GTPgS	2019-04-29	mGIP	1000	2829.5	93.55	2923	1470	0.1655	95.25		mGIPR GTPgS	2019-03-14	hGIP	1000	1854.5	98.8	1876.75	525.25	1.345	100.8		mGIPR GTPgS	2019-04-02	TZP	3000	1663	87.7	1817	564	3.87	86.3			Data sets analyzed	A-C									Data sets analyzed	A-C
	mGIPR GTPgS	2019-04-29	mGIP	200	2810	92.25						mGIPR GTPgS	2019-03-14	hGIP	200	1838.5	98.25						mGIPR GTPgS	2019-04-02	TZP	600	1578	80.9
	mGIPR GTPgS	2019-04-29	mGIP	40	2831	93.45						mGIPR GTPgS	2019-03-14	hGIP	40	1774	93.25						mGIPR GTPgS	2019-04-02	TZP	120	1656	87.2							ANOVA summary										ANOVA summary
	mGIPR GTPgS	2019-04-29	mGIP	8	2830	93.6						mGIPR GTPgS	2019-03-14	hGIP	8	1583	88.9						mGIPR GTPgS	2019-04-02	TZP	24	1455	71.1							F	39.13									F	7.477
	mGIPR GTPgS	2019-04-29	mGIP	1.6	2690	84						mGIPR GTPgS	2019-03-14	hGIP	1.6	1236	53						mGIPR GTPgS	2019-04-02	TZP	4.8	1189	49.9							P value	<0.0001									P value	0.0031
	mGIPR GTPgS	2019-04-29	mGIP	0.32	2272	55.2						mGIPR GTPgS	2019-03-14	hGIP	0.32	843.5	23.05						mGIPR GTPgS	2019-04-02	TZP	0.96	804	19.2							P value summary	****									P value summary	**
	mGIPR GTPgS	2019-04-29	mGIP	0.064	1932	31.8						mGIPR GTPgS	2019-03-14	hGIP	0.064	659	9.675						mGIPR GTPgS	2019-04-02	TZP	0.192	662	7.82							Significant diff. among means (P < 0.05)?	Yes									Significant diff. among means (P < 0.05)?	Yes
	mGIPR GTPgS	2019-04-29	mGIP	0.0128	1703	16.05						mGIPR GTPgS	2019-03-14	hGIP	0.0128	556	2.34						mGIPR GTPgS	2019-04-02	TZP	0.0384	677	9.02							R squared	0.7729									R squared	0.394
	mGIPR GTPgS	2019-04-29	mGIP	0.00256	1554.5	5.815						mGIPR GTPgS	2019-03-14	hGIP	0.00256	516	-0.545						mGIPR GTPgS	2019-04-02	TZP	0.00768	583	1.52
	mGIPR GTPgS	2019-04-29	mGIP	0.000512	1452.5	-1.2045						mGIPR GTPgS	2019-03-14	hGIP	0.000512	495	-2.5335						mGIPR GTPgS	2019-04-02	TZP	0.00154	555	-0.718							Brown-Forsythe test										Brown-Forsythe test
																																			F (DFn, DFd)										F (DFn, DFd)
	Assay	Date	Ligand	Testing Concentration (nM)	Counts per Minute (CPM)	% Activation (from Max and Min CPM)	Max CPM	Min CPM	EC50(nM)	Emax(%)		Assay	Date	Ligand	Testing Concentration (nM)	Counts per Minute (CPM)	% Activation (from Max and Min CPM)	Max CPM	Min CPM	EC50(nM)	Emax(%)		Assay	Date	Ligand	Testing Concentration (nM)	Counts per Minute (CPM)	% Activation (from Max and Min CPM)	Max CPM	Min CPM	EC50(nM)	Emax(%)			P value										P value
	mGIPR GTPgS	2019-06-25	mGIP	3000	1444	99.8	1445.5	493	0.149	98.5		mGIPR GTPgS	2019-03-15	hGIP	1000	1784	92.1	1848.5	537.5	1.031	91.9		mGIPR GTPgS	2019-06-25	TZP	3000	1393	94.5	1445.5	493	2.97	91.6			P value summary										P value summary
	mGIPR GTPgS	2019-06-25	mGIP	600	1403	95.5						mGIPR GTPgS	2019-03-15	hGIP	200	1701.5	88.8						mGIPR GTPgS	2019-06-25	TZP	600	1308	85.6							Are SDs significantly different (P < 0.05)?										Are SDs significantly different (P < 0.05)?
	mGIPR GTPgS	2019-06-25	mGIP	120	1418	97.1						mGIPR GTPgS	2019-03-15	hGIP	40	1664	85.8						mGIPR GTPgS	2019-06-25	TZP	120	1299	84.6
	mGIPR GTPgS	2019-06-25	mGIP	24	1409	96.2						mGIPR GTPgS	2019-03-15	hGIP	8	1448	69.4						mGIPR GTPgS	2019-06-25	TZP	24	1268	81.4							Bartlett's test										Bartlett's test
	mGIPR GTPgS	2019-06-25	mGIP	4.8	1453	101						mGIPR GTPgS	2019-03-15	hGIP	1.6	1286.5	57.05						mGIPR GTPgS	2019-06-25	TZP	4.8	950	48							Bartlett's statistic (corrected)	53.03									Bartlett's statistic (corrected)	2.389
	mGIPR GTPgS	2019-06-25	mGIP	0.96	1338	88.7						mGIPR GTPgS	2019-03-15	hGIP	0.32	871	25.4						mGIPR GTPgS	2019-06-25	TZP	0.96	740	25.9							P value	<0.0001									P value	0.3028
	mGIPR GTPgS	2019-06-25	mGIP	0.192	991	52.3						mGIPR GTPgS	2019-03-15	hGIP	0.064	648	8.425						mGIPR GTPgS	2019-06-25	TZP	0.192	540	4.93							P value summary	****									P value summary	ns
	mGIPR GTPgS	2019-06-25	mGIP	0.0384	695	21.2						mGIPR GTPgS	2019-03-15	hGIP	0.0128	654	8.72						mGIPR GTPgS	2019-06-25	TZP	0.0384	493	0							Are SDs significantly different (P < 0.05)?	Yes									Are SDs significantly different (P < 0.05)?	No
	mGIPR GTPgS	2019-06-25	mGIP	0.00768	450	-4.51						mGIPR GTPgS	2019-03-15	hGIP	0.00256	537	-0.06						mGIPR GTPgS	2019-06-25	TZP	0.00768	471	-2.31
	mGIPR GTPgS	2019-06-25	mGIP	0.00154	513	2.1						mGIPR GTPgS	2019-03-15	hGIP	0.000512	549	0.82						mGIPR GTPgS	2019-06-25	TZP	0.00154	430	-6.61							ANOVA table	SS	DF	MS	F (DFn, DFd)	P value					ANOVA table	SS	DF	MS	F (DFn, DFd)
																																			Treatment (between columns)	118.6	2	59.31	F (2, 23) = 39.13	P<0.0001					Treatment (between columns)	389	2	194.5	F (2, 23) = 7.477
	Assay	Date	Ligand	Testing Concentration (nM)	Counts per Minute (CPM)	% Activation (from Max and Min CPM)	Max CPM	Min CPM	EC50(nM)	Emax(%)		Assay	Date	Ligand	Testing Concentration (nM)	Counts per Minute (CPM)	% Activation (from Max and Min CPM)	Max CPM	Min CPM	EC50(nM)	Emax(%)		Assay	Date	Ligand	Testing Concentration (nM)	Counts per Minute (CPM)	% Activation (from Max and Min CPM)	Max CPM	Min CPM	EC50(nM)	Emax(%)			Residual (within columns)	34.86	23	1.516							Residual (within columns)	598.3	23	26.01
	mGIPR GTPgS	2022-05-11	mGIP	1000	3791.5	96.1	3842	2523	0.146	98.7		mGIPR GTPgS	2019-04-02	hGIP	1000	1739	95	1800.75	564.5	0.6005	91.45		mGIPR GTPgS	2019-07-10	TZP	3000	1401	81.3	1599	542	3.17	85			Total	153.5	25								Total	987.3	25
	mGIPR GTPgS	2022-05-11	mGIP	200	3906	104.85						mGIPR GTPgS	2019-04-02	hGIP	200	1645	87.4						mGIPR GTPgS	2019-07-10	TZP	600	1472	88
	mGIPR GTPgS	2022-05-11	mGIP	40	3795	96.45						mGIPR GTPgS	2019-04-02	hGIP	40	1557.5	80.35						mGIPR GTPgS	2019-07-10	TZP	120	1380	79.3							Data summary										Data summary
	mGIPR GTPgS	2022-05-11	mGIP	8	3836.5	99.55						mGIPR GTPgS	2019-04-02	hGIP	8	1557.5	80.4						mGIPR GTPgS	2019-07-10	TZP	24	1262	68.1							Number of treatments (columns)	3									Number of treatments (columns)	3
	mGIPR GTPgS	2022-05-11	mGIP	1.6	3740	92.3						mGIPR GTPgS	2019-04-02	hGIP	1.6	1329	61.95						mGIPR GTPgS	2019-07-10	TZP	4.8	1077	50.6							Number of values (total)	26									Number of values (total)	26
	mGIPR GTPgS	2022-05-11	mGIP	0.32	3490	73.3						mGIPR GTPgS	2019-04-02	hGIP	0.32	1045	38.9						mGIPR GTPgS	2019-07-10	TZP	0.96	837	27.9
	mGIPR GTPgS	2022-05-11	mGIP	0.064	2891	27.9						mGIPR GTPgS	2019-04-02	hGIP	0.064	705.5	11.45						mGIPR GTPgS	2019-07-10	TZP	0.192	642	9.46							Tukey's Posthoc Analysis EC50										Tukey's Posthoc Analysis Emax
	mGIPR GTPgS	2022-05-11	mGIP	0.0128	2474	-3.715						mGIPR GTPgS	2019-04-02	hGIP	0.0128	594	2.38						mGIPR GTPgS	2019-07-10	TZP	0.0384	596	5.11
	mGIPR GTPgS	2022-05-11	mGIP	0.00256	2533	0.76						mGIPR GTPgS	2019-04-02	hGIP	0.00256	551.5	-1.015						mGIPR GTPgS	2019-07-10	TZP	0.00768	582	3.78							Number of families	1									Number of families	1
	mGIPR GTPgS	2022-05-11	mGIP	0.000512	2460.5	-4.7385						mGIPR GTPgS	2019-04-02	hGIP	0.000512	567.5	0.265						mGIPR GTPgS	2019-07-10	TZP	0.00154	579	3.5							Number of comparisons per family	3									Number of comparisons per family	3
				*Point excluded for fit*											*Point excluded for fit*																				Alpha	0.05									Alpha	0.05
																							Assay	Date	Ligand	Testing Concentration (nM)	Counts per Minute (CPM)	% Activation (from Max and Min CPM)	Max CPM	Min CPM	EC50(nM)	Emax(%)
	Assay	Date	Ligand	Testing Concentration (nM)	Counts per Minute (CPM)	% Activation (from Max and Min CPM)	Max CPM	Min CPM	EC50(nM)	Emax(%)		Assay	Date	Ligand	Testing Concentration (nM)	Counts per Minute (CPM)	% Activation (from Max and Min CPM)	Max CPM	Min CPM	EC50(nM)	Emax(%)		mGIPR GTPgS	2022-05-11	TZP	1000	3677	87.45	3842	2523	6.37	90.95			Tukey's multiple comparisons test	Mean Diff.	95.00% CI of diff.	Below threshold?	Summary	Adjusted P Value					Tukey's multiple comparisons test	Mean Diff.	95.00% CI of diff.	Below threshold?	Summary
	mGIPR GTPgS	2022-05-12	mGIP	1000	4407.5	93.85	4501.5	2974.5	0.1175	97.95		mGIPR GTPgS	2019-04-09	hGIP	1000	1849	95.95	1904	563.75	0.9595	94.3		mGIPR GTPgS	2022-05-11	TZP	200	3517	75.4							mGIP vs. hGIP	-0.554	-2.076 to 0.9677	No	ns	0.6385	A-B				mGIP vs. hGIP	2.2	-4.104 to 8.504	No	ns
	mGIPR GTPgS	2022-05-12	mGIP	200	4405	93.65						mGIPR GTPgS	2019-04-09	hGIP	200	1808	92.9						mGIPR GTPgS	2022-05-11	TZP	40	3486.5	73.05							mGIP vs. TZP	-5.169	-6.884 to -3.454	Yes	****	<0.0001	A-C				mGIP vs. TZP	10	2.894 to 17.11	Yes	**
	mGIPR GTPgS	2022-05-12	mGIP	40	4524.5	101.7						mGIPR GTPgS	2019-04-09	hGIP	40	1699.5	84.8						mGIPR GTPgS	2022-05-11	TZP	8	3103.5	44							hGIP vs. TZP	-4.615	-6.060 to -3.170	Yes	****	<0.0001	B-C				hGIP vs. TZP	7.8	1.812 to 13.79	Yes	**
	mGIPR GTPgS	2022-05-12	mGIP	8	4468	97.6						mGIPR GTPgS	2019-04-09	hGIP	8	1581.5	76.05						mGIPR GTPgS	2022-05-11	TZP	1.6	2802	21.15
	mGIPR GTPgS	2022-05-12	mGIP	1.6	4295	86.5						mGIPR GTPgS	2019-04-09	hGIP	1.6	1324	56.75						mGIPR GTPgS	2022-05-11	TZP	0.32	2697.5	13.25							Test details	Mean 1	Mean 2	Mean Diff.	SE of diff.	n1	n2	q	DF		Test details	Mean 1	Mean 2	Mean Diff.	SE of diff.
	mGIPR GTPgS	2022-05-12	mGIP	0.32	3945	63.55						mGIPR GTPgS	2019-04-09	hGIP	0.32	987.5	31.75						mGIPR GTPgS	2022-05-11	TZP	0.064	2565	3.185							mGIP vs. hGIP	0.181	0.735	-0.554	0.6076	6	13	1.289	23		mGIP vs. hGIP	98.9	96.7	2.2	2.517
	mGIPR GTPgS	2022-05-12	mGIP	0.064	3511.5	35.15						mGIPR GTPgS	2019-04-09	hGIP	0.064	654	6.7						mGIPR GTPgS	2022-05-11	TZP	0.0128	2446	-5.84							mGIP vs. TZP	0.181	5.35	-5.169	0.6849	6	7	10.67	23		mGIP vs. TZP	98.9	88.9	10	2.837
	mGIPR GTPgS	2022-05-12	mGIP	0.0128	3178.5	13.355						mGIPR GTPgS	2019-04-09	hGIP	0.0128	619.5	4.15						mGIPR GTPgS	2022-05-11	TZP	0.00256	2469	-4.09							hGIP vs. TZP	0.735	5.35	-4.615	0.5772	13	7	11.31	23		hGIP vs. TZP	96.7	88.9	7.8	2.391
	mGIPR GTPgS	2022-05-12	mGIP	0.00256	2965	-0.622						mGIPR GTPgS	2019-04-09	hGIP	0.00256	556	-0.5935						mGIPR GTPgS	2022-05-11	TZP	0.000512	2467	-4.245
	mGIPR GTPgS	2022-05-12	mGIP	0.000512	3012.5	2.5						mGIPR GTPgS	2019-04-09	hGIP	0.000512	600	2.695
																							Assay	Date	Ligand	Testing Concentration (nM)	Counts per Minute (CPM)	% Activation (from Max and Min CPM)	Max CPM	Min CPM	EC50(nM)	Emax(%)
	Assay	Date	Ligand	Testing Concentration (nM)	Counts per Minute (CPM)	% Activation (from Max and Min CPM)	Max CPM	Min CPM	EC50(nM)	Emax(%)		Assay	Date	Ligand	Testing Concentration (nM)	Counts per Minute (CPM)	% Activation (from Max and Min CPM)	Max CPM	Min CPM	EC50(nM)	Emax(%)		mGIPR GTPgS	2022-05-12	TZP	5000	4120	75	4501.5	2974.5	5.37	90.1
	mGIPR GTPgS	2022-06-16	mGIP	1000	2412	101	2401	1242.5	0.264	101.2		mGIPR GTPgS	2019-04-29	hGIP	1000	2880.5	97.1	2923	1470	0.8665	99.55		mGIPR GTPgS	2022-05-12	TZP	1000	4270	84.8
	mGIPR GTPgS	2022-06-16	mGIP	200	2393.5	99.5						mGIPR GTPgS	2019-04-29	hGIP	200	2909	99						mGIPR GTPgS	2022-05-12	TZP	200	4276	85.2
	mGIPR GTPgS	2022-06-16	mGIP	40	2412	101						mGIPR GTPgS	2019-04-29	hGIP	40	2888.5	97.45						mGIPR GTPgS	2022-05-12	TZP	40	3961	64.6
	mGIPR GTPgS	2022-06-16	mGIP	8	2402	99.9						mGIPR GTPgS	2019-04-29	hGIP	8	2650.5	81.25						mGIPR GTPgS	2022-05-12	TZP	8	3769	52
	mGIPR GTPgS	2022-06-16	mGIP	1.6	2270	88.7						mGIPR GTPgS	2019-04-29	hGIP	1.6	2421.5	65.5						mGIPR GTPgS	2022-05-12	TZP	1.6	3413	28.7
	mGIPR GTPgS	2022-06-16	mGIP	0.32	1893	56.15						mGIPR GTPgS	2019-04-29	hGIP	0.32	1967	34.2						mGIPR GTPgS	2022-05-12	TZP	0.32	3125	9.86
	mGIPR GTPgS	2022-06-16	mGIP	0.064	1542	25.85						mGIPR GTPgS	2019-04-29	hGIP	0.064	1745.5	18.95						mGIPR GTPgS	2022-05-12	TZP	0.064	3048	4.81
	mGIPR GTPgS	2022-06-16	mGIP	0.0128	1317	6.43						mGIPR GTPgS	2019-04-29	hGIP	0.0128	1575.5	7.26						mGIPR GTPgS	2022-05-12	TZP	0.0128	3011	2.39
	mGIPR GTPgS	2022-06-16	mGIP	0.00256	1341	8.505						mGIPR GTPgS	2019-04-29	hGIP	0.00256	1583	7.78						mGIPR GTPgS	2022-05-12	TZP	0.00256	2942	-2.13
	mGIPR GTPgS	2022-06-16	mGIP	0.000512	1289	4.012						mGIPR GTPgS	2019-04-29	hGIP	0.000512	1561.5	6.3									*Point excluded for fit*
	Assay	Date	Ligand	Testing Concentration (nM)	Counts per Minute (CPM)	% Activation (from Max and Min CPM)	Max CPM	Min CPM	EC50(nM)	Emax(%)		Assay	Date	Ligand	Testing Concentration (nM)	Counts per Minute (CPM)	% Activation (from Max and Min CPM)	Max CPM	Min CPM	EC50(nM)	Emax(%)		Assay	Date	Ligand	Testing Concentration (nM)	Counts per Minute (CPM)	% Activation (from Max and Min CPM)	Max CPM	Min CPM	EC50(nM)	Emax(%)
	mGIPR GTPgS	2022-06-21	mGIP	1000	2314	100.2	2311.5	1125	0.296	101.5		mGIPR GTPgS	2019-06-25	hGIP	1000	1393	94.5	1445.5	493	0.557	97.7		mGIPR GTPgS	2022-06-16	TZP	5000	2222	84.5	2401	1242.5	9.35	92
	mGIPR GTPgS	2022-06-21	mGIP	200	2288.5	98						mGIPR GTPgS	2019-06-25	hGIP	200	1389	94.1						mGIPR GTPgS	2022-06-16	TZP	1000	2381	98.3
	mGIPR GTPgS	2022-06-21	mGIP	40	2322	100.8						mGIPR GTPgS	2019-06-25	hGIP	40	1411	96.4						mGIPR GTPgS	2022-06-16	TZP	200	2139	77.4
	mGIPR GTPgS	2022-06-21	mGIP	8	2369	105						mGIPR GTPgS	2019-06-25	hGIP	8	1443	99.7						mGIPR GTPgS	2022-06-16	TZP	40	2008	66.1
	mGIPR GTPgS	2022-06-21	mGIP	1.6	2132	84.9						mGIPR GTPgS	2019-06-25	hGIP	1.6	1129	66.8						mGIPR GTPgS	2022-06-16	TZP	8	1759	44.6
	mGIPR GTPgS	2022-06-21	mGIP	0.32	1787	55.8						mGIPR GTPgS	2019-06-25	hGIP	0.32	822	34.5						mGIPR GTPgS	2022-06-16	TZP	1.6	1547	26.3
	mGIPR GTPgS	2022-06-21	mGIP	0.064	1428.5	25.6						mGIPR GTPgS	2019-06-25	hGIP	0.064	630	14.4						mGIPR GTPgS	2022-06-16	TZP	0.32	1351	9.37
	mGIPR GTPgS	2022-06-21	mGIP	0.0128	1212	7.325						mGIPR GTPgS	2019-06-25	hGIP	0.0128	522	3.04						mGIPR GTPgS	2022-06-16	TZP	0.064	1221	-1.86
	mGIPR GTPgS	2022-06-21	mGIP	0.00256	1221	8.095						mGIPR GTPgS	2019-06-25	hGIP	0.00256	496	0.315						mGIPR GTPgS	2022-06-16	TZP	0.0128	1333	7.81
	mGIPR GTPgS	2022-06-21	mGIP	0.000512	1221.5	8.15						mGIPR GTPgS	2019-06-25	hGIP	0.000512	442	-5.35						mGIPR GTPgS	2022-06-16	TZP	0.00256	1280	3.24
												Assay	Date	Ligand	Testing Concentration (nM)	Counts per Minute (CPM)	% Activation (from Max and Min CPM)	Max CPM	Min CPM	EC50(nM)	Emax(%)		Assay	Date	Ligand	Testing Concentration (nM)	Counts per Minute (CPM)	% Activation (from Max and Min CPM)	Max CPM	Min CPM	EC50(nM)	Emax(%)
												mGIPR GTPgS	2019-06-28	hGIP	1000	1446	95.8	1487	500.5	1.13	93.8		mGIPR GTPgS	2022-06-21	TZP	1000	2126	77.5	2311.5	1125	9.12	84
												mGIPR GTPgS	2019-06-28	hGIP	200	1347	85.8						mGIPR GTPgS	2022-06-21	TZP	200	2045	74.8
												mGIPR GTPgS	2019-06-28	hGIP	40	1361	87.2						mGIPR GTPgS	2022-06-21	TZP	40	2013	64.3
												mGIPR GTPgS	2019-06-28	hGIP	8	1228	73.7						mGIPR GTPgS	2022-06-21	TZP	8	1888	37.5
												mGIPR GTPgS	2019-06-28	hGIP	1.6	1011	51.7						mGIPR GTPgS	2022-06-21	TZP	1.6	1570	22.3
												mGIPR GTPgS	2019-06-28	hGIP	0.32	758	26.1						mGIPR GTPgS	2022-06-21	TZP	0.32	1390	8.68
												mGIPR GTPgS	2019-06-28	hGIP	0.064	630	13.1						mGIPR GTPgS	2022-06-21	TZP	0.064	1228	7.67
												mGIPR GTPgS	2019-06-28	hGIP	0.0128	519	1.88						mGIPR GTPgS	2022-06-21	TZP	0.0128	1216	-1.01
												mGIPR GTPgS	2019-06-28	hGIP	0.00256	510	0.963						mGIPR GTPgS	2022-06-21	TZP	0.00256	1113	12.1
												mGIPR GTPgS	2019-06-28	hGIP	0.000512	489	-1.17						mGIPR GTPgS	2022-06-21	TZP	0.00256	1268	3.24
																										*Point excluded for fit*
												Assay	Date	Ligand	Testing Concentration (nM)	Counts per Minute (CPM)	% Activation (from Max and Min CPM)	Max CPM	Min CPM	EC50(nM)	Emax(%)
												mGIPR GTPgS	2019-07-10	hGIP	1000	1569.5	97.25	1599	542	0.627333	94.5333
												mGIPR GTPgS	2019-07-10	hGIP	200	1518	92.3667
												mGIPR GTPgS	2019-07-10	hGIP	40	1512.67	91.8333
												mGIPR GTPgS	2019-07-10	hGIP	8	1432.67	84.2667
												mGIPR GTPgS	2019-07-10	hGIP	1.6	1231	65.1667
												mGIPR GTPgS	2019-07-10	hGIP	0.32	900.333	33.9
												mGIPR GTPgS	2019-07-10	hGIP	0.064	707.667	15.6767
												mGIPR GTPgS	2019-07-10	hGIP	0.0128	564	2.08
												mGIPR GTPgS	2019-07-10	hGIP	0.00256	555.667	1.29333
												mGIPR GTPgS	2019-07-10	hGIP	0.000512	561.333	1.83
												Assay	Date	Ligand	Testing Concentration (nM)	Counts per Minute (CPM)	% Activation (from Max and Min CPM)	Max CPM	Min CPM	EC50(nM)	Emax(%)
												mGIPR GTPgS	2022-02-17	hGIP	1000	2264	86.9333	2423.83	1199.83	0.669	93.1
												mGIPR GTPgS	2022-02-17	hGIP	200	2417.67	99.4333
												mGIPR GTPgS	2022-02-17	hGIP	40	2316	91.1333
												mGIPR GTPgS	2022-02-17	hGIP	8	2200	81.6667
												mGIPR GTPgS	2022-02-17	hGIP	1.6	2011	66.2333
												mGIPR GTPgS	2022-02-17	hGIP	0.32	1579.67	31.1
												mGIPR GTPgS	2022-02-17	hGIP	0.064	1369	13.7667
												mGIPR GTPgS	2022-02-17	hGIP	0.0128	1174	-2.13667
												mGIPR GTPgS	2022-02-17	hGIP	0.00256	1233.33	2.67333
												mGIPR GTPgS	2022-02-17	hGIP	0.000512	1230	2.52667
												Assay	Date	Ligand	Testing Concentration (nM)	Counts per Minute (CPM)	% Activation (from Max and Min CPM)	Max CPM	Min CPM	EC50(nM)	Emax(%)
												mGIPR GTPgS	2022-05-11	hGIP	1000	3865.5	102	3842	2523	0.433	100.15
												mGIPR GTPgS	2022-05-11	hGIP	200	3801.5	96.7
												mGIPR GTPgS	2022-05-11	hGIP	40	3785.5	95.75
												mGIPR GTPgS	2022-05-11	hGIP	8	3854	100.9
												mGIPR GTPgS	2022-05-11	hGIP	1.6	3551.5	77.95
												mGIPR GTPgS	2022-05-11	hGIP	0.32	3064	41.05
												mGIPR GTPgS	2022-05-11	hGIP	0.064	2754.5	17.55
												mGIPR GTPgS	2022-05-11	hGIP	0.0128	2513.5	-0.72
												mGIPR GTPgS	2022-05-11	hGIP	0.00256	2541	1.366
												mGIPR GTPgS	2022-05-11	hGIP	0.000512	2551	2.12
												Assay	Date	Ligand	Testing Concentration (nM)	Counts per Minute (CPM)	% Activation (from Max and Min CPM)	Max CPM	Min CPM	EC50(nM)	Emax(%)
												mGIPR GTPgS	2022-05-12	hGIP	1000	4503	100.15	4501.5	2974.5	0.531	98.25
												mGIPR GTPgS	2022-05-12	hGIP	200	4417.5	94.7
												mGIPR GTPgS	2022-05-12	hGIP	40	4515	101.1
												mGIPR GTPgS	2022-05-12	hGIP	8	4358.5	90.65
												mGIPR GTPgS	2022-05-12	hGIP	1.6	4137	76.1
												mGIPR GTPgS	2022-05-12	hGIP	0.32	3580.5	39.7
												mGIPR GTPgS	2022-05-12	hGIP	0.064	3150.5	11.515
												mGIPR GTPgS	2022-05-12	hGIP	0.0128	3005	1.995
												mGIPR GTPgS	2022-05-12	hGIP	0.00256	3152	11.6
												mGIPR GTPgS	2022-05-12	hGIP	0.000512	3088	7.43
												Assay	Date	Ligand	Testing Concentration (nM)	Counts per Minute (CPM)	% Activation (from Max and Min CPM)	Max CPM	Min CPM	EC50(nM)	Emax(%)
												mGIPR GTPgS	2022-06-16	hGIP	1000	2482.5	107	2401	1242.5	0.6595	101.5
												mGIPR GTPgS	2022-06-16	hGIP	200	2418	101.2
												mGIPR GTPgS	2022-06-16	hGIP	40	2316	92.65
												mGIPR GTPgS	2022-06-16	hGIP	8	2349.5	95.6
												mGIPR GTPgS	2022-06-16	hGIP	1.6	2048	69.55
												mGIPR GTPgS	2022-06-16	hGIP	0.32	1697	39.2
												mGIPR GTPgS	2022-06-16	hGIP	0.064	1305.5	5.44
												mGIPR GTPgS	2022-06-16	hGIP	0.0128	1313.5	6.125
												mGIPR GTPgS	2022-06-16	hGIP	0.00256	1251	0.735
												mGIPR GTPgS	2022-06-16	hGIP	0.000512	1302.5	5.18
												Assay	Date	Ligand	Testing Concentration (nM)	Counts per Minute (CPM)	% Activation (from Max and Min CPM)	Max CPM	Min CPM	EC50(nM)	Emax(%)
												mGIPR GTPgS	2022-06-21	hGIP	1000	2383.5	106	2311.5	1125	0.8655	102.5
												mGIPR GTPgS	2022-06-21	hGIP	200	2286.5	97.9
												mGIPR GTPgS	2022-06-21	hGIP	40	2342.5	102.5
												mGIPR GTPgS	2022-06-21	hGIP	8	2170	88.05
												mGIPR GTPgS	2022-06-21	hGIP	1.6	1922	67.15
												mGIPR GTPgS	2022-06-21	hGIP	0.32	1544	35.35
												mGIPR GTPgS	2022-06-21	hGIP	0.064	1198.5	6.175
												mGIPR GTPgS	2022-06-21	hGIP	0.0128	1186	5.145
												mGIPR GTPgS	2022-06-21	hGIP	0.00256	1241.5	9.8
												mGIPR GTPgS	2022-06-21	hGIP	0.000512	1172.5	4.005
[truncated: 4 more columns]

## Sheet: cAMP
	Assay =	cAMP Formation							Assay =	cAMP Formation						Assay =	cAMP Formation
	BMV =	mGIP-R HEK-293 Cells							BMV =	mGIP-R HEK-293 Cells						BMV =	mGIP-R HEK-293 Cells
	Ligand =	mouse GIP(1-42)NH2							Ligand =	human GIP(1-42)NH2						Competitor =	Tirzepatide, LY3298176
	Max signal =	100 nM human GIP(1-42)NH2							Max signal =	100 nM human GIP(1-42)NH2						Max signal =	100 nM human GIP(1-42)NH2						One-way ANOVA EC50											One-way ANOVA max
		2022-10-04	2022-10-04	2022-10-06	2022-10-06	2022-10-12				2022-10-04	2022-10-04	2022-10-06	2022-10-06	2022-10-12			2022-10-04	2022-10-04	2022-10-06	2022-10-06	2022-10-12
		cAMP nM	cAMP nM	cAMP nM	cAMP nM	cAMP nM				cAMP nM	cAMP nM	cAMP nM	cAMP nM	cAMP nM			cAMP nM	cAMP nM	cAMP nM	cAMP nM	cAMP nM		Table Analyzed	cAMP										Table Analyzed	cAMP
	Log [M]								Log [M]							Log [M]							Data sets analyzed	A-C										Data sets analyzed	A-C
	Max signal	30.1139	29.4416	36.3818	34.0778	39.979			Max signal	30.1139	29.4416	36.3818	34.0778	39.979		Max signal	30.1139	29.4416	36.3818	34.0778	39.979
	-7	37.0725	35.3374	*44.8379	*53.31075	35.6922			-7	*24.60351	33.3191	*44.65619	38.303	33.7338		-7	28.5205	29.567	36.0684	*44.69174	48.0257		ANOVA summary											ANOVA summary
	-7.30103	34.8918	29.0363	35.1279	*22.51014	31.3419			-7.30103	30.5784	31.0923	*44.65619	37.3502	33.5212		-7.30103	29.8126	31.3411	38.141	28.7589	38.7281		F	23.62										F	0.02
	-7.60206	35.0955	36.1427	33.2258	32.7955	44.5604			-7.60206	30.8576	31.3633	*41.38694	34.728	46.5104		-7.60206	28.6394	24.583	31.8167	37.3811	45.7047		P value	<0.0001										P value	0.9802
	-7.90309	35.0388	37.1145	35.1281	33.3266	47.9143			-7.90309	28.8531	33.728	34.5543	41.548	39.2074		-7.90309	27.2885	34.1028	38.4106	*22.10861	38.8776		P value summary	****										P value summary	ns
	-8.20412	35.8053	26.3447	38.3969	35.5892	44.6367			-8.20412	34.4578	*37.11245	34.8921	30.3462	33.004		-8.20412	26.3265	34.5577	34.7471	32.2498	46.1993		Significant diff. among means (P < 0.05)?	Yes										Significant diff. among means (P < 0.05)?	No
	-8.50515	33.3312	28.3941	37.0239	35.8462	30.6755			-8.50515	*38.55996	27.0461	27.9673	32.3227	44.0259		-8.50515	21.5404	24.288	28.9616	23.2787	39.7946		R squared	0.7974										R squared	0.003322
	-8.80618	36.3079	29.0108	34.8345	34.8611	27.7939			-8.80618	31.8891	23.3121	34.4618	*47.04317	33.9231		-8.80618	21.6086	27.4911	19.5966	26.5933	31.6766
	-9.10721	31.439	27.1202	41.1675	27.1895	41.4669			-9.10721	25.7659	31.0874	31.1058	34.3133	37.041		-9.10721	17.3051	19.2342	22.0445	23.853	31.0003		Brown-Forsythe test											Brown-Forsythe test
	-9.40824	29.8729	29.5817	36.2867	37.0444	45.5126			-9.40824	24.2754	20.8116	25.7108	26.8402	30.4329		-9.40824	18.7305	15.8373	17.2608	18.1361	28.9138		F (DFn, DFd)											F (DFn, DFd)
	-9.70927	29.9958	29.9452	30.493	32.2784	35.0157			-9.70927	30.7225	26.4793	*5.581678	22.6019	33.1716		-9.70927	12.3198	14.0538	12.4671	14.8994	18.0307		P value											P value
	-10.0103	28.5922	36.6784	28.4593	28.105	33.2595			-10.0103	32.6486	20.1921	21.1789	15.9318	23.7981		-10.0103	9.54372	7.80131	7.93635	8.09136	12.0448		P value summary											P value summary
	-10.3113	26.1665	28.7012	25.4467	28.0417	34.4899			-10.3113	24.9706	17.1559	17.2907	12.1916	24.2782		-10.3113	6.24322	3.99674	5.83408	4.62913	6.49352		Are SDs significantly different (P < 0.05)?											Are SDs significantly different (P < 0.05)?
	-10.6124	27.4737	24.3532	23.4541	25.4844	30.2695			-10.6124	12.5383	12.9496	11.3156	11.6952	13.6338		-10.6124	2.73583	2.32142	2.32969	2.16378	4.04284
	-10.9134	28.0698	22.1238	22.817	18.422	27.7821			-10.9134	10.4525	8.96072	6.51547	7.11743	10.9123		-10.9134	1.49083	1.86231	1.0633	1.21412	2.48313		Bartlett's test											Bartlett's test
	-11.2144	21.7948	21.8927	13.2465	15.2013	19.8547			-11.2144	9.6806	8.83244	5.5495	4.99879	4.30844		-11.2144	2.00112	1.55359	1.2734	0.918656	1.13077		Bartlett's statistic (corrected)	24.53										Bartlett's statistic (corrected)	0.9056
	-11.5154	17.9722	15.8535	9.07168	8.31475	10.3887			-11.5154	5.96856	6.7424	2.77414	2.55175	3.26419		-11.5154	1.10471	1.34296	0.988079	0.531136	0.668272		P value	<0.0001										P value	0.6359
	-11.8165	9.60715	7.88429	3.77775	4.42174	5.96104			-11.8165	3.66697	3.03947	1.98911	1.35534	1.35862		-11.8165	0.590751	0.967092	0.916681	0.557905	0.588341		P value summary	****										P value summary	ns
	-12.1175	5.43078	3.09547	2.87867	2.62265	3.46025			-12.1175	1.51759	1.62446	1.02114	1.04576	0.798945		-12.1175	0.676093	0.754227	0.735709	0.442809	0.647063		Are SDs significantly different (P < 0.05)?	Yes										Are SDs significantly different (P < 0.05)?	No
	-12.4185	3.65711	3.26373	1.69008	1.97323	1.82043			-12.4185	1.37593	2.13357	0.88413	0.870009	0.654249		-12.4185	0.7602	0.39332	0.731271	0.560448	0.547238
	-12.7196	1.88551	1.47271	1.21716	1.01837	1.03997			-12.7196	1.22043	1.09363	0.822686	0.735068	0.515768		-12.7196	0.677573	0.593063	1.0327	0.630885	0.492006		ANOVA table	SS	DF	MS	F (DFn, DFd)	P value						ANOVA table	SS	DF	MS	F (DFn, DFd)	P value
	Min	0.606879	0.562743	0.670041	0.59181	0.34367			Min	0.606879	0.562743	0.670041	0.59181	0.34367		Min	0.606879	0.562743	0.670041	0.59181	0.34367		Treatment (between columns)	0.3845	2	0.1922	F (2, 12) = 23.62	P<0.0001						Treatment (between columns)	3.333	2	1.667	F (2, 12) = 0.02000	P=0.9802
		*Denotes Excluded for Curve Fit								*Denotes Excluded for Curve Fit							*Denotes Excluded for Curve Fit						Residual (within columns)	0.09768	12	0.00814								Residual (within columns)	1000	12	83.33
	Normalized	2022-10-04	2022-10-04	2022-10-06	2022-10-06	2022-10-12			Normalized	2022-10-04	2022-10-04	2022-10-06	2022-10-06	2022-10-12		Normalized	2022-10-04	2022-10-04	2022-10-06	2022-10-06	2022-10-12		Total	0.4822	14									Total	1003	14
	Log [M]	Percent Max-Min	Percent Max-Min	Percent Max-Min	Percent Max-Min	Percent Max-Min			Log [M]	Percent Max-Min	Percent Max-Min	Percent Max-Min	Percent Max-Min	Percent Max-Min		Log [M]	Percent Max-Min	Percent Max-Min	Percent Max-Min	Percent Max-Min	Percent Max-Min
	Max signal	100	100	100	100	100			Max signal	100	100	100	100	100		Max signal	100	100	100	100	100		Data summary											Data summary
	-7	123.583	120.416	#VALUE!	#VALUE!	89.1843			-7	#VALUE!	113.427	#VALUE!	112.618	84.2434		-7	94.5999	100.434	99.1223	#VALUE!	120.302		Number of treatments (columns)	3										Number of treatments (columns)	3
	-7.30103	116.192	98.5966	96.4888	#VALUE!	78.2085			-7.30103	101.574	105.716	#VALUE!	109.772	83.707		-7.30103	98.9786	106.577	104.926	84.116	96.844		Number of values (total)	15										Number of values (total)	15
	-7.60206	116.883	123.204	91.1625	96.1706	111.559			-7.60206	102.52	106.654	#VALUE!	101.942	116.479		-7.60206	95.0027	83.176	87.2167	109.865	114.446
	-7.90309	116.69	126.569	96.4895	97.7567	120.021			-7.90309	95.727	114.843	94.8825	122.308	98.0532		-7.90309	90.4244	116.14	105.681	#VALUE!	97.2211		Tukey's Posthoc Analysis EC50											Tukey's Posthoc Analysis Emax
	-8.20412	119.288	89.2763	105.643	104.514	111.751			-8.20412	114.721	#VALUE!	95.8285	88.8563	82.402		-8.20412	87.1642	117.716	95.4226	94.5411	115.694
	-8.50515	110.903	96.3726	101.798	105.281	76.5273			-8.50515	#VALUE!	91.7049	76.4377	94.7589	110.21		-8.50515	70.9442	82.1545	79.2219	67.7503	99.5347		Number of families	1										Number of families	1
	-8.80618	120.991	98.5081	95.6673	102.339	69.2569			-8.80618	106.016	78.7752	94.6235	#VALUE!	84.721		-8.80618	71.1752	93.246	52.9982	77.6489	79.0531		Number of comparisons per family	3										Number of comparisons per family	3
	-9.10721	104.491	91.9615	113.401	79.4294	103.754			-9.10721	85.2643	105.699	85.226	100.703	92.5875		-9.10721	56.5907	64.6544	59.8526	69.4657	77.3467		Alpha	0.05										Alpha	0.05
	-9.40824	99.183	100.485	99.7338	108.859	113.961			-9.40824	80.2132	70.1166	70.119	78.3863	75.9151		-9.40824	61.4213	52.892	46.4574	52.393	72.0823
	-9.70927	99.5998	101.744	83.5103	94.6264	87.4776			-9.70927	102.063	89.7422	#VALUE!	65.7292	82.8249		-9.70927	39.6954	46.7159	33.0341	42.7271	44.6244		Tukey's multiple comparisons test	Mean Diff.	95.00% CI of diff.	Below threshold?	Summary	Adjusted P Value						Tukey's multiple comparisons test	Mean Diff.	95.00% CI of diff.	Below threshold?	Summary	Adjusted P Value
	-10.0103	94.8429	125.059	77.8154	82.1634	83.0467			-10.0103	108.59	67.9714	57.4288	45.8103	59.1756		-10.0103	30.2871	25.0653	20.3471	22.3961	29.5219		mGIP vs. hGIP	-0.0401	-0.1923 to 0.1121	No	ns	0.7665	A-B					mGIP vs. hGIP	1	-14.40 to 16.40	No	ns	0.9836	A-B
	-10.3113	86.6221	97.4362	69.3796	81.9743	86.1509			-10.3113	82.5692	57.4579	46.5411	34.6408	60.3869		-10.3113	19.1017	11.8911	14.4603	12.0568	15.5161		mGIP vs. TZP	-0.3579	-0.5101 to -0.2057	Yes	***	0.0001	A-C					mGIP vs. TZP	0	-15.40 to 15.40	No	ns	>0.9999	A-C
	-10.6124	91.0523	82.3802	63.7999	74.3374	75.5028			-10.6124	40.4359	42.8924	29.8098	33.1583	33.5309		-10.6124	7.21505	6.08985	4.64733	4.69441	9.333		hGIP vs. TZP	-0.3178	-0.4700 to -0.1656	Yes	***	0.0003	B-C					hGIP vs. TZP	-1	-16.40 to 14.40	No	ns	0.9836	B-C
	-10.9134	93.0724	74.6603	62.016	53.2468	69.2271			-10.9134	33.367	29.08	16.3683	19.4876	26.6648		-10.9134	2.99573	4.50005	1.10122	1.85842	5.39787
	-11.2144	71.8064	73.8602	35.2167	43.6286	49.2263			-11.2144	30.751	28.6358	13.6635	13.1607	10.0031		-11.2144	4.72512	3.43104	1.68954	0.976069	1.98585		Test details	Mean 1	Mean 2	Mean Diff.	SE of diff.	n1	n2	q	DF			Test details	Mean 1	Mean 2	Mean Diff.	SE of diff.	n1	n2	q	DF
	-11.5154	58.8515	52.9478	23.5262	23.0632	25.3436			-11.5154	18.1708	21.3985	5.89189	5.85303	7.36847		-11.5154	1.68717	2.70171	0.89057	-0.181192	0.818972		mGIP vs. hGIP	0.0061	0.0462	-0.0401	0.05706	5	5	0.9938	12			mGIP vs. hGIP	103	102	1	5.774	5	5	0.2449	12
	-11.8165	30.5021	25.3526	8.7022	11.4374	14.1726			-11.8165	10.3707	8.57627	3.69366	2.28015	2.56073		-11.8165	-0.0546567	1.40016	0.690641	-0.101251	0.617306		mGIP vs. TZP	0.0061	0.364	-0.3579	0.05706	5	5	8.87	12			mGIP vs. TZP	103	103	0	5.774	5	5	0	12
	-12.1175	16.3483	8.77019	6.18459	6.06475	7.86313			-12.1175	3.08641	3.67646	0.983137	1.35565	1.14866		-12.1175	0.234568	0.663058	0.183884	-0.444965	0.765462		hGIP vs. TZP	0.0462	0.364	-0.3178	0.05706	5	5	7.876	12			hGIP vs. TZP	102	103	-1	5.774	5	5	0.2449	12
	-12.4185	10.3373	9.35281	2.85632	4.12538	3.72586			-12.4185	2.60634	5.43937	0.599491	0.830794	0.78359		-12.4185	0.519607	-0.586669	0.171459	-0.0936575	0.513603
	-12.7196	4.33331	3.151	1.53205	1.27383	1.75678			-12.7196	2.07935	1.83833	0.427438	0.427816	0.434204		-12.7196	0.239584	0.104991	1.01551	0.11669	0.374251
	Min	0	0	0	0	0			Min	0	0	0	0	0		Min	0	0	0	0	0
	Four Parameter Fit - Normalized								Four Parameter Fit - Normalized							Four Parameter Fit - Normalized
	Bottom	= 0.000	-4.943	-5.431	-2.463	-1.282			Bottom	6.7	-7.572	-1.618	-1.05	-1.468		Bottom	-2.595	0.478	-1.1	-1.722	-0.7375
	Top	112.9	106.4	100.3	99.51	95.87			Top	100.9	111.3	93.57	110.3	95		Top	98.73	104.8	105.2	95.36	110.5
	LogEC50	-11.4	-11.46	-10.98	-11.05	-11.2			LogEC50	-10.64	-10.42	-10.24	-9.955	-10.42		LogEC50	-9.47	-9.472	-9.193	-9.517	-9.544
	HillSlope	0.8118	0.9861	0.7723	0.9288	1.095			HillSlope	1.451	0.5081	0.7903	0.715	0.9115		HillSlope	0.6587	0.9827	0.7289	0.8892	0.8947
	EC50	3.941e-12	3.465e-12	1.05e-11	9.001e-12	6.261e-12			EC50	2.267e-11	3.759e-11	5.741e-11	1.109e-10	3.828e-11		EC50	3.392e-10	3.376e-10	6.406e-10	3.039e-10	2.854e-10
	Span	112.9	111.3	105.7	102	97.15			Span	94.22	118.9	95.19	111.4	96.47		Span	101.3	104.4	106.3	97.08	111.3
		Bottom constrained to 0
	Log Geo Mean EC50, M	-11.218		Arthmetic Mean Emax	102.996				Log Geo Mean EC50, M	-10.335		Arthmetic Mean Emax	102.214			Log Geo Mean EC50, M	-9.4392		Arthmetic Mean Emax	102.918
	Geo Mean EC50, nM	0.00605341		SEM	3.87166				Geo Mean EC50, nM	0.0462381		SEM	4.79953			Geo Mean EC50, nM	0.363747		SEM	3.4266
	Geo SEM, delta method	0.00169225		Number of Observations	5				Geo SEM, delta method	0.0156986		Number of Observations	5			Geo SEM, delta method	0.0682473		Number of Observations	5
	Number of Observations	5		Number of Runs	3				Number of Observations	5		Number of Runs	3			Number of Observations	5		Number of Runs	3
	Number of Runs	3							Number of Runs	3						Number of Runs	3
