# Supplementary material for: The incretin co-agonist tirzepatide requires GIPR for hormone secretion from human islets
Source: Nat Metab. 2023 Jun 5;5(6):945–54. doi: 10.1038/s42255-023-00811-0 (PMC10290954; doi:10.1038/s42255-023-00811-0)
Supplement: Supplementary file 6 — Excel workbook with raw data [file 42255_2023_811_MOESM6_ESM.xlsx]

## Sheet: Supplemental Figure 1A
	3 nmol/kg																								One-way ANOVA 3 nmol/kg										One-way ANOVA 10 nmol/kg
		PBS							Acyl-GIP						GIPR Ant + Acyl-GIP
	0	141	133	106	97	115	114	78	92	93	117	117	103	89	128	68	78	123	117	211					Table Analyzed	iAUC 3 nmol/kg									Table Analyzed	iAUC 10 nmol/kg
	10	362	295	266	278	279	364	198	270	141	316	296	292	325	354	281	247	335	412	361					Data sets analyzed	A-C									Data sets analyzed	A-C
	20	407	342	251	324	268	354	265	283	135	350	352	278	352	364	352	274	452	445	362
	30	340	284	235	251	252	270	247	223	168	316	261	224	255	351	205	193	354	285	336					ANOVA summary										ANOVA summary
	60	220	177	128	183	174	156	169	98	140	131	135	121	131	204	111	101	210	225	200					F	5.917									F	12.52
	90	165	165	129	141	151	117	116	114	98	122	142	119	126	150	109	87	188	280	182					P value	0.0119									P value	0.0003
	120	136	147	101	112	127	94	99	121	109	84	133	103	102	127	79	117	142	133	141					P value summary	*									P value summary	***
	Basline	129	122	86	109	106	134	115	101	99	105	140	105	103	84	86	87	102	87	112															Significant diff. among means (P < 0.05)?	Yes
	iAUC	13311	10546	9315	9849	10025	7644	6478	6517	3485	9995	5928	6844	9200	17307	8267	6417	17406	21575	15190					Significant diff. among means (P < 0.05)?	Yes									R squared	0.5687
																									R squared	0.4251
																																			Brown-Forsythe test
	10 nmol/kg																								Brown-Forsythe test										F (DFn, DFd)	1.224 (2, 19)
		PBS							Acyl-GIP								GIPR Ant + Acyl-GIP								F (DFn, DFd)	2.608 (2, 16)									P value	0.3163
	0	127	155	125	124	109	78	142	101	140	111	100	79	139	94	116	147	129	154	162	94	186	122		P value	0.1046									P value summary	ns
	10	517	369	320	405	411	363	421	346	360	276	272	250	360	283	274	476	348	394	552	350	425	468		P value summary	ns									Are SDs significantly different (P < 0.05)?	No
	20	314	522	250	303	324	272	486	216	291	168	189	203	296	150	219	362	378	372	488	343	433	472		Are SDs significantly different (P < 0.05)?	No
	30	206	356	168	198	229	197	473	156	194	111	136	139	198	145	144	294	302	347	524	237	396	406												Bartlett's test
	60	127	206	118	133	129	114	268	130	134	82	100	93	140	96	102	188	173	206	309	126	267	264		Bartlett's test										Bartlett's statistic (corrected)	3.006
	90	118	167	109	127	129	114	167	89	107	67	87	74	104	80	79	158	144	167	201	146	202	171		Bartlett's statistic (corrected)	6.35									P value	0.2224
	120	92	139	103	104	110	97	154	77	90	75	88	73	92	71	85	135	162	163	171	138	219	146		P value	0.0418									P value summary	ns
	Baseline	99	130	107	101	93	86	117	285	85	98	110	89	93	121	88	140	100	125	109	97	85	97												Are SDs significantly different (P < 0.05)?	No
	iAUC	9957	14493	5249	8912	10713	8656	20573	219.1	9498	2704	2775	3776	8779	2091	4782	10620	13900	14020	26502	10730	24636	21743		P value summary	*
																									Are SDs significantly different (P < 0.05)?	Yes									ANOVA table	SS	DF	MS	F (DFn, DFd)	P value
																																			Treatment (between columns)	645674907	2	322837453	F (2, 19) = 12.52	P=0.0003
																									ANOVA table	SS	DF	MS	F (DFn, DFd)	P value					Residual (within columns)	489766516	19	25777185
																									Treatment (between columns)	167929084	2	83964542	F (2, 16) = 5.917	P=0.0119					Total	1135441423	21
																									Residual (within columns)	227058808	16	14191175
																									Total	394987892	18								Data summary
																																			Number of treatments (columns)	3
																									Data summary										Number of values (total)	22
																									Number of treatments (columns)	3
																									Number of values (total)	19
																									Tukey's post hoc analysis 3 nmol/kg TZP										Tukey's post hoc analysis 10 nmol/kg TZP
																									Number of families	1									Number of families	1
																									Number of comparisons per family	3									Number of comparisons per family	3
																									Alpha	0.05									Alpha	0.05
																									Tukey's multiple comparisons test	Mean Diff.	95.00% CI of diff.	Below threshold?	Summary	Adjusted P Value					Tukey's multiple comparisons test	Mean Diff.	95.00% CI of diff.	Below threshold?	Summary	Adjusted P Value
																									Column A vs. Column B	2601	-2807 to 8009	No	ns	0.4474	A-B				Column A vs. Column B	6894	218.4 to 13569	Yes	*	0.0423	A-B
																									Column A vs. Column C	-4765	-10173 to 643.0	No	ns	0.089	A-C				Column A vs. Column C	-6228	-13123 to 666.1	No	ns	0.0809	A-C
																									Column B vs. Column C	-7366	-12978 to -1753	Yes	**	0.0099	B-C				Column B vs. Column C	-13122	-19798 to -6447	Yes	***	0.0002	B-C
																									Test details	Mean 1	Mean 2	Mean Diff.	SE of diff.	n1	n2	q	DF		Test details	Mean 1	Mean 2	Mean Diff.	SE of diff.	n1	n2	q	DF
																									Column A vs. Column B	9595	6995	2601	2096	7	6	1.755	16		Column A vs. Column B	11222	4328	6894	2628	7	8	3.71	19
																									Column A vs. Column C	9595	14360	-4765	2096	7	6	3.215	16		Column A vs. Column C	11222	17450	-6228	2714	7	7	3.246	19
																									Column B vs. Column C	6995	14360	-7366	2175	6	6	4.789	16		Column B vs. Column C	4328	17450	-13122	2628	8	7	7.062	19

## Sheet: Supplemental Figure 1B
		Vehicle					0.03 nmol/kg					0.1 nmol/kg					0.3 nmol/kg					1 nmol/kg					3 nmol/kg						One-way ANOVA iAUC
	0	85	89	80	88	79	86	89	66	75	83	68	69	73	64	65	69	63	55	66	63	52	55	60	54	57	53	52	54	52	53
	15	402	478	454	461	441	345	391	413	357	356	411	231	274	293	262	194	237	250	288	253	175	190	265	178	165	222	171	164	200	175		Table Analyzed	iAUC TZP
	30	334	347	381	409	337	300	268	305	217	307	336	182	206	193	183	157	115	139	136	179	97	107	100	129	131	145	89	119	115	99		Data sets analyzed	A-F
	60	188	203	230	244	238	186	226	182	165	221	198	135	190	126	137	128	90	105	114	149	95	97	85	84	109	121	92	107	100	89
	120	100	103	126	132	119	109	141	110	103	123	119	91	109	88	89	87	71	81	87	90	62	64	65	62	73	82	66	64	66	62		ANOVA summary
	iAUC	15443	17190	20513	21158	19590	13890	16283	17123	12315	16545	18555	8603	12353	9848	9570	7050	5235	7845	7695	10140	5093	5355	5250	5138	6105	8535	4838	5798	6218	4755		F	27.67
																																	P value	<0.0001
																																	P value summary	****
																																	Significant diff. among means (P < 0.05)?	Yes
																																	R squared	0.8522
																																	Brown-Forsythe test
																																	F (DFn, DFd)	0.8728 (5, 24)
																																	P value	0.5139
																																	P value summary	ns
																																	Are SDs significantly different (P < 0.05)?	No
																																	Bartlett's test
																																	Bartlett's statistic (corrected)	13.91
																																	P value	0.0162
																																	P value summary	*
																																	Are SDs significantly different (P < 0.05)?	Yes
																																	ANOVA table	SS	DF	MS	F (DFn, DFd)	P value
																																	Treatment (between columns)	733026783	5	146605357	F (5, 24) = 27.67	P<0.0001
																																	Residual (within columns)	127141626	24	5297568
																																	Total	860168409	29
																																	Data summary
																																	Number of treatments (columns)	6
																																	Number of values (total)	30
																																	Tuke'ys Post hoc analysis iAUC
																																	Number of families	1
																																	Number of comparisons per family	15
																																	Alpha	0.05
																																	Tukey's multiple comparisons test	Mean Diff.	95.00% CI of diff.	Below threshold?	Summary	Adjusted P Value
																																	0 vs. 0.03	3548	-953.3 to 8048	No	ns	0.1834	A-B
																																	0 vs. 0.1	6993	2492 to 11494	Yes	***	0.0009	A-C
																																	0 vs. 0.3	11186	6685 to 15687	Yes	****	<0.0001	A-D
																																	0 vs. 1	13391	8890 to 17891	Yes	****	<0.0001	A-E
																																	0 vs. 3	12750	8249 to 17251	Yes	****	<0.0001	A-F
																																	0.03 vs. 0.1	3445	-1055 to 7946	No	ns	0.2075	B-C
																																	0.03 vs. 0.3	7638	3137 to 12139	Yes	***	0.0003	B-D
																																	0.03 vs. 1	9843	5342 to 14344	Yes	****	<0.0001	B-E
																																	0.03 vs. 3	9202	4702 to 13703	Yes	****	<0.0001	B-F
																																	0.1 vs. 0.3	4193	-308.1 to 8694	No	ns	0.0781	C-D
																																	0.1 vs. 1	6398	1897 to 10898	Yes	**	0.0024	C-E
																																	0.1 vs. 3	5757	1256 to 10258	Yes	**	0.0069	C-F
																																	0.3 vs. 1	2205	-2296 to 6706	No	ns	0.6587	D-E
																																	0.3 vs. 3	1564	-2937 to 6065	No	ns	0.8866	D-F
																																	1 vs. 3	-640.6	-5141 to 3860	No	ns	0.9976	E-F
																																	Test details	Mean 1	Mean 2	Mean Diff.	SE of diff.	n1	n2	q	DF
																																	0 vs. 0.03	18779	15231	3548	1456	5	5	3.447	24
																																	0 vs. 0.1	18779	11786	6993	1456	5	5	6.794	24
																																	0 vs. 0.3	18779	7593	11186	1456	5	5	10.87	24
																																	0 vs. 1	18779	5388	13391	1456	5	5	13.01	24
																																	0 vs. 3	18779	6029	12750	1456	5	5	12.39	24
																																	0.03 vs. 0.1	15231	11786	3445	1456	5	5	3.347	24
																																	0.03 vs. 0.3	15231	7593	7638	1456	5	5	7.421	24
																																	0.03 vs. 1	15231	5388	9843	1456	5	5	9.563	24
																																	0.03 vs. 3	15231	6029	9202	1456	5	5	8.94	24
																																	0.1 vs. 0.3	11786	7593	4193	1456	5	5	4.073	24
																																	0.1 vs. 1	11786	5388	6398	1456	5	5	6.215	24
																																	0.1 vs. 3	11786	6029	5757	1456	5	5	5.593	24
																																	0.3 vs. 1	7593	5388	2205	1456	5	5	2.142	24
																																	0.3 vs. 3	7593	6029	1564	1456	5	5	1.52	24
																																	1 vs. 3	5388	6029	-640.6	1456	5	5	0.6223	24

## Sheet: Supplemental Figure 1C
		WT TZP								WT PBS								KO TZP								KO PBS									Two-way ANOVA iAUC
	0	81	97	76	85	82	94	79	65	100	154	116	151	146	115	117	139	215	185	203	166	157	176	154	201	150	146	172	199	215	177	202	175
	15	131	186	145	128	124	160	154	118	253	285	223	317	279	290	380	347	494	495	477	448	431	445	470	491	495	487	484	488	466	497	500	465		Table Analyzed	iAUC
	30	105	116	132	108	131	163	162	108	264	330	301	427	461	314	408	377	475	500	500	500	500	500	500	500	500	500	500	500	500	500	500	500
	60	62	82	90	66	82	107	77	80	185	266	241	425	364	215	281	231	500	500	500	500	446	500	500	494	417	425	500	456	500	500	500	443		Two-way ANOVA	Ordinary
	120	28	35	60	20	61	55	72	47	133	165	162	337	184	140	156	134	500	236	287	312	170	303	248	256	199	219	392	273	363	370	338	327		Alpha	0.05
	iAUC	0.689067	0.720649	0.814949	1.69778	1.27815	0.788152	1.21499	0.796255	0.218013	0.258145	0.188664	0.233198	0.150765	0.236899	0.206337	0.158677	2.00404	1.75093	1.70212	1.98777	1.60929	1.89589	1.97245	1.65331	1.693	1.7753	2.13228	1.58823	1.75093	2.06675	1.8289	1.80453
																																			Source of Variation	% of total variation	P value	P value summary	Significant?
																																			Interaction	7.806	<0.0001	****	Yes
																																			Row Factor	8.128	<0.0001	****	Yes
																																			Column Factor	75.64	<0.0001	****	Yes
																																			ANOVA table	SS	DF	MS	F (DFn, DFd)	P value
																																			Interaction	1.234	1	1.234	F (1, 28) = 25.94	P<0.0001
																																			Row Factor	1.285	1	1.285	F (1, 28) = 27.01	P<0.0001
																																			Column Factor	11.96	1	11.96	F (1, 28) = 251.4	P<0.0001
																																			Residual	1.332	28	0.04758
																																			Difference between column means
																																			Mean of WT	0.6032
																																			Mean of Glp1r-/-	1.826
																																			Difference between means	-1.223
																																			SE of difference	0.07712
																																			95% CI of difference	-1.381 to -1.065
																																			Difference between row means
																																			Mean of PBS	1.415
																																			Mean of TZP	1.014
																																			Difference between means	0.4008
																																			SE of difference	0.07712
																																			95% CI of difference	0.2429 to 0.5588
																																			Interaction CI
																																			Mean diff, A1 - B1	-0.83
																																			Mean diff, A2 - B2	-1.616
																																			(A1 -B1) - (A2 - B2)	0.7856
																																			95% CI of difference	0.4697 to 1.102
																																			(B1 - A1) - (B2 - A2)	-0.7856
																																			95% CI of difference	-1.102 to -0.4697
																																			Data summary
																																			Number of columns (Column Factor)	2
																																			Number of rows (Row Factor)	2
																																			Number of values	32
																																			Tukey's post hoc analysis iAUC
																																			Compare cell means regardless of rows and columns
																																			Number of families	1
																																			Number of comparisons per family	6
																																			Alpha	0.05
																																			Tukey's multiple comparisons test	Mean Diff.	95.00% CI of diff.	Below threshold?	Summary	Adjusted P Value
																																			PBS:WT vs. PBS:Glp1r-/-	-0.83	-1.128 to -0.5322	Yes	****	<0.0001
																																			PBS:WT vs. TZP:WT	0.7937	0.4959 to 1.091	Yes	****	<0.0001
																																			PBS:WT vs. TZP:Glp1r-/-	-0.822	-1.120 to -0.5242	Yes	****	<0.0001
																																			PBS:Glp1r-/- vs. TZP:WT	1.624	1.326 to 1.921	Yes	****	<0.0001
																																			PBS:Glp1r-/- vs. TZP:Glp1r-/-	0.008015	-0.2898 to 0.3058	No	ns	0.9999
																																			TZP:WT vs. TZP:Glp1r-/-	-1.616	-1.913 to -1.318	Yes	****	<0.0001
																																			Test details	Mean 1	Mean 2	Mean Diff.	SE of diff.	N1	N2	q	DF
																																			PBS:WT vs. PBS:Glp1r-/-	1	1.83	-0.83	0.1091	8	8	10.76	28
																																			PBS:WT vs. TZP:WT	1	0.2063	0.7937	0.1091	8	8	10.29	28
																																			PBS:WT vs. TZP:Glp1r-/-	1	1.822	-0.822	0.1091	8	8	10.66	28
																																			PBS:Glp1r-/- vs. TZP:WT	1.83	0.2063	1.624	0.1091	8	8	21.05	28
																																			PBS:Glp1r-/- vs. TZP:Glp1r-/-	1.83	1.822	0.008015	0.1091	8	8	0.1039	28
																																			TZP:WT vs. TZP:Glp1r-/-	0.2063	1.822	-1.616	0.1091	8	8	20.95	28

## Sheet: Supplemental Figure 1D
		PBS						TZP						TZP + GLP1R Ant						TZP + GIPR Ant						TZP + GLP1R Ant + GIPR Ant							One-wasy ANOVA iAUC
	0	130	158	99	150	146	110	100	69	87	69	66	74	118	130	61*	99	91	100	72	86	58	47	75	66	134	177	162	158	142	156
	10	370	395	298	426	383	388	155	202	109	226	207	193	350	378	56*	297	152	309	211	212	135	95	179	154	341	457	340	336	323	346		Table Analyzed	iAUC
	20	400	340	372	388	387	339	106	116	77	140	138	126	171	261	60*	360	135	272	119	104	105	102	143	126	320	411	382	417	329	336		Data sets analyzed	A-E
	30	236	379	305	364	317	342	110	96	78	96	132	92	166	188	40*	286	89	208	110	116	85	54	131	103	278	383	323	414	330	364
	60	119	223	141	178	170	180	61	67	60	56	123	116	100	101	64*	120	85	123	108	68	101	59	75	61	131	260	201	248	166	214		ANOVA summary
	90	88	127	113	151	235	137	72	55	49	63	101	73	72	74	53*	87	73	107	98	56	51	51	94	91	125	177	144	149	135	164		F	28.84
	120	69	174	145	155	140	125	62	86	34	86	144	50	76	75	85*	102	53	86	84	76	93	50	130	79	115	152	143	153	131	154		P value	<0.0001
	iAUC	689.5	712.5	757	759.5	759.4	843.5	149	222	125.6	269.3	410	243	404.9	530.2		670.5	148.1	521.3	292	215.8	206.6	127.5	274.5	212.9	555.6	815.5	613.2	786.3	587.1	643.4		P value summary	****
																																	Significant diff. among means (P < 0.05)?	Yes
																																	R squared	0.8278
																																	Brown-Forsythe test
																																	F (DFn, DFd)	1.237 (4, 24)
																																	P value	0.322
																																	P value summary	ns
																																	Are SDs significantly different (P < 0.05)?	No
																																	Bartlett's test
																																	Bartlett's statistic (corrected)	9.562
																																	P value	0.0485
																																	P value summary	*
																																	Are SDs significantly different (P < 0.05)?	Yes
																																	ANOVA table	SS	DF	MS	F (DFn, DFd)	P value
																																	Treatment (between columns)	1413384	4	353346	F (4, 24) = 28.84	P<0.0001
																																	Residual (within columns)	294008	24	12250
																																	Total	1707392	28
																																	Data summary
																																	Number of treatments (columns)	5
																																	Number of values (total)	29
																																	Tukey's post hoc analysis iAUC
																																	Number of families	1
																																	Number of comparisons per family	10
																																	Alpha	0.05
																																	Tukey's multiple comparisons test	Mean Diff.	95.00% CI of diff.	Below threshold?	Summary	Adjusted P Value
																																	PBS vs. PBS+TZP	517.1	328.8 to 705.3	Yes	****	<0.0001	A-B
																																	PBS vs. Jant4+TZP	298.6	101.1 to 496.0	Yes	**	0.0014	A-C
																																	PBS vs. GIPRi+TZP	532	343.8 to 720.3	Yes	****	<0.0001	A-D
																																	PBS vs. GIPRi+Jant4+TZP	86.72	-101.5 to 275.0	No	ns	0.6596	A-E
																																	PBS+TZP vs. Jant4+TZP	-218.5	-416.0 to -21.07	Yes	*	0.025	B-C
																																	PBS+TZP vs. GIPRi+TZP	14.93	-173.3 to 203.2	No	ns	0.9993	B-D
																																	PBS+TZP vs. GIPRi+Jant4+TZP	-430.4	-618.6 to -242.1	Yes	****	<0.0001	B-E
																																	Jant4+TZP vs. GIPRi+TZP	233.5	36.00 to 430.9	Yes	*	0.015	C-D
																																	Jant4+TZP vs. GIPRi+Jant4+TZP	-211.9	-409.3 to -14.40	Yes	*	0.0312	C-E
																																	GIPRi+TZP vs. GIPRi+Jant4+TZP	-445.3	-633.6 to -257.0	Yes	****	<0.0001	D-E
																																	Test details	Mean 1	Mean 2	Mean Diff.	SE of diff.	n1	n2	q	DF
																																	PBS vs. PBS+TZP	753.6	236.5	517.1	63.9	6	6	11.44	24
																																	PBS vs. Jant4+TZP	753.6	455	298.6	67.02	6	5	6.3	24
																																	PBS vs. GIPRi+TZP	753.6	221.6	532	63.9	6	6	11.77	24
																																	PBS vs. GIPRi+Jant4+TZP	753.6	666.9	86.72	63.9	6	6	1.919	24
																																	PBS+TZP vs. Jant4+TZP	236.5	455	-218.5	67.02	6	5	4.611	24
																																	PBS+TZP vs. GIPRi+TZP	236.5	221.6	14.93	63.9	6	6	0.3305	24
																																	PBS+TZP vs. GIPRi+Jant4+TZP	236.5	666.9	-430.4	63.9	6	6	9.524	24
																																	Jant4+TZP vs. GIPRi+TZP	455	221.6	233.5	67.02	5	6	4.926	24
																																	Jant4+TZP vs. GIPRi+Jant4+TZP	455	666.9	-211.9	67.02	5	6	4.47	24
																																	GIPRi+TZP vs. GIPRi+Jant4+TZP	221.6	666.9	-445.3	63.9	6	6	9.855	24
