# Supplementary material for: The incretin co-agonist tirzepatide requires GIPR for hormone secretion from human islets
Source: Nat Metab. 2023 Jun 5;5(6):945–54. doi: 10.1038/s42255-023-00811-0 (PMC10290954; doi:10.1038/s42255-023-00811-0)
Supplement: Supplementary file 7 — Excel workbook with raw data [file 42255_2023_811_MOESM7_ESM.xlsx]

## Sheet: Supplemental Figure 2
	R464														S5423														One way ANOVA R464										One way ANOVA S5423
		PBS			Ex9			3-30			3-30 + Ex9					PBS			Ex9			3-30			3-30 + Ex9				Table Analyzed	R464 (3-30) TZP									Table Analyzed	SAMN5423 (3-30) TZP
	1	0.371461	0.412988	0.684628	0.41622	0.21989	0.576358	0.406589	0.426549	0.57229	0.325184	0.529021	0.436149		1			0.862841	0.344903	1.10699	0.504327	0.122007	1.16207	0.664693	0.397008	0.379995	0.540836		Data sets analyzed	A-D									Data sets analyzed	A-D
	2	0.365431	0.337065	0.443812	0.405847	0.162421	0.336197	0.29797	0.390124	0.334618	0.217404	0.443054	0.28794		2		0.960526		0.511575	0.557009	0.378264		1.04388	0.593476	0.431816	0.474402	0.658481
	3	0.366185	0.272691	0.458322	0.42213	0.197364	0.482651	0.311177	0.486331	0.36391	0.236364	0.498182	0.405303		3		0.862841	1.01254	0.2885	0.558404	0.397704	0.287514	0.570755	1.29076	0.591252	0.493075	0.850449		ANOVA summary										ANOVA summary
	4	0.528642	0.709625	1.10382	0.621514	0.659529	1.33966	0.643702	0.906304	0.679579	0.648857	0.984891	1.03929		4	1.38735	0.28067	0.711158	0.497037	0.575033	0.266157	0.101328	0.338263	0.333356	1.21253	0.324013	0.439256		F	17.62									F	18.31
	5	0.72321	0.863941	1.18263	0.715729	0.595851	0.921368	0.67677	0.594409	0.663679	0.62028	0.790012	1.11193		5	0.193796		1.0902	1.03204	0.893518	0.783671	0.671793	0.271458	0.287514	0.595275	0.365882	1.02555		P value	0.0007									P value	0.0006
	6	0.791388	1.43489	1.14028	0.942963	1.17633	1.29523	1.9679	1.81378	0.957714	0.898802	2.66106	1.16181		6	1.61227			0.925516	0.858711	0.479356	0.362313	1.01921	0.652182	1.41679	0.641571	0.507278		P value summary	***									P value summary	***
	7	10.2873	16.1837	13.5993	12.7386	9.44001	16.3186	19.0978	17.6489	11.2154	11.4837	25.191	16.9656		7	5.28923	3.89463	2.41996	3.19701	2.02286	2.76031	3.71688	3.52215	3.39519	2.21065	2.81438	3.78962		Significant diff. among means (P < 0.05)?	Yes									Significant diff. among means (P < 0.05)?	Yes
	8	20.0965	31.1503	27.2092	22.7641	15.5218	25.8822	27.4122	23.2022	19.2365	17.2739	36.497	26.6984		8	15.4578	13.7396	10.2958	11.4087	7.61819	12.0686	11.7337	11.8497	16.1011	9.57841	12.0278	16.198		R squared	0.8686									R squared	0.8728
	9	22.2865	41.7807	23.3834	24.0259	16.684	24.7791	30.6732	30.6105	26.0701	19.5591	41.7182	25.2272		9	32.1276	21.4954	24.5684	24.7513	17.8736	19.7321	22.8274	26.9796	33.2221	21.5755	20.7016	30.3075
	10	16.7313	26.4151	17.1302	19.1068	13.3083	17.296	21.7964	21.2656	21.163	17.0725	25.2195	19.3705		10	22.6103	18.2651	19.1506	17.8654	16.2708	15.8011	16.5664	20.4091	17.9714	20.067	16.6284	21.2818		Brown-Forsythe test										Brown-Forsythe test
	11	13.7562	22.2876	12.7839	15.1413	10.2558	13.3448	15.3056	15.8928	18.3529	17.6409	24.853	14.7104		11	18.7284	11.7757	15.78	12.2872	13.4653	11.2892	11.8275	17.5759	11.9739	16.3123	13.3835	13.4235		F (DFn, DFd)	0.3612 (3, 8)									F (DFn, DFd)	0.4953 (3, 8)
	12	10.527	15.1499	10.6313	11.1689	7.02161	9.58683	10.875	10.9205	12.5443	11.5225	16.7551	13.2742		12	12.9306	9.8174	11.0588	8.64132	8.60863	7.83531	9.24622	12.9531	9.93093	10.2601	8.25711	9.85869		P value	0.7829									P value	0.6955
	13	8.31208	11.8407	8.63057	9.59695	6.00514	7.34074	8.92245	9.50577	10.2022	7.98405	12.6283	8.06758		13	12.1533	8.08574	10.7442	7.8151	7.59282	6.33696	8.25875	10.2352	8.77296	9.355	7.84728	9.85994		P value summary	ns									P value summary	ns
	14	6.48289	10.5817	7.4747	7.2513	4.84936	7.34503	7.81806	8.4489	8.78739	6.09231	10.3316	7.18675		14	10.0686	9.30292	8.44922	9.49203	6.33579	6.05014	8.85946	10.0531	8.01008	8.11254	8.40704	7.67977		Are SDs significantly different (P < 0.05)?	No									Are SDs significantly different (P < 0.05)?	No
	15	6.7397	10.0878	6.73255	6.89455	4.27799	6.91301	7.5107	8.30512	8.62652	6.54276	9.88625	6.93688		15	10.2932	9.6404	9.34249	8.0912	6.51501	6.19831	8.08939	10.2129	8.64588	9.12475	8.54522	8.0564
	16	6.79335	8.48329	7.26638	6.59673	4.11209	7.49958	7.38766	7.82553	8.29001	5.3902	10.2916	6.43632		16	6.42748	9.73297	8.97144	7.99839	6.95304	7.44481	7.59104	15.2375	8.81525	8.46095	6.70686	9.08705		Bartlett's test										Bartlett's test
	17	7.64963	9.18964	9.73463	8.43062	5.23547	7.47075	9.45419	11.094	12.5158	6.14751	9.23054	8.72314		17	12.0003	10.1873	7.42224	7.74711	6.64759	6.44879	8.15866	9.92068	8.36321	9.32617	7.28859	9.40824		Bartlett's statistic (corrected)										Bartlett's statistic (corrected)
	18	5.17141	6.97733	7.57973	6.73579	3.71438	5.51974	6.81347	8.47122	8.05487	4.96125	7.05452	5.69534		18	10.7665	11.0428	8.60404	8.40992	7.66045	6.98167	9.07484	10.0487	7.86825	8.02703	7.62381	9.21015		P value										P value
	19	5.96024	7.36588	8.5519	7.33377	4.26569	6.17262	7.58323	7.89336	9.49175	5.31691	8.57086	5.92061		19	11.121	9.5428	9.58368	9.17974	7.67904	7.57477	9.29981	9.83034	8.53026	9.15678	8.44256	8.75006		P value summary										P value summary
	20	5.95467	7.62966	8.39809	6.47898	4.25749	5.84359	7.49608	7.62219	8.25013	4.97931	8.14458	6.4265		20	10.7923	9.839	9.37934	9.60618	7.4267	6.80439	8.43272	10.6826	8.88935	8.94236	8.23548	9.46771		Are SDs significantly different (P < 0.05)?										Are SDs significantly different (P < 0.05)?
	21	5.88677	9.55513	8.89971	7.58605	4.25574	5.76757	8.3909	8.73695	8.56347	5.12314	8.29599	5.67854		21	13.9816	9.88954	8.44037	9.6676	7.24688	7.99671	9.57935	12.0245	9.46354	9.79134	7.94203	9.94532
	22	5.63584	10.0322	10.9819	8.26902	4.17837	6.23142	8.65112	8.65576	10.1252	5.70587	9.48058	6.69965		22	11.6311	10.252	9.0428	8.21231	7.09082	8.1755	11.7952	11.2918	9.68343	10.1401	9.14988	9.99078		ANOVA table	SS	DF	MS	F (DFn, DFd)	P value					ANOVA table	SS	DF	MS	F (DFn, DFd)	P value
	23	6.51804	13.0513	12.4725	6.95273	3.93704	6.69743	7.91959	8.33738	8.96516	6.12717	9.92677	6.87513		23	12.8848	11.5891	10.9218	9.38766	7.4267	14.2025	10.591	11.0748	14.7982	10.7124	9.54778	11.4577		Treatment (between columns)	1.942	3	0.6474	F (3, 8) = 17.62	P=0.0007					Treatment (between columns)	0.7202	3	0.2401	F (3, 8) = 18.31	P=0.0006
	24	5.80719	9.53773	11.5211	6.8526	4.25339	5.7363	7.39777	8.59637	8.59875	5.52394	10.3667	6.3774		24	16.3441	12.5064	10.3823	9.87637	7.6903	10.3249	11.3514	11.182	11.4149	9.61466	10.8728	11.828		Residual (within columns)	0.2939	8	0.03674							Residual (within columns)	0.1049	8	0.01311
	25	7.20364	13.2857	15.4714	8.74905	5.21801	8.54187	8.61528	9.83518	11.0969	6.872	13.8379	8.55768		25	14.3982	11.8099	12.2501	12.384	9.99625	9.88349	13.4339	12.5986	11.8978	12.6073	11.0448	15.6941		Total	2.236	11								Total	0.8251	11
	26	5.74321	10.3905	18.2237	7.39777	5.15457	9.77847	7.50002	8.25703	10.9802	6.39044	11.4032	10.2103		26	13.4883	11.9166	10.3537	8.8698	7.82352	7.79432	10.2601	12.3717	10.2863	10.8809	9.87989	11.0956
	27	5.78216	12.6263	12.8035	6.75758	6.27478	9.23798	8.41529	11.021	12.8702	7.40041	13.959	9.90798		27	16.244	11.8569	10.2609	7.87122	7.43689	6.89629	10.8988	12.366	9.10462	10.8536	8.56611	9.29483		Data summary										Data summary
	28	6.10444	10.1371	9.08104	6.87441	6.24921	6.24857	9.07391	10.3616	11.0341	6.00747	10.903	6.67598		28	12.2634	11.3069	10.8604	6.56313	5.77035	5.8055	9.10203	11.5201	9.24493	8.12338	6.78112	8.27873		Number of treatments (columns)	4									Number of treatments (columns)	4
	29	5.93797	10.818	9.23293	5.72151	4.68195	5.08707	6.9863	7.76999	8.97558	4.27682	7.33644	4.99826		29	12.5166	11.1791	10.7142	6.73991	6.76123	5.49814	10.6082	10.9967	9.9591	6.96581	7.56521	7.49298		Number of values (total)	12									Number of values (total)	12
	30	5.06181	8.90679	8.26689	4.23961	3.48145	4.29249	6.03818	7.61751	8.55653	3.01473	5.73017	4.13166		30	15.8986	14.8333	10.7277	6.81819	5.48064	5.47581	10.3195	11.7217	10.93	6.29926	5.63147	6.93966
	31	4.80855	8.70724	7.73442	3.89243	2.81489	4.09479	6.70618	8.04669	8.89044	3.00216	4.88564	3.62155		31	14.5727	12.9892	11.5344	7.58154	5.46917	5.02906	10.6145	11.2189	11.4225	6.63904	6.15647	6.32721		Tukey's Posthoc Analysis R464										Tukey's Posthoc Analysis S5423
	32	5.65587	8.15811	11.2683	3.62597	2.62961	3.33206	7.17169	7.49376	9.23467	2.93804	5.06184	3.46188		32	13.7953	12.1334	11.3336	5.47159	5.49332	6.85152	12.4611	9.63398	10.5636	5.68047	5.72735	6.2166
	33	6.14956	8.73811	9.07234	4.17139	2.92965	3.52455	8.56239	9.5437	11.5877	3.21832	4.86406	3.68515		33	15.0652	12.593	12.6714	5.94321	5.74411	6.25104	11.0106	14.5091	13.4084	6.26529	6.59815	6.85458		Number of families	1									Number of families	1
	34	4.98056	5.98822	6.58937	3.10293	1.88706	2.73014	5.90847	6.76144	7.48451	2.3339	3.41106	2.83963		34	13.934	12.1105	10.963	6.03009	5.05744	4.4913	11.0189	13.7386	9.46611	5.62806	5.57759	6.17185		Number of comparisons per family	6									Number of comparisons per family	6
	35	5.36053	5.8203	6.52989	3.48272	1.91141	2.89919	6.03094	7.81793	7.40026	2.50709	3.53336	2.66601		35	12.4193	12.2058	10.7789	4.95608	5.04387	5.31034	10.0173	14.3217	10.4757	5.76737	5.32922	6.43877		Alpha	0.05									Alpha	0.05
	36	5.20979	6.39615	7.28716	3.42396	2.10826	2.76944	6.23423	7.06645	7.21387	2.62356	4.40291	2.71973		36	12.112	10.9558	10.3052	4.56376	4.89711	4.18948	10.9579	16.1636	9.06577	5.55368	5.29127	6.59947
	37	5.30769	5.87976	6.99055	3.18482	1.932	2.40238	5.66922	6.86967	6.44326	2.0135	3.4899	2.53124		37	11.6413	11.5492	10.8924	5.034	4.20897	4.48938	10.2461	12.4586	9.39912	5.74364	4.25344	6.14644		Tukey's multiple comparisons test	Mean Diff.	95.00% CI of diff.	Below threshold?	Summary	Adjusted P Value					Tukey's multiple comparisons test	Mean Diff.	95.00% CI of diff.	Below threshold?	Summary	Adjusted P Value
	38	4.88316	6.34961	7.1931	4.51988	1.87705	2.79197	5.66755	6.6044	7.43834	2.03646	3.79826	2.47035		38	12.2481	10.8986	9.64993	5.06791	4.29056	4.74725	9.81496	11.1135	8.43796	5.55778	5.21932	5.59192		Control vs. Ex9	-0.2665	-0.7677 to 0.2346	No	ns	0.3816	A-B				Control vs. Ex9	-0.1348	-0.4342 to 0.1646	No	ns	0.5105	A-B
	39	5.14471	6.75561	9.27991	3.51602	1.97062	3.4546	6.04263	8.56522	7.83487	2.73596	4.54535	3.18337		39	12.2267	11.4433	11.8743	4.97838	4.52057	4.45749	10.7952	13.6947	9.7181	5.14437	5.34301	6.91612		Control vs. GIPR Ant	0.4935	-0.007612 to 0.9947	No	ns	0.0535	A-C				Control vs. GIPR Ant	0.1952	-0.1042 to 0.4947	No	ns	0.2353	A-C
	40	5.09408	6.97365	10.6646	3.61639	1.98306	3.39401	6.29052	6.9989	7.43488	2.64292	5.11292	3.07923		40	12.6683	10.9517	10.963	5.62685	5.10115	4.53011	11.276	12.9519	9.78995	5.84995	5.62738	5.87966		Control vs. Ex9 + GIPR Ant	0.7588	0.2576 to 1.260	Yes	**	0.0056	A-D				Control vs. Ex9 + GIPR Ant	0.5168	0.2174 to 0.8162	Yes	**	0.0025	A-D
	41	5.52516	8.0148	10.092	4.12216	2.24686	3.33206	6.47117	7.58248	9.44646	3.59922	6.51189	3.59895		41	11.0588	11.3551	10.3005	6.05427	5.57461	4.67561	11.295	12.8041	10.1708	7.26719	6.80868	7.20748		Ex9 vs. GIPR Ant	0.7601	0.2589 to 1.261	Yes	**	0.0055	B-C				Ex9 vs. GIPR Ant	0.3301	0.03063 to 0.6295	Yes	*	0.0316	B-C
	42	4.27649	5.95514	8.32179	3.0528	1.62818	2.91201	5.30324	5.95866	6.55646	2.70095	4.47664	3.09852		42	10.1167	9.446	7.74303	5.9988	4.94616	4.43705	10.1688	13.2852	9.41716	5.26915	5.45235	5.93834		Ex9 vs. Ex9 + GIPR Ant	1.025	0.5241 to 1.526	Yes	***	0.0008	B-D				Ex9 vs. Ex9 + GIPR Ant	0.6516	0.3522 to 0.9510	Yes	***	0.0005	B-D
	43	4.37982	6.22284	9.07292	3.09154	2.03522	3.19515	5.01674	5.8837	6.63383	2.55567	4.90229	2.83598		43	11.0588	11.3551	10.3005	5.26343	5.22253	4.93748	10.5267	14.4599	10.9204	6.12436	5.01749	6.71936		GIPR Ant vs. Ex9 + GIPR Ant	0.2652	-0.2359 to 0.7664	No	ns	0.3854	C-D				GIPR Ant vs. Ex9 + GIPR Ant	0.3215	0.02211 to 0.6210	Yes	*	0.0359	C-D
	44	4.6247	6.18303	8.18542	3.2915	1.98927	3.2307	5.16084	5.99468	7.41815	2.43649	4.84371	2.64094		44	11.9024	10.3885	9.3756	4.60682	4.32152	4.05551	10.5954	11.0494	8.80289	4.95307	4.75577	5.83372
	45	4.53271	6.52046	7.42392	3.01345	1.93636	3.13032	5.38444	6.44334	7.16713	2.431	4.47911	2.58155		45	17.161	13.8741	11.2423	6.55443	7.28325	6.99082	13.1962	15.768	12.0543	7.91708	6.95143	9.76389		Test details	Mean 1	Mean 2	Mean Diff.	SE of diff.	n1	n2	q	DF		Test details	Mean 1	Mean 2	Mean Diff.	SE of diff.	n1	n2	q	DF
	46	4.68377	9.33285	11.3282	3.64512	3.21475	5.55595	5.18698	6.60556	7.23176	3.33195	9.2913	4.78714		46	10.1167	9.446	7.74303	4.20183	3.28524	3.19205	7.169	9.63462	6.33123	3.09884	3.8106	3.57113		Control vs. Ex9	1	1.267	-0.2665	0.1565	3	3	2.409	8		Control vs. Ex9	1	1.135	-0.1348	0.0935	3	3	2.039	8
	47	7.35398	11.6061	16.7884	5.70983	4.65861	12.7055	4.5762	6.23991	12.2242	5.05968	6.7011	8.18253		47	20.0581	19.8477	20.7996	17.6245	8.46382	6.83084	11.9327	12.8167	10.1088	6.02377	3.32488	4.86382		Control vs. GIPR Ant	1	0.5065	0.4935	0.1565	3	3	4.46	8		Control vs. GIPR Ant	1	0.8048	0.1952	0.0935	3	3	2.953	8
	48	6.08718	7.75674	10.369	5.70983	4.65861	12.7055	4.78349	5.51638	6.9894	1.69093	2.96001	2.85784		48	35.7703	27.9113	31.2301	33.0306	21.9437	21.4443	24.732	30.3677	25.611	13.4192	12.0599	10.6424		Control vs. Ex9 + GIPR Ant	1	0.2412	0.7588	0.1565	3	3	6.857	8		Control vs. Ex9 + GIPR Ant	1	0.4832	0.5168	0.0935	3	3	7.816	8
	49	6.86099	10.0391	9.22945	8.92016	5.95866	8.1292	4.5762	6.23991	12.2242	4.00993	6.02683	3.19119		49	26.5093	19.8065	22.6537	18.4259	19.5724	20.0082	22.5667	33.9917	24.4584	17.5364	18.5715	20.6279		Ex9 vs. GIPR Ant	1.267	0.5065	0.7601	0.1565	3	3	6.869	8		Ex9 vs. GIPR Ant	1.135	0.8048	0.3301	0.0935	3	3	4.992	8
	50	6.15067	8.88207	11.1057	8.92016	5.95866	8.1292	4.78349	5.51638	6.9894	3.41802	5.07969	3.51318		50	15.365	13.5756	13.3495	11.8152	11.1572	12.2457	16.2581	21.8275	14.8361	13.8524	11.9643	11.5966		Ex9 vs. Ex9 + GIPR Ant	1.267	0.2412	1.025	0.1565	3	3	9.265	8		Ex9 vs. Ex9 + GIPR Ant	1.135	0.4832	0.6516	0.0935	3	3	9.855	8
	51	8.06361	9.90807	10.5717	7.33377	4.92979	7.69166	6.15791	6.82661	8.58024	3.00875	3.40032	2.64645		51	11.6086	11.0902	9.73402	7.0697	7.4516	9.19956	11.7565	16.7033	10.1548	8.74564	8.20938	8.44446		GIPR Ant vs. Ex9 + GIPR Ant	0.5065	0.2412	0.2652	0.1565	3	3	2.397	8		GIPR Ant vs. Ex9 + GIPR Ant	0.8048	0.4832	0.3215	0.0935	3	3	4.863	8
	52	6.68328	8.81285	8.85223	6.33232	4.22995	5.48966	4.89986	5.68785	7.0748	1.75089	2.71273	2.07654		52	9.76518	7.78078	7.45547	5.36625	5.57281	5.54995	8.64914	11.3229	7.99684	5.87561	4.58294	5.39877
	53	6.38138	8.84745	10.0582	7.10893	4.28209	5.34964	6.06936	6.71898	8.23338	1.77293	3.16021	2.24887		53	12.2884	8.02547	7.95257	7.45556	6.73069	6.73358	8.38224	12.0353	8.2627	3.75733	3.99518	3.88158
	54	6.58278	9.20142	11.8022	7.18906	4.84527	6.75683	6.77434	7.54979	9.6114	2.35164	3.79638	2.64278		54	16.8503	11.8345	11.9651	11.5866	9.75312	7.98272	12.4941	14.4541	11.6298	5.09566	3.78962	4.30286
	55	6.84198	9.93987	12.0006	7.10557	5.3617	7.11273	7.11117	8.81171	7.59416	2.65018	4.91523	2.63544		55	15.1311	13.4628	13.5128	11.9927	9.2788	9.3959	14.4957	18.2605	14.1122	6.44341	4.82081	6.12703
	56	7.5703	9.534	13.0341	7.25635	5.20404	6.56883	7.0994	7.8226	8.07335	2.53868	4.72337	2.57358		56	13.5353	11.9406	9.69279	8.80237	9.21772	7.9284	13.0458	14.9472	13.2331	6.12904	4.37384	6.20325
	57	8.13995	11.9949	13.4213	8.08848	5.9267	8.62391	8.53966	8.66987	11.8594	3.80695	7.19423	3.26024		57	13.5833	13.5036	10.8104	10.098	9.77558	8.62414	12.8732	16.0238	12.2495	6.16851	5.26846	5.89789
	58	5.92406	9.17725	11.3306	6.65647	4.62475	6.79664	7.03052	7.04607	8.38422	2.69914	4.9633	3.09189		58	13.0218	9.94895	9.53696	9.4014	8.69892	8.76034	10.6432	13.7768	10.3106	5.07893	4.34635	4.91938
	59	5.92183	9.53525	13.0777	6.9572	4.51318	6.53332	6.13953	7.05422	8.2172	2.85218	4.97008	2.79647		59	15.1731	11.2684	11.7415	10.0345	9.45963	8.52433	11.9853	15.2645	11.8345	4.64073	4.92079	5.18951
	60	6.79782	8.76837	11.8884	8.75589	4.53597	7.21078	6.42934	8.05254	7.959	2.75285	4.95221	2.89606		60	13.6302	11.7594	10.6615	11.6853	9.2898	8.33652	12.9772	14.2514	12.4421	5.32991	4.94606	5.15063
	61	6.26042	9.59989	13.2562	7.34051	4.20358	7.11089	7.87163	7.77467	7.66284	3.23678	4.73263	2.78552		61	17.5932	12.6098	10.2072	12.4251	10.1133	9.21057	13.3099	14.883	13.1086	8.25393	5.73143	5.91205
	62	6.17184	10.4212	10.5775	7.48821	4.45297	6.85604	7.17	7.69987	7.50413	2.79021	5.01258	2.7368		62	15.1363	11.4837	11.933	11.5784	10.8075	9.33214	13.8284	16.9002	14.661	7.00368	6.13507	6.60079
	63	6.02426	10.8105	10.8806	6.65089	4.59788	7.88635	6.88168	7.76532	8.07509	3.00396	5.04768	2.7837		63	14.0451	13.4975	13.0508	10.3707	10.7791	9.3162	14.7764	16.8766	16.3768	8.81064	6.64168	8.08511
	64	5.94855	9.28138	10.8437	6.21808	4.30025	6.67661	6.97791	6.96397	8.53513	2.79623	4.56267	2.88333		64	15.5053	13.139	14.0641	12.7223	11.5827	8.70888	13.4924	17.7873	16.3377	8.55218	6.55656	5.94911
	65	7.345	8.72576	10.6687	7.26869	5.26747	6.47147	8.29338	7.8302	12.9131	3.31412	4.1906	3.46486		65	17.181	15.0725	11.3274	12.5186	13.6085	12.0085	15.2923	19.2959	14.0745	8.90394	9.43955	9.43141
	66	4.86924	5.94043	7.0171	5.94966	3.80047	4.51936	5.97916	7.05073	7.81581	2.34552	3.88082	2.16976		66	15.2563	10.6977	10.4639	12.2823	11.5473	9.37777	12.6227	14.4272	12.903	7.21138	6.59881	8.16544
	67	4.70105	6.52107	6.65924	6.65033	5.93367	6.13709	6.85428	7.94133	8.59875	2.99797	6.41881	3.63107		67	15.7239	12.9382	13.5827	13.9463	12.7442	10.1456	13.479	13.167	13.4103	9.48523	8.27301	11.6385
	68	5.89456	7.36342	8.91013	7.44326	5.99817	7.12437	8.08566	7.43833	9.43078	4.51084	4.71719	4.09394		68	11.4064	10.7675	11.3172	9.90375	9.54911	7.48158	10.505	11.7755	9.42103	8.77846	7.00434	8.76016
	69	4.55892	4.21485	6.5426	3.46747	2.29532	3.58621	3.53126	4.05163	4.46364	1.81817	2.02558	1.81753		69	6.78281	7.18708	6.39296	4.8554	5.13739	3.99825	4.93837	6.48388	4.30036	3.98631	4.02179	4.20022
	70	1.95541	2.05422	3.36268	1.66543	1.19611	1.65781	1.55402	1.77104	2.4377	0.747615	1.16994	0.987978		70	5.23788	3.98739	3.95097	3.17074	3.55361	2.7618	3.14169	3.71187	2.36629	2.39576	2.50275	2.49093
	iAUC	0.746386	1.19497	1.05864	1.27694	1.0253	1.49737	0.416721	0.393397	0.709264	0.168364	0.335085	0.220269		iAUC	1.1988	0.908771	0.892429	1.29396	1.07985	1.03062	0.763757	0.829851	0.820645	0.532995	0.460799	0.455834
