# Supplementary material for: The incretin co-agonist tirzepatide requires GIPR for hormone secretion from human islets
Source: Nat Metab. 2023 Jun 5;5(6):945–54. doi: 10.1038/s42255-023-00811-0 (PMC10290954; doi:10.1038/s42255-023-00811-0)
Supplement: Supplementary file 8 — Excel workbook with raw data [file 42255_2023_811_MOESM8_ESM.xlsx]

## Sheet: Supplemental Figure 3
	Glucagon (fold)	GIPRi -> GIP			PBS -> GIP			GIPRi -> TZP			PBS -> TZP				Glucagon (fold)	Control						Ex9							Two-way ANOVA GIP vs TZP with GIPR Ant										Two-way ANOVA Ex9
	1	0.914626	0.97566	1.01828	0.428976	1.11146	0.83169	1.03811	0.787064	1.08069	0.946063	1.4403	0.939846		1	0.979108	0.991052	1.10257	1.05476	1.03793	0.823014	0.959927	1.14769	1.06722	1.10811	1	0.860922
	2	1.16539	1.20649	1.17056	1.17933	1.14172	1.64208	1.05065	1.11784	1.08772	1.29174	0.383503	0.917413		2	1.02089	1.00895	0.897426	0.945241	0.96207	1.17699	1.04007	0.85231	0.932776	0.891887	1	1.13908		Table Analyzed	Glucagon (Fold Increase)									Table Analyzed	Data 1
	3	0.957381	0.966908	1.03905	1.02912	1.05097	1.02618	1.03183	1.06272	0.911768	1.50849	0.882648	0.894973		3	0.800764	0.904407	0.938069	1.21731	1.58624	1.00897	0.731172	0.610836	0.684141	1.42614	0.764715	0.725837
	4	1.0293	0.955241	1.10596	0.578881	0.930133	0.689862	1.06633	1.04821	0.883575	1.42173	0.618427	1.2979		4	0.560542	0.625026	0.811293	1.61635	1.6544	1.35227	0.689367	0.441076	0.645926	2.24875	1.57419	1.30278		Two-way RM ANOVA	Matching: Stacked									Two-way RM ANOVA	Matching: Stacked
	5	1.12261	0.961074	1.08058	1.47988	0.990524	0.920164	1.05065	1.00179	0.876525	1.20518	0.589065	1.02951		5	0.712682	0.975728	0.97147	1.92963	3.23576	2.58384	0.82942	0.579917	0.691319	2.74962	2.076	2.52861		Assume sphericity?	No									Assume sphericity?	No
	6	0.934059	0.853245	0.921374		0.629101	0.920164	1.02556	1.05692	0.904721	0.516643	0.354132	0.692643		6	1.19912	1.98657	1.57492	3.5182	5.31067	3.68333	1.35076	1.05317	1.51931	5.48253	3.89961	3.10681		Alpha	0.05									Alpha	0.05
	7	1.10317	0.88237	1.0229	3.43642	1.08121	0.796266	0.959713	0.96407	0.922337	0.989186	1.08812	0.850069		7	1.82702	3.58292	2.45803	6.13846	9.46106	5.2972	2.73644	1.90768	2.49597	6.65494	5.92998	4.41562
	8	0.953494	1.05447	1.02059	0.279208	0.899959	0.973192	0.940901	0.952464	0.954035	0.303682	0.647788	1.2979		8	1.932	3.85497	2.75561	7.90803	9.01289	5.20714	2.94385	2.32096	2.70304	5.76342	6.70852	5.03727		Source of Variation	% of total variation	P value	P value summary	Significant?	Geisser-Greenhouse's epsilon					Source of Variation	% of total variation	P value	P value summary	Significant?	Geisser-Greenhouse's epsilon
	9	0.980703	0.873631	0.958293	1.17933	1.14172	0.902478	0.947171	0.810279	0.911768	1.03234	1.26421	1.0071		9	2.14349	2.563	1.90331	6.42042	6.65525	5.162	3.61696	2.04972	1.90949	5.68863	5.57764	5.11189		Time x Column Factor	21.25	<0.0001	****	Yes						Time x Column Factor	0.5063	0.996	ns	No
	10	1.08178	1.28553	1.03443	0.279208	0.839653	1.32581	1.0287	1.23969	1.11232	0.773866	1.73373	1.14144		10	2.16063	2.299	1.32761	4.20335	5.41525	3.70254	1.80858	1.60776	1.2052	4.26955	4.77967	4.61471		Time	16.79	0.0276	*	Yes	0.03443					Time	42.99	<0.0001	****	Yes	0.09666
	11	0.866048	1.05155	0.868301	0.129656	1.26289	0.973192	1.0632	1.00469	1.12989	1.11871	1.32291	1.18617		11	1.54857	1.6277	1.1139	4.63883	4.92316	3.89365	1.32438	1.31297	1.1484	3.10551	4.28871	3.56541		Column Factor	23.22	0.0785	ns	No						Column Factor	0.6887	0.6831	ns	No
	12	0.967098	0.98733	0.923681		0.930133	0.81398	1.00048	0.995987	1.09827	0.816869	1.41095	0.894973		12	1.34986	1.63298	0.888217	3.78858	4.14506	3.3929	0.965634	1.08943	0.770543	3.32131	3.65946	3.07349		Subject	18.75	<0.0001	****	Yes						Subject	38.97	<0.0001	****	Yes
	13	0.924343	0.946492	0.835995		0.990524	1.18494	0.796708	0.958267	1.12638	1.07551	1.26421	0.850069		13	1.52194	1.2303	1.05178	3.5182	4.23711	3.12758	0.988491	1.12946	0.799467	3.32131	4.09473	3.12343
	14	0.970985	1.05447	0.891376	3.20321	0.509219	1.30822	0.881336	1.04531	0.932905	1.16193	0.559702	0.670117		14	1.41584	1.5119	0.923266	3.64131	3.92226	3.47078	0.971345	1.06041	0.765729	3.06614	4.15952	2.26427		ANOVA table	SS	DF	MS	F (DFn, DFd)	P value					ANOVA table	SS	DF	MS	F (DFn, DFd)	P value
	15	0.955437	0.902766	0.900606	1.931	1.96245	1.74731	0.900145	0.966971	0.936427	1.4651	2.76055	2.87394		15	1.27103	1.48567	1.00687	2.99704	3.65872	2.94841	1.09474	1.0062	0.811537	2.78935	3.15078	2.51119		Time x Column Factor	1652	96	17.21	F (96, 256) = 2.835	P<0.0001					Time x Column Factor	3.036	16	0.1897	F (16, 160) = 0.3007	P=0.9960
	16	0.850504	0.638197	0.794458	13.3999	3.77148	4.49699	0.868797	1.00469	0.862422	4.57464	4.63756	6.82474		16	1.40593	1.40194	1.16312	2.82169	3.56359	2.39804	0.971345	1.10761	0.765729	2.59024	3.10609	2.61535		Time	1305	32	40.79	F (1.102, 8.813) = 6.720	P=0.0276					Time	257.8	16	16.11	F (1.547, 15.47) = 25.53	P<0.0001
	17	0.761143	0.870718	0.842918	18.2392	3.49453	4.42774	0.88447	0.993085	1.08772	5.28077	5.60519	5.403		17	1.12756	1.43592	1.3817	3.27089	3.41018	1.93194	0.95137	0.959427	0.777769	2.34961	3.1731	2.64987		Column Factor	1806	3	601.9	F (3, 8) = 3.302	P=0.0785					Column Factor	4.129	1	4.129	F (1, 10) = 0.1767	P=0.6831
	18	0.82719	1.02819	0.942141	23.6874	5.16024	5.79294	1.31417	1.44856	1.09827	7.14039	7.15905	3.80011																Subject	1458	8	182.3	F (8, 256) = 30.03	P<0.0001					Subject	233.7	10	23.37	F (10, 160) = 37.03	P<0.0001
	19	0.792223	0.675909	0.769073	21.7196	5.37679	5.74119	1.02243	1.04821	0.964598	9.67506	7.89192	3.71205																Residual	1554	256	6.07							Residual	101	160	0.6311
	20	0.685402	0.751423	0.810611	29.4418	6.02717	5.06775	1.00675	1.00179	0.961077	7.36227	8.80063	3.80011
	21	0.654334	0.797947	0.845225	28.9874	6.18218	5.72393	0.759103	0.8422	0.834208	8.07292	9.82651	3.69003																Data summary										Difference between column means
	22	0.621329	0.646897	0.660605	21.871	5.00564	6.48246	0.799842	0.871217	0.767147	7.80632	10.1782	3.46973																Number of columns (Column Factor)	4									Mean of Control	2.523
	23	0.652393	0.670105	0.715994	23.3846	5.43869	5.60314	0.944036	0.714514	0.735354	7.71748	9.65065	4.26201																Number of rows (Time)	33									Mean of Ex9	2.238
	24	0.658217	0.6237	0.739072	15.8191	5.62443	5.87919	0.912684	0.836396	0.894149	7.58425	8.742	4.04215																Number of subjects (Subject)	12									Difference between means	0.2846
	25	0.638802	0.707844	0.805996	19.6009	4.82021	5.48231	0.843721	0.691297	0.788332	6.96295	8.03849	4.1521																Number of missing values	0									SE of difference	0.6769
	26	0.724241	0.731081	0.732149	24.5958	4.63488	6.51691	0.793574	1.12075	0.971639	11.1024	8.18506	5.29344																										95% CI of difference	-1.224 to 1.793
	27	0.679576	0.742704	0.815226	16.7265	4.44966	5.46504	0.987933	0.908939	0.791862	7.31789	9.70927	4.98651																Tukey's Posthoc analysis
	28	0.79028	0.678812	0.743688	16.2728	3.95628	5.1196	0.965984	0.833494	0.876525	7.36227	10.0317	5.38109																										Data summary
	29	0.63686	0.559974	0.702147	17.4828	4.26454	4.25456	0.925225	0.78126	0.869474	7.2735	10.9989	3.95416																Within each row, compare columns (simple effects within rows)										Number of columns (Column Factor)	2
	30	0.679576	0.539719	0.718302	14.6094	4.51139	5.22326	0.802976	0.906038	0.88005	6.20958	10.5885	5.51253																										Number of rows (Time)	17
	31	0.524282	0.583136	0.55905	15.8191	3.92547	4.49699	0.818646	0.612935	0.908244	7.80632	10.3834	4.87684																Number of families	33									Number of subjects (Subject)	12
	32	0.588329	0.612106	0.619061	15.8191	3.06434	4.30652	0.571155	0.937956	0.724752	6.51964	8.53681	3.38156																Number of comparisons per family	6									Number of missing values	0
	33	0.605799	0.574449	0.653681	12.1907	3.89466	3.89056	0.749703	0.720318	0.664635	5.45752	7.74535	4.8549																Alpha	0.05
																																							Tukey's Posthoc Analysis
																													Tukey's multiple comparisons test	Mean Diff.	95.00% CI of diff.	Below threshold?	Summary	Adjusted P Value
																																							Compare each cell mean with the other cell mean in that row
																													Row 1
																													GIPRi -> GIP vs. PBS -> GIP	0.1788	-1.143 to 1.500	No	ns	0.8137					Number of families	1
																													GIPRi -> GIP vs. GIPRi -> TZP	0.0009026	-0.5493 to 0.5511	No	ns	>0.9999					Number of comparisons per family	17
																													GIPRi -> GIP vs. PBS -> TZP	-0.1392	-1.229 to 0.9505	No	ns	0.8412					Alpha	0.05
																													PBS -> GIP vs. GIPRi -> TZP	-0.1779	-1.280 to 0.9239	No	ns	0.8452
																													PBS -> GIP vs. PBS -> TZP	-0.318	-1.386 to 0.7499	No	ns	0.6434					Šídák's multiple comparisons test	Mean Diff.	95.00% CI of diff.	Below threshold?	Summary	Adjusted P Value
																													GIPRi -> TZP vs. PBS -> TZP	-0.1401	-1.031 to 0.7504	No	ns	0.8762
																																							Control - Ex9
																													Row 2										Row 1	-0.02591	-0.2535 to 0.2017	No	ns	>0.9999
																													GIPRi -> GIP vs. PBS -> GIP	-0.1402	-1.243 to 0.9622	No	ns	0.8239					Row 2	0.02591	-0.2017 to 0.2535	No	ns	>0.9999
																													GIPRi -> GIP vs. GIPRi -> TZP	0.09541	-0.007027 to 0.1978	No	ns	0.0614					Row 3	0.2522	-0.4062 to 0.9105	No	ns	0.9552
																													GIPRi -> GIP vs. PBS -> TZP	0.3166	-1.502 to 2.135	No	ns	0.6823					Row 4	-0.04703	-1.438 to 1.344	No	ns	>0.9999
																													PBS -> GIP vs. GIPRi -> TZP	0.2356	-0.8521 to 1.323	No	ns	0.5779					Row 5	0.159	-2.097 to 2.415	No	ns	>0.9999
																													PBS -> GIP vs. PBS -> TZP	0.4568	-0.9402 to 1.854	No	ns	0.5339					Row 6	0.1434	-3.597 to 3.884	No	ns	>0.9999
																													GIPRi -> TZP vs. PBS -> TZP	0.2212	-1.588 to 2.030	No	ns	0.837					Row 7	0.7707	-4.872 to 6.414	No	ns	>0.9999
																																							Row 8	0.8656	-4.780 to 6.511	No	ns	>0.9999
																													Row 3										Row 9	0.1489	-4.356 to 4.654	No	ns	>0.9999
																													GIPRi -> GIP vs. PBS -> GIP	-0.04764	-0.2050 to 0.1097	No	ns	0.4529					Row 10	0.1372	-3.459 to 3.733	No	ns	>0.9999
																													GIPRi -> GIP vs. GIPRi -> TZP	-0.01433	-0.2611 to 0.2325	No	ns	0.9917					Row 11	0.5001	-3.034 to 4.034	No	ns	>0.9999
																													GIPRi -> GIP vs. PBS -> TZP	-0.1076	-1.502 to 1.287	No	ns	0.9478					Row 12	0.3863	-2.692 to 3.464	No	ns	>0.9999
																													PBS -> GIP vs. GIPRi -> TZP	0.03332	-0.2711 to 0.3378	No	ns	0.8853					Row 13	0.205	-2.923 to 3.333	No	ns	>0.9999
																													PBS -> GIP vs. PBS -> TZP	-0.05995	-1.488 to 1.368	No	ns	0.9892					Row 14	0.433	-2.599 to 3.465	No	ns	>0.9999
																													GIPRi -> TZP vs. PBS -> TZP	-0.09326	-1.420 to 1.233	No	ns	0.966					Row 15	0.334	-2.075 to 2.743	No	ns	>0.9999
																																							Row 16	0.2663	-1.960 to 2.492	No	ns	>0.9999
																													Row 4										Row 17	0.2828	-2.008 to 2.574	No	ns	>0.9999
																													GIPRi -> GIP vs. PBS -> GIP	0.2972	-0.2922 to 0.8866	No	ns	0.2268
																													GIPRi -> GIP vs. GIPRi -> TZP	0.03079	-0.2768 to 0.3384	No	ns	0.9711
																													GIPRi -> GIP vs. PBS -> TZP	-0.08252	-1.730 to 1.565	No	ns	0.9852					Test details	Mean 1	Mean 2	Mean Diff.	SE of diff.	N1	N2	t	DF
																													PBS -> GIP vs. GIPRi -> TZP	-0.2664	-0.8219 to 0.2891	No	ns	0.284
																													PBS -> GIP vs. PBS -> TZP	-0.3797	-1.803 to 1.044	No	ns	0.5799					Control - Ex9
																													GIPRi -> TZP vs. PBS -> TZP	-0.1133	-1.707 to 1.480	No	ns	0.9657					Row 1	0.9981	1.024	-0.02591	0.05839	6	6	0.4436	9.928
																																							Row 2	1.002	0.976	0.02591	0.05839	6	6	0.4436	9.928
																													Row 5										Row 3	1.076	0.8238	0.2522	0.1692	6	6	1.491	9.978
																													GIPRi -> GIP vs. PBS -> GIP	-0.07543	-1.170 to 1.019	No	ns	0.9716					Row 4	1.103	1.15	-0.04703	0.3472	6	6	0.1355	9.094
																													GIPRi -> GIP vs. GIPRi -> TZP	0.07843	-0.2110 to 0.3678	No	ns	0.7057					Row 5	1.735	1.576	0.159	0.5797	6	6	0.2743	9.988
																													GIPRi -> GIP vs. PBS -> TZP	0.1135	-1.033 to 1.260	No	ns	0.9248					Row 6	2.879	2.735	0.1434	0.9584	6	6	0.1497	9.884
																													PBS -> GIP vs. GIPRi -> TZP	0.1539	-0.9266 to 1.234	No	ns	0.8358					Row 7	4.794	4.023	0.7707	1.399	6	6	0.5507	8.925
																													PBS -> GIP vs. PBS -> TZP	0.1889	-0.8463 to 1.224	No	ns	0.8753					Row 8	5.112	4.246	0.8656	1.379	6	6	0.6276	8.548
																													GIPRi -> TZP vs. PBS -> TZP	0.03507	-1.098 to 1.168	No	ns	0.9972					Row 9	4.141	3.992	0.1489	1.139	6	6	0.1307	9.477
																																							Row 10	3.185	3.048	0.1372	0.9222	6	6	0.1487	9.913
																													Row 6										Row 11	2.958	2.458	0.5001	0.8949	6	6	0.5588	9.517
																													GIPRi -> GIP vs. PBS -> GIP	0.3865	-1.468 to 2.241	No	ns	0.593					Row 12	2.533	2.147	0.3863	0.7909	6	6	0.4884	9.977
																													GIPRi -> GIP vs. GIPRi -> TZP	-0.09284	-0.3430 to 0.1573	No	ns	0.4284					Row 13	2.448	2.243	0.205	0.8034	6	6	0.2552	9.964
																													GIPRi -> GIP vs. PBS -> TZP	0.3818	-0.2329 to 0.9964	No	ns	0.1323					Row 14	2.481	2.048	0.433	0.7794	6	6	0.5555	9.995
																													PBS -> GIP vs. GIPRi -> TZP	-0.4793	-2.274 to 1.315	No	ns	0.4745					Row 15	2.228	1.894	0.334	0.6185	6	6	0.54	9.957
																													PBS -> GIP vs. PBS -> TZP	-0.004718	-1.604 to 1.594	No	ns	>0.9999					Row 16	2.126	1.859	0.2663	0.5717	6	6	0.4659	9.961
																													GIPRi -> TZP vs. PBS -> TZP	0.4746	-0.06601 to 1.015	No	ns	0.0694					Row 17	2.093	1.81	0.2828	0.5888	6	6	0.4804	9.988
																													Row 7
																													GIPRi -> GIP vs. PBS -> GIP	-0.7685	-6.506 to 4.969	No	ns	0.8041
																													GIPRi -> GIP vs. GIPRi -> TZP	0.05411	-0.3645 to 0.4727	No	ns	0.8431
																													GIPRi -> GIP vs. PBS -> TZP	0.02702	-0.3586 to 0.4126	No	ns	0.9906
																													PBS -> GIP vs. GIPRi -> TZP	0.8226	-4.972 to 6.617	No	ns	0.7755
																													PBS -> GIP vs. PBS -> TZP	0.7955	-4.934 to 6.525	No	ns	0.7905
																													GIPRi -> TZP vs. PBS -> TZP	-0.02708	-0.4783 to 0.4242	No	ns	0.9763
																													Row 8
																													GIPRi -> GIP vs. PBS -> GIP	0.2921	-1.188 to 1.772	No	ns	0.6327
																													GIPRi -> GIP vs. GIPRi -> TZP	0.06039	-0.1387 to 0.2594	No	ns	0.3967
																													GIPRi -> GIP vs. PBS -> TZP	0.2597	-1.725 to 2.244	No	ns	0.8165
																													PBS -> GIP vs. GIPRi -> TZP	-0.2317	-1.756 to 1.293	No	ns	0.7457
																													PBS -> GIP vs. PBS -> TZP	-0.03234	-1.576 to 1.512	No	ns	0.9997
																													GIPRi -> TZP vs. PBS -> TZP	0.1993	-1.820 to 2.218	No	ns	0.8959
																													Row 9
																													GIPRi -> GIP vs. PBS -> GIP	-0.137	-0.6425 to 0.3685	No	ns	0.552
																													GIPRi -> GIP vs. GIPRi -> TZP	0.0478	-0.1710 to 0.2666	No	ns	0.8012
																													GIPRi -> GIP vs. PBS -> TZP	-0.1637	-0.6345 to 0.3071	No	ns	0.4126
																													PBS -> GIP vs. GIPRi -> TZP	0.1848	-0.2951 to 0.6646	No	ns	0.3816
																													PBS -> GIP vs. PBS -> TZP	-0.02671	-0.5128 to 0.4594	No	ns	0.9954
																													GIPRi -> TZP vs. PBS -> TZP	-0.2115	-0.6589 to 0.2359	No	ns	0.2769
																													Row 10
																													GIPRi -> GIP vs. PBS -> GIP	0.319	-1.585 to 2.223	No	ns	0.7561
																													GIPRi -> GIP vs. GIPRi -> TZP	0.007012	-0.4040 to 0.4181	No	ns	0.9998
																													GIPRi -> GIP vs. PBS -> TZP	-0.08243	-1.820 to 1.655	No	ns	0.9901
																													PBS -> GIP vs. GIPRi -> TZP	-0.312	-2.276 to 1.652	No	ns	0.7619
																													PBS -> GIP vs. PBS -> TZP	-0.4015	-2.083 to 1.280	No	ns	0.771
																													GIPRi -> TZP vs. PBS -> TZP	-0.08944	-1.888 to 1.709	No	ns	0.9869
																													Row 11
																													GIPRi -> GIP vs. PBS -> GIP	0.1401	-2.095 to 2.375	No	ns	0.9727
																													GIPRi -> GIP vs. GIPRi -> TZP	-0.1373	-0.4645 to 0.1899	No	ns	0.3678
																													GIPRi -> GIP vs. PBS -> TZP	-0.2806	-0.6306 to 0.06931	No	ns	0.0981
																													PBS -> GIP vs. GIPRi -> TZP	-0.2773	-2.588 to 2.033	No	ns	0.8474
																													PBS -> GIP vs. PBS -> TZP	-0.4207	-2.660 to 1.819	No	ns	0.6718
																													GIPRi -> TZP vs. PBS -> TZP	-0.1433	-0.4622 to 0.1755	No	ns	0.3304
																													Row 12
																													GIPRi -> GIP vs. PBS -> GIP	0.378	-1.635 to 2.391	No	ns	0.6449
																													GIPRi -> GIP vs. GIPRi -> TZP	-0.07221	-0.2509 to 0.1065	No	ns	0.3833
																													GIPRi -> GIP vs. PBS -> TZP	-0.08156	-1.351 to 1.188	No	ns	0.9668
																													PBS -> GIP vs. GIPRi -> TZP	-0.4502	-2.434 to 1.533	No	ns	0.5503
																													PBS -> GIP vs. PBS -> TZP	-0.4596	-2.005 to 1.086	No	ns	0.603
																													GIPRi -> TZP vs. PBS -> TZP	-0.009354	-1.236 to 1.217	No	ns	>0.9999
																													Row 13
																													GIPRi -> GIP vs. PBS -> GIP	0.1771	-2.329 to 2.683	No	ns	0.9567
																													GIPRi -> GIP vs. GIPRi -> TZP	-0.05817	-0.6204 to 0.5041	No	ns	0.9322
																													GIPRi -> GIP vs. PBS -> TZP	-0.161	-0.9018 to 0.5798	No	ns	0.6352
																													PBS -> GIP vs. GIPRi -> TZP	-0.2353	-2.539 to 2.068	No	ns	0.9178
																													PBS -> GIP vs. PBS -> TZP	-0.3381	-2.545 to 1.869	No	ns	0.8197
																													GIPRi -> TZP vs. PBS -> TZP	-0.1028	-0.7414 to 0.5358	No	ns	0.9024
																													Row 14
																													GIPRi -> GIP vs. PBS -> GIP	-0.7013	-6.203 to 4.801	No	ns	0.8208
																													GIPRi -> GIP vs. GIPRi -> TZP	0.01909	-0.2559 to 0.2941	No	ns	0.9909
																													GIPRi -> GIP vs. PBS -> TZP	0.175	-0.9907 to 1.341	No	ns	0.8028
																													PBS -> GIP vs. GIPRi -> TZP	0.7204	-4.780 to 6.220	No	ns	0.8108
																													PBS -> GIP vs. PBS -> TZP	0.8763	-4.225 to 5.978	No	ns	0.736
																													GIPRi -> TZP vs. PBS -> TZP	0.1559	-1.005 to 1.316	No	ns	0.8457
																													Row 15
																													GIPRi -> GIP vs. PBS -> GIP	-0.9606	-1.380 to -0.5416	Yes	**	0.0081
																													GIPRi -> GIP vs. GIPRi -> TZP	-0.01491	-0.1225 to 0.09266	No	ns	0.9373
																													GIPRi -> GIP vs. PBS -> TZP	-1.447	-4.570 to 1.676	No	ns	0.2019
																													PBS -> GIP vs. GIPRi -> TZP	0.9457	0.5322 to 1.359	Yes	**	0.0078
																													PBS -> GIP vs. PBS -> TZP	-0.4863	-3.506 to 2.533	No	ns	0.7393
																													GIPRi -> TZP vs. PBS -> TZP	-1.432	-4.553 to 1.689	No	ns	0.2054
																													Row 16
																													GIPRi -> GIP vs. PBS -> GIP	-6.462	-27.90 to 14.97	No	ns	0.3841
																													GIPRi -> GIP vs. GIPRi -> TZP	-0.1509	-0.4864 to 0.1845	No	ns	0.3569
																													GIPRi -> GIP vs. PBS -> TZP	-4.585	-9.646 to 0.4768	No	ns	0.0605
																													PBS -> GIP vs. GIPRi -> TZP	6.311	-15.13 to 27.75	No	ns	0.3962
																													PBS -> GIP vs. PBS -> TZP	1.877	-17.80 to 21.56	No	ns	0.9275
																													GIPRi -> TZP vs. PBS -> TZP	-4.434	-9.525 to 0.6574	No	ns	0.0652
																													Row 17
																													GIPRi -> GIP vs. PBS -> GIP	-7.896	-40.92 to 25.13	No	ns	0.5081
																													GIPRi -> GIP vs. GIPRi -> TZP	-0.1635	-0.4782 to 0.1512	No	ns	0.2431
																													GIPRi -> GIP vs. PBS -> TZP	-4.605	-5.166 to -4.043	Yes	****	<0.0001
																													PBS -> GIP vs. GIPRi -> TZP	7.732	-25.29 to 40.75	No	ns	0.5197
																													PBS -> GIP vs. PBS -> TZP	3.291	-29.72 to 36.30	No	ns	0.8936
																													GIPRi -> TZP vs. PBS -> TZP	-4.441	-4.942 to -3.941	Yes	****	<0.0001
																													Row 18
																													GIPRi -> GIP vs. PBS -> GIP	-10.61	-52.69 to 31.46	No	ns	0.4784
																													GIPRi -> GIP vs. GIPRi -> TZP	-0.3545	-0.8999 to 0.1909	No	ns	0.1507
																													GIPRi -> GIP vs. PBS -> TZP	-5.101	-12.80 to 2.599	No	ns	0.1084
																													PBS -> GIP vs. GIPRi -> TZP	10.26	-31.80 to 52.32	No	ns	0.4971
																													PBS -> GIP vs. PBS -> TZP	5.514	-34.35 to 45.38	No	ns	0.8133
																													GIPRi -> TZP vs. PBS -> TZP	-4.746	-12.37 to 2.881	No	ns	0.1223
																													Row 19
																													GIPRi -> GIP vs. PBS -> GIP	-10.2	-47.53 to 27.13	No	ns	0.4351
																													GIPRi -> GIP vs. GIPRi -> TZP	-0.266	-0.4533 to -0.07868	Yes	*	0.0167
																													GIPRi -> GIP vs. PBS -> TZP	-6.347	-18.58 to 5.888	No	ns	0.1666
																													PBS -> GIP vs. GIPRi -> TZP	9.934	-27.40 to 47.27	No	ns	0.4493
																													PBS -> GIP vs. PBS -> TZP	3.853	-28.52 to 36.22	No	ns	0.8981
																													GIPRi -> TZP vs. PBS -> TZP	-6.081	-18.32 to 6.159	No	ns	0.1792
																													Row 20
																													GIPRi -> GIP vs. PBS -> GIP	-12.76	-67.98 to 42.46	No	ns	0.5267
																													GIPRi -> GIP vs. GIPRi -> TZP	-0.2407	-0.4486 to -0.03284	Yes	*	0.0351
																													GIPRi -> GIP vs. PBS -> TZP	-5.905	-16.19 to 4.383	No	ns	0.1397
																													PBS -> GIP vs. GIPRi -> TZP	12.52	-42.70 to 67.74	No	ns	0.5373
																													PBS -> GIP vs. PBS -> TZP	6.858	-45.38 to 59.10	No	ns	0.8331
																													GIPRi -> TZP vs. PBS -> TZP	-5.664	-15.96 to 4.632	No	ns	0.1504
																													Row 21
																													GIPRi -> GIP vs. PBS -> GIP	-12.87	-66.07 to 40.34	No	ns	0.5017
																													GIPRi -> GIP vs. GIPRi -> TZP	-0.046	-0.3655 to 0.2735	No	ns	0.8806
																													GIPRi -> GIP vs. PBS -> TZP	-6.431	-19.05 to 6.192	No	ns	0.172
																													PBS -> GIP vs. GIPRi -> TZP	12.82	-40.39 to 66.03	No	ns	0.5037
																													PBS -> GIP vs. PBS -> TZP	6.435	-42.43 to 55.30	No	ns	0.8456
																													GIPRi -> TZP vs. PBS -> TZP	-6.385	-19.02 to 6.255	No	ns	0.1743
																													Row 22
																													GIPRi -> GIP vs. PBS -> GIP	-10.48	-47.84 to 26.89	No	ns	0.4214
																													GIPRi -> GIP vs. GIPRi -> TZP	-0.1698	-0.3491 to 0.009527	No	ns	0.0568
																													GIPRi -> GIP vs. PBS -> TZP	-6.508	-20.12 to 7.100	No	ns	0.191
																													PBS -> GIP vs. GIPRi -> TZP	10.31	-27.06 to 47.67	No	ns	0.43
																													PBS -> GIP vs. PBS -> TZP	3.968	-27.70 to 35.64	No	ns	0.8939
																													GIPRi -> TZP vs. PBS -> TZP	-6.339	-19.94 to 7.264	No	ns	0.1995
																													Row 23
																													GIPRi -> GIP vs. PBS -> GIP	-10.8	-52.06 to 30.46	No	ns	0.4584
																													GIPRi -> GIP vs. GIPRi -> TZP	-0.1185	-0.5787 to 0.3418	No	ns	0.5281
																													GIPRi -> GIP vs. PBS -> TZP	-6.531	-17.45 to 4.388	No	ns	0.1298
																													PBS -> GIP vs. GIPRi -> TZP	10.68	-30.57 to 51.93	No	ns	0.4644
																													PBS -> GIP vs. PBS -> TZP	4.265	-32.99 to 41.52	No	ns	0.8932
																													GIPRi -> TZP vs. PBS -> TZP	-6.412	-17.29 to 4.468	No	ns	0.1337
																													Row 24
																													GIPRi -> GIP vs. PBS -> GIP	-8.434	-31.69 to 14.82	No	ns	0.296
																													GIPRi -> GIP vs. GIPRi -> TZP	-0.2074	-0.3876 to -0.02723	Yes	*	0.0327
																													GIPRi -> GIP vs. PBS -> TZP	-6.116	-15.90 to 3.670	No	ns	0.1201
																													PBS -> GIP vs. GIPRi -> TZP	8.226	-15.03 to 31.48	No	ns	0.307
																													PBS -> GIP vs. PBS -> TZP	2.318	-16.75 to 21.39	No	ns	0.9134
																													GIPRi -> TZP vs. PBS -> TZP	-5.908	-15.70 to 3.883	No	ns	0.1278
																													Row 25
																													GIPRi -> GIP vs. PBS -> GIP	-9.25	-42.64 to 24.14	No	ns	0.4279
																													GIPRi -> GIP vs. GIPRi -> TZP	-0.0569	-0.3260 to 0.2122	No	ns	0.8234
																													GIPRi -> GIP vs. PBS -> TZP	-5.667	-13.67 to 2.336	No	ns	0.0958
																													PBS -> GIP vs. GIPRi -> TZP	9.193	-24.20 to 42.59	No	ns	0.4312
																													PBS -> GIP vs. PBS -> TZP	3.583	-27.04 to 34.21	No	ns	0.8819
																													GIPRi -> TZP vs. PBS -> TZP	-5.61	-13.62 to 2.397	No	ns	0.0977
																													Row 26
																													GIPRi -> GIP vs. PBS -> GIP	-11.19	-55.28 to 32.90	No	ns	0.4752
																													GIPRi -> GIP vs. GIPRi -> TZP	-0.2328	-0.8873 to 0.4217	No	ns	0.3049
																													GIPRi -> GIP vs. PBS -> TZP	-7.464	-19.08 to 4.155	No	ns	0.1142
																													PBS -> GIP vs. GIPRi -> TZP	10.95	-33.12 to 55.03	No	ns	0.4868
																													PBS -> GIP vs. PBS -> TZP	3.722	-36.12 to 43.56	No	ns	0.9348
																													GIPRi -> TZP vs. PBS -> TZP	-7.232	-18.79 to 4.324	No	ns	0.1202
																													Row 27
																													GIPRi -> GIP vs. PBS -> GIP	-8.135	-35.39 to 19.12	No	ns	0.3889
																													GIPRi -> GIP vs. GIPRi -> TZP	-0.1504	-0.4505 to 0.1497	No	ns	0.2855
																													GIPRi -> GIP vs. PBS -> TZP	-6.592	-16.03 to 2.841	No	ns	0.0981
																													PBS -> GIP vs. GIPRi -> TZP	7.984	-19.26 to 35.23	No	ns	0.3985
																													PBS -> GIP vs. PBS -> TZP	1.543	-21.82 to 24.90	No	ns	0.9792
																													GIPRi -> TZP vs. PBS -> TZP	-6.442	-15.86 to 2.976	No	ns	0.1021
																													Row 28
																													GIPRi -> GIP vs. PBS -> GIP	-7.712	-34.91 to 19.49	No	ns	0.4156
																													GIPRi -> GIP vs. GIPRi -> TZP	-0.1544	-0.3643 to 0.05546	No	ns	0.123
																													GIPRi -> GIP vs. PBS -> TZP	-6.854	-16.18 to 2.473	No	ns	0.0894
																													PBS -> GIP vs. GIPRi -> TZP	7.558	-19.64 to 34.76	No	ns	0.4262
																													PBS -> GIP vs. PBS -> TZP	0.8579	-22.50 to 24.22	No	ns	0.9961
																													GIPRi -> TZP vs. PBS -> TZP	-6.7	-16.02 to 2.623	No	ns	0.0932
																													Row 29
																													GIPRi -> GIP vs. PBS -> GIP	-8.034	-38.57 to 22.50	No	ns	0.4555
																													GIPRi -> GIP vs. GIPRi -> TZP	-0.2257	-0.4646 to 0.01331	No	ns	0.06
																													GIPRi -> GIP vs. PBS -> TZP	-6.776	-20.86 to 7.313	No	ns	0.1894
																													PBS -> GIP vs. GIPRi -> TZP	7.809	-22.73 to 38.35	No	ns	0.471
																													PBS -> GIP vs. PBS -> TZP	1.258	-23.27 to 25.79	No	ns	0.9926
																													GIPRi -> TZP vs. PBS -> TZP	-6.55	-20.64 to 7.538	No	ns	0.2004
																													Row 30
																													GIPRi -> GIP vs. PBS -> GIP	-7.469	-30.00 to 15.07	No	ns	0.3374
																													GIPRi -> GIP vs. GIPRi -> TZP	-0.2172	-0.5071 to 0.07276	No	ns	0.1071
																													GIPRi -> GIP vs. PBS -> TZP	-6.791	-17.78 to 4.194	No	ns	0.1226
																													PBS -> GIP vs. GIPRi -> TZP	7.252	-15.29 to 29.79	No	ns	0.3516
																													PBS -> GIP vs. PBS -> TZP	0.6778	-17.21 to 18.57	No	ns	0.9972
																													GIPRi -> TZP vs. PBS -> TZP	-6.574	-17.57 to 4.426	No	ns	0.1301
																													Row 31
																													GIPRi -> GIP vs. PBS -> GIP	-7.525	-34.36 to 19.31	No	ns	0.4213
																													GIPRi -> GIP vs. GIPRi -> TZP	-0.2245	-0.7947 to 0.3458	No	ns	0.2825
																													GIPRi -> GIP vs. PBS -> TZP	-7.133	-18.15 to 3.886	No	ns	0.1127
																													PBS -> GIP vs. GIPRi -> TZP	7.301	-19.51 to 34.11	No	ns	0.4374
																													PBS -> GIP vs. PBS -> TZP	0.3917	-21.74 to 22.52	No	ns	0.9996
																													GIPRi -> TZP vs. PBS -> TZP	-6.909	-17.87 to 4.055	No	ns	0.1187
																													Row 32
																													GIPRi -> GIP vs. PBS -> GIP	-7.123	-35.26 to 21.01	No	ns	0.4764
																													GIPRi -> GIP vs. GIPRi -> TZP	-0.1381	-0.8654 to 0.5892	No	ns	0.6426
																													GIPRi -> GIP vs. PBS -> TZP	-5.54	-15.93 to 4.852	No	ns	0.1589
																													PBS -> GIP vs. GIPRi -> TZP	6.985	-21.12 to 35.09	No	ns	0.4871
																													PBS -> GIP vs. PBS -> TZP	1.584	-22.19 to 25.35	No	ns	0.98
																													GIPRi -> TZP vs. PBS -> TZP	-5.401	-15.70 to 4.901	No	ns	0.1649
																													Row 33
																													GIPRi -> GIP vs. PBS -> GIP	-6.047	-25.21 to 13.12	No	ns	0.361
																													GIPRi -> GIP vs. GIPRi -> TZP	-0.1002	-0.2389 to 0.03842	No	ns	0.1307
																													GIPRi -> GIP vs. PBS -> TZP	-5.408	-11.50 to 0.6850	No	ns	0.0628
																													PBS -> GIP vs. GIPRi -> TZP	5.947	-13.22 to 25.11	No	ns	0.3692
																													PBS -> GIP vs. PBS -> TZP	0.6394	-16.08 to 17.36	No	ns	0.9953
																													GIPRi -> TZP vs. PBS -> TZP	-5.308	-11.40 to 0.7840	No	ns	0.065
																													Test details	Mean 1	Mean 2	Mean Diff.	SE of diff.	N1	N2	q	DF
																													Row 1
																													GIPRi -> GIP vs. PBS -> GIP	0.9695	0.7907	0.1788	0.2003	3	3	1.262	2.092
																													GIPRi -> GIP vs. GIPRi -> TZP	0.9695	0.9686	0.0009026	0.09642	3	3	0.01324	2.426
																													GIPRi -> GIP vs. PBS -> TZP	0.9695	1.109	-0.1392	0.1685	3	3	1.168	2.132
																													PBS -> GIP vs. GIPRi -> TZP	0.7907	0.9686	-0.1779	0.2182	3	3	1.153	2.818
																													PBS -> GIP vs. PBS -> TZP	0.7907	1.109	-0.318	0.2583	3	3	1.741	3.88
																													GIPRi -> TZP vs. PBS -> TZP	0.9686	1.109	-0.1401	0.1894	3	3	1.046	3.117
																													Row 2
																													GIPRi -> GIP vs. PBS -> GIP	1.181	1.321	-0.1402	0.1614	3	3	1.229	2.026
																													GIPRi -> GIP vs. GIPRi -> TZP	1.181	1.085	0.09541	0.02334	3	3	5.781	3.48
																													GIPRi -> GIP vs. PBS -> TZP	1.181	0.8642	0.3166	0.2638	3	3	1.697	2.01
																													PBS -> GIP vs. GIPRi -> TZP	1.321	1.085	0.2356	0.1621	3	3	2.056	2.058
																													PBS -> GIP vs. PBS -> TZP	1.321	0.8642	0.4568	0.3088	3	3	2.092	3.309
																													GIPRi -> TZP vs. PBS -> TZP	1.085	0.8642	0.2212	0.2642	3	3	1.184	2.022
																													Row 3
																													GIPRi -> GIP vs. PBS -> GIP	0.9878	1.035	-0.04764	0.02694	3	3	2.501	2.365
																													GIPRi -> GIP vs. GIPRi -> TZP	0.9878	1.002	-0.01433	0.05277	3	3	0.384	3.142
																													GIPRi -> GIP vs. PBS -> TZP	0.9878	1.095	-0.1076	0.2082	3	3	0.7308	2.062
																													PBS -> GIP vs. GIPRi -> TZP	1.035	1.002	0.03332	0.0467	3	3	1.009	2.115
																													PBS -> GIP vs. PBS -> TZP	1.035	1.095	-0.05995	0.2067	3	3	0.4101	2.006
																													GIPRi -> TZP vs. PBS -> TZP	1.002	1.095	-0.09326	0.2117	3	3	0.6231	2.198
																													Row 4
																													GIPRi -> GIP vs. PBS -> GIP	1.03	0.733	0.2972	0.1124	3	3	3.739	2.683
																													GIPRi -> GIP vs. GIPRi -> TZP	1.03	0.9994	0.03079	0.07261	3	3	0.5997	3.706
																													GIPRi -> GIP vs. PBS -> TZP	1.03	1.113	-0.08252	0.2535	3	3	0.4604	2.121
																													PBS -> GIP vs. GIPRi -> TZP	0.733	0.9994	-0.2664	0.1189	3	3	3.17	3.145
																													PBS -> GIP vs. PBS -> TZP	0.733	1.113	-0.3797	0.2704	3	3	1.986	2.669
																													GIPRi -> TZP vs. PBS -> TZP	0.9994	1.113	-0.1133	0.2564	3	3	0.625	2.216
																													Row 5
																													GIPRi -> GIP vs. PBS -> GIP	1.055	1.13	-0.07543	0.1826	3	3	0.5844	2.301
																													GIPRi -> GIP vs. GIPRi -> TZP	1.055	0.9763	0.07843	0.07092	3	3	1.564	3.981
																													GIPRi -> GIP vs. PBS -> TZP	1.055	0.9413	0.1135	0.1895	3	3	0.8469	2.278
																													PBS -> GIP vs. GIPRi -> TZP	1.13	0.9763	0.1539	0.1835	3	3	1.186	2.345
																													PBS -> GIP vs. PBS -> TZP	1.13	0.9413	0.1889	0.2541	3	3	1.052	3.994
																													GIPRi -> TZP vs. PBS -> TZP	0.9763	0.9413	0.03507	0.1904	3	3	0.2604	2.318
																													Row 6
																													GIPRi -> GIP vs. PBS -> GIP	0.9029	0.5164	0.3865	0.2727	3	3	2.004	2.034
																													GIPRi -> GIP vs. GIPRi -> TZP	0.9029	0.9957	-0.09284	0.05275	3	3	2.489	3.078
																													GIPRi -> GIP vs. PBS -> TZP	0.9029	0.5211	0.3818	0.1009	3	3	5.35	2.262
																													PBS -> GIP vs. GIPRi -> TZP	0.5164	0.9957	-0.4793	0.2755	3	3	2.461	2.117
																													PBS -> GIP vs. PBS -> TZP	0.5164	0.5211	-0.004718	0.2886	3	3	0.02312	2.51
																													GIPRi -> TZP vs. PBS -> TZP	0.9957	0.5211	0.4746	0.1082	3	3	6.203	2.858
																													Row 7
																													GIPRi -> GIP vs. PBS -> GIP	1.003	1.771	-0.7685	0.8391	3	3	1.295	2.024
																													GIPRi -> GIP vs. GIPRi -> TZP	1.003	0.9487	0.05411	0.06587	3	3	1.162	2.168
																													GIPRi -> GIP vs. PBS -> TZP	1.003	0.9758	0.02702	0.0945	3	3	0.4044	3.982
																													PBS -> GIP vs. GIPRi -> TZP	1.771	0.9487	0.8226	0.8367	3	3	1.39	2.001
																													PBS -> GIP vs. PBS -> TZP	1.771	0.9758	0.7955	0.8395	3	3	1.34	2.027
																													GIPRi -> TZP vs. PBS -> TZP	0.9487	0.9758	-0.02708	0.0703	3	3	0.5448	2.147
																													Row 8
																													GIPRi -> GIP vs. PBS -> GIP	1.01	0.7175	0.2921	0.2221	3	3	1.859	2.073
																													GIPRi -> GIP vs. GIPRi -> TZP	1.01	0.9491	0.06039	0.02996	3	3	2.851	2.078
																													GIPRi -> GIP vs. PBS -> TZP	1.01	0.7498	0.2597	0.293	3	3	1.254	2.041
																													PBS -> GIP vs. GIPRi -> TZP	0.7175	0.9491	-0.2317	0.2202	3	3	1.488	2.001
																													PBS -> GIP vs. PBS -> TZP	0.7175	0.7498	-0.03234	0.3653	3	3	0.1252	3.721
																													GIPRi -> TZP vs. PBS -> TZP	0.9491	0.7498	0.1993	0.2915	3	3	0.967	2.001
																													Row 9
																													GIPRi -> GIP vs. PBS -> GIP	0.9375	1.075	-0.137	0.09263	3	3	2.091	2.555
																													GIPRi -> GIP vs. GIPRi -> TZP	0.9375	0.8897	0.0478	0.0524	3	3	1.29	3.806
																													GIPRi -> GIP vs. PBS -> TZP	0.9375	1.101	-0.1637	0.08808	3	3	2.628	2.619
																													PBS -> GIP vs. GIPRi -> TZP	1.075	0.8897	0.1848	0.09591	3	3	2.724	2.853
																													PBS -> GIP vs. PBS -> TZP	1.075	1.101	-0.02671	0.1192	3	3	0.3168	3.987
																													GIPRi -> TZP vs. PBS -> TZP	0.8897	1.101	-0.2115	0.09153	3	3	3.267	2.946
																													Row 10
																													GIPRi -> GIP vs. PBS -> GIP	1.134	0.8149	0.319	0.312	3	3	1.446	2.258
																													GIPRi -> GIP vs. GIPRi -> TZP	1.134	1.127	0.007012	0.09847	3	3	0.1007	3.809
																													GIPRi -> GIP vs. PBS -> TZP	1.134	1.216	-0.08243	0.29	3	3	0.4019	2.302
																													PBS -> GIP vs. GIPRi -> TZP	0.8149	1.127	-0.312	0.3085	3	3	1.43	2.164
																													PBS -> GIP vs. PBS -> TZP	0.8149	1.216	-0.4015	0.4118	3	3	1.379	3.976
																													GIPRi -> TZP vs. PBS -> TZP	1.127	1.216	-0.08944	0.2863	3	3	0.4419	2.192
																													Row 11
																													GIPRi -> GIP vs. PBS -> GIP	0.9286	0.7886	0.1401	0.3454	3	3	0.5734	2.131
																													GIPRi -> GIP vs. GIPRi -> TZP	0.9286	1.066	-0.1373	0.07131	3	3	2.723	3.237
																													GIPRi -> GIP vs. PBS -> TZP	0.9286	1.209	-0.2806	0.08594	3	3	4.618	3.998
																													PBS -> GIP vs. GIPRi -> TZP	0.7886	1.066	-0.2773	0.3418	3	3	1.147	2.045
																													PBS -> GIP vs. PBS -> TZP	0.7886	1.209	-0.4207	0.3452	3	3	1.724	2.125
																													GIPRi -> TZP vs. PBS -> TZP	1.066	1.209	-0.1433	0.07012	3	3	2.891	3.282
																													Row 12
																													GIPRi -> GIP vs. PBS -> GIP	0.9594	0.5814	0.378	0.2932	3	3	1.823	2.016
																													GIPRi -> GIP vs. GIPRi -> TZP	0.9594	1.032	-0.07221	0.03829	3	3	2.667	3.151
																													GIPRi -> GIP vs. PBS -> TZP	0.9594	1.041	-0.08156	0.1873	3	3	0.6158	2.041
																													PBS -> GIP vs. GIPRi -> TZP	0.5814	1.032	-0.4502	0.2945	3	3	2.162	2.052
																													PBS -> GIP vs. PBS -> TZP	0.5814	1.041	-0.4596	0.3469	3	3	1.873	3.393
																													GIPRi -> TZP vs. PBS -> TZP	1.032	1.041	-0.009354	0.1893	3	3	0.06987	2.128
																													Row 13
																													GIPRi -> GIP vs. PBS -> GIP	0.9023	0.7252	0.1771	0.3684	3	3	0.6799	2.034
																													GIPRi -> GIP vs. GIPRi -> TZP	0.9023	0.9605	-0.05817	0.101	3	3	0.8147	2.495
																													GIPRi -> GIP vs. PBS -> TZP	0.9023	1.063	-0.161	0.1244	3	3	1.83	2.316
																													PBS -> GIP vs. GIPRi -> TZP	0.7252	0.9605	-0.2353	0.379	3	3	0.8779	2.268
																													PBS -> GIP vs. PBS -> TZP	0.7252	1.063	-0.3381	0.3859	3	3	1.239	2.421
																													GIPRi -> TZP vs. PBS -> TZP	0.9605	1.063	-0.1028	0.1529	3	3	0.9507	3.807
																													Row 14
																													GIPRi -> GIP vs. PBS -> GIP	0.9723	1.674	-0.7013	0.8002	3	3	1.239	2.014
																													GIPRi -> GIP vs. GIPRi -> TZP	0.9723	0.9532	0.01909	0.06753	3	3	0.3999	3.997
																													GIPRi -> GIP vs. PBS -> TZP	0.9723	0.7973	0.175	0.191	3	3	1.296	2.258
																													PBS -> GIP vs. GIPRi -> TZP	1.674	0.9532	0.7204	0.8003	3	3	1.273	2.015
																													PBS -> GIP vs. PBS -> TZP	1.674	0.7973	0.8763	0.82	3	3	1.511	2.214
																													GIPRi -> TZP vs. PBS -> TZP	0.9532	0.7973	0.1559	0.1913	3	3	1.153	2.272
																													Row 15
																													GIPRi -> GIP vs. PBS -> GIP	0.9196	1.88	-0.9606	0.06944	3	3	19.56	2.284
																													GIPRi -> GIP vs. GIPRi -> TZP	0.9196	0.9345	-0.01491	0.02635	3	3	0.8002	3.978
																													GIPRi -> GIP vs. PBS -> TZP	0.9196	2.367	-1.447	0.4523	3	3	4.525	2.006
																													PBS -> GIP vs. GIPRi -> TZP	1.88	0.9345	0.9457	0.06981	3	3	19.16	2.329
																													PBS -> GIP vs. PBS -> TZP	1.88	2.367	-0.4863	0.4569	3	3	1.505	2.088
																													GIPRi -> TZP vs. PBS -> TZP	0.9345	2.367	-1.432	0.4523	3	3	4.477	2.007
																													Row 16
																													GIPRi -> GIP vs. PBS -> GIP	0.7611	7.223	-6.462	3.096	3	3	2.951	2.002
																													GIPRi -> GIP vs. GIPRi -> TZP	0.7611	0.912	-0.1509	0.07866	3	3	2.713	3.661
																													GIPRi -> GIP vs. PBS -> TZP	0.7611	5.346	-4.585	0.7425	3	3	8.732	2.029
																													PBS -> GIP vs. GIPRi -> TZP	7.223	0.912	6.311	3.096	3	3	2.883	2.001
																													PBS -> GIP vs. PBS -> TZP	7.223	5.346	1.877	3.183	3	3	0.8341	2.228
																													GIPRi -> TZP vs. PBS -> TZP	0.912	5.346	-4.434	0.7412	3	3	8.459	2.016
																													Row 17
																													GIPRi -> GIP vs. PBS -> GIP	0.8249	8.721	-7.896	4.767	3	3	2.342	2
																													GIPRi -> GIP vs. GIPRi -> TZP	0.8249	0.9884	-0.1635	0.0673	3	3	3.436	3.142
																													GIPRi -> GIP vs. PBS -> TZP	0.8249	5.43	-4.605	0.1001	3	3	65.02	2.476
																													PBS -> GIP vs. GIPRi -> TZP	8.721	0.9884	7.732	4.767	3	3	2.294	2.001
																													PBS -> GIP vs. PBS -> TZP	8.721	5.43	3.291	4.768	3	3	0.9761	2.002
																													GIPRi -> TZP vs. PBS -> TZP	0.9884	5.43	-4.441	0.1113	3	3	56.41	3.342
																													Row 18
																													GIPRi -> GIP vs. PBS -> GIP	0.9325	11.55	-10.61	6.073	3	3	2.472	2
																													GIPRi -> GIP vs. GIPRi -> TZP	0.9325	1.287	-0.3545	0.1175	3	3	4.268	3.178
																													GIPRi -> GIP vs. PBS -> TZP	0.9325	6.033	-5.101	1.118	3	3	6.452	2.011
																													PBS -> GIP vs. GIPRi -> TZP	11.55	1.287	10.26	6.074	3	3	2.389	2.001
																													PBS -> GIP vs. PBS -> TZP	11.55	6.033	5.514	6.175	3	3	1.263	2.135
																													GIPRi -> TZP vs. PBS -> TZP	1.287	6.033	-4.746	1.121	3	3	5.987	2.033
																													Row 19
																													GIPRi -> GIP vs. PBS -> GIP	0.7457	10.95	-10.2	5.388	3	3	2.677	2
																													GIPRi -> GIP vs. GIPRi -> TZP	0.7457	1.012	-0.266	0.0433	3	3	8.689	3.568
																													GIPRi -> GIP vs. PBS -> TZP	0.7457	7.093	-6.347	1.767	3	3	5.079	2.002
																													PBS -> GIP vs. GIPRi -> TZP	10.95	1.012	9.934	5.388	3	3	2.607	2
																													PBS -> GIP vs. PBS -> TZP	10.95	7.093	3.853	5.67	3	3	0.9609	2.425
																													GIPRi -> TZP vs. PBS -> TZP	1.012	7.093	-6.081	1.767	3	3	4.866	2.001
																													Row 20
																													GIPRi -> GIP vs. PBS -> GIP	0.7491	13.51	-12.76	7.97	3	3	2.265	2
																													GIPRi -> GIP vs. GIPRi -> TZP	0.7491	0.9899	-0.2407	0.03895	3	3	8.74	2.624
																													GIPRi -> GIP vs. PBS -> TZP	0.7491	6.654	-5.905	1.487	3	3	5.617	2.002
																													PBS -> GIP vs. GIPRi -> TZP	13.51	0.9899	12.52	7.97	3	3	2.222	2
																													PBS -> GIP vs. PBS -> TZP	13.51	6.654	6.858	8.107	3	3	1.196	2.139
																													GIPRi -> TZP vs. PBS -> TZP	0.9899	6.654	-5.664	1.486	3	3	5.39	2
																													Row 21
																													GIPRi -> GIP vs. PBS -> GIP	0.7658	13.63	-12.87	7.679	3	3	2.369	2
																													GIPRi -> GIP vs. GIPRi -> TZP	0.7658	0.8118	-0.046	0.06321	3	3	1.029	2.814
																													GIPRi -> GIP vs. PBS -> TZP	0.7658	7.196	-6.431	1.826	3	3	4.981	2.004
																													PBS -> GIP vs. GIPRi -> TZP	13.63	0.8118	12.82	7.679	3	3	2.361	2
																													PBS -> GIP vs. PBS -> TZP	13.63	7.196	6.435	7.893	3	3	1.153	2.225
																													GIPRi -> TZP vs. PBS -> TZP	0.8118	7.196	-6.385	1.825	3	3	4.947	2.001
																													Row 22
																													GIPRi -> GIP vs. PBS -> GIP	0.6429	11.12	-10.48	5.393	3	3	2.748	2
																													GIPRi -> GIP vs. GIPRi -> TZP	0.6429	0.8127	-0.1698	0.03281	3	3	7.318	2.55
																													GIPRi -> GIP vs. PBS -> TZP	0.6429	7.151	-6.508	1.964	3	3	4.686	2
																													PBS -> GIP vs. GIPRi -> TZP	11.12	0.8127	10.31	5.393	3	3	2.703	2
																													PBS -> GIP vs. PBS -> TZP	11.12	7.151	3.968	5.739	3	3	0.9779	2.521
																													GIPRi -> TZP vs. PBS -> TZP	0.8127	7.151	-6.339	1.964	3	3	4.564	2.001
																													Row 23
																													GIPRi -> GIP vs. PBS -> GIP	0.6795	11.48	-10.8	5.955	3	3	2.564	2
																													GIPRi -> GIP vs. GIPRi -> TZP	0.6795	0.798	-0.1185	0.07569	3	3	2.213	2.266
																													GIPRi -> GIP vs. PBS -> TZP	0.6795	7.21	-6.531	1.576	3	3	5.859	2.001
																													PBS -> GIP vs. GIPRi -> TZP	11.48	0.798	10.68	5.955	3	3	2.536	2.001
																													PBS -> GIP vs. PBS -> TZP	11.48	7.21	4.265	6.16	3	3	0.9793	2.279
																													GIPRi -> TZP vs. PBS -> TZP	0.798	7.21	-6.412	1.578	3	3	5.747	2.009
																													Row 24
																													GIPRi -> GIP vs. PBS -> GIP	0.6737	9.108	-8.434	3.357	3	3	3.553	2
																													GIPRi -> GIP vs. GIPRi -> TZP	0.6737	0.8811	-0.2074	0.04119	3	3	7.121	3.5
																													GIPRi -> GIP vs. PBS -> TZP	0.6737	6.789	-6.116	1.414	3	3	6.116	2.002
																													PBS -> GIP vs. GIPRi -> TZP	9.108	0.8811	8.226	3.357	3	3	3.466	2
																													PBS -> GIP vs. PBS -> TZP	9.108	6.789	2.318	3.642	3	3	0.9001	2.688
																													GIPRi -> TZP vs. PBS -> TZP	0.8811	6.789	-5.908	1.414	3	3	5.91	2.001
																													Row 25
																													GIPRi -> GIP vs. PBS -> GIP	0.7175	9.968	-9.25	4.821	3	3	2.714	2
																													GIPRi -> GIP vs. GIPRi -> TZP	0.7175	0.7744	-0.0569	0.06586	3	3	1.222	3.971
																													GIPRi -> GIP vs. PBS -> TZP	0.7175	6.385	-5.667	1.16	3	3	6.911	2.007
																													PBS -> GIP vs. GIPRi -> TZP	9.968	0.7744	9.193	4.821	3	3	2.697	2
																													PBS -> GIP vs. PBS -> TZP	9.968	6.385	3.583	4.958	3	3	1.022	2.23
																													GIPRi -> TZP vs. PBS -> TZP	0.7744	6.385	-5.61	1.159	3	3	6.843	2.006
																													Row 26
																													GIPRi -> GIP vs. PBS -> GIP	0.7292	11.92	-11.19	6.363	3	3	2.486	2
																													GIPRi -> GIP vs. GIPRi -> TZP	0.7292	0.962	-0.2328	0.0946	3	3	3.481	2.003
																													GIPRi -> GIP vs. PBS -> TZP	0.7292	8.194	-7.464	1.677	3	3	6.295	2
																													PBS -> GIP vs. GIPRi -> TZP	11.92	0.962	10.95	6.364	3	3	2.434	2.001
																													PBS -> GIP vs. PBS -> TZP	11.92	8.194	3.722	6.58	3	3	0.8	2.276
																													GIPRi -> TZP vs. PBS -> TZP	0.962	8.194	-7.232	1.68	3	3	6.089	2.013
																													Row 27
																													GIPRi -> GIP vs. PBS -> GIP	0.7458	8.88	-8.135	3.934	3	3	2.924	2
																													GIPRi -> GIP vs. GIPRi -> TZP	0.7458	0.8962	-0.1504	0.06914	3	3	3.077	3.547
																													GIPRi -> GIP vs. PBS -> TZP	0.7458	7.338	-6.592	1.364	3	3	6.835	2.003
																													PBS -> GIP vs. GIPRi -> TZP	8.88	0.8962	7.984	3.934	3	3	2.87	2.001
																													PBS -> GIP vs. PBS -> TZP	8.88	7.338	1.543	4.164	3	3	0.5239	2.474
																													GIPRi -> TZP vs. PBS -> TZP	0.8962	7.338	-6.442	1.365	3	3	6.676	2.007
																													Row 28
																													GIPRi -> GIP vs. PBS -> GIP	0.7376	8.45	-7.712	3.926	3	3	2.778	2
																													GIPRi -> GIP vs. GIPRi -> TZP	0.7376	0.892	-0.1544	0.05067	3	3	4.31	3.866
																													GIPRi -> GIP vs. PBS -> TZP	0.7376	7.592	-6.854	1.348	3	3	7.192	2.002
																													PBS -> GIP vs. GIPRi -> TZP	8.45	0.892	7.558	3.926	3	3	2.722	2
																													PBS -> GIP vs. PBS -> TZP	8.45	7.592	0.8579	4.151	3	3	0.2923	2.465
																													GIPRi -> TZP vs. PBS -> TZP	0.892	7.592	-6.7	1.348	3	3	7.029	2.003
																													Row 29
																													GIPRi -> GIP vs. PBS -> GIP	0.633	8.667	-8.034	4.408	3	3	2.578	2
																													GIPRi -> GIP vs. GIPRi -> TZP	0.633	0.8587	-0.2257	0.05869	3	3	5.438	3.998
																													GIPRi -> GIP vs. PBS -> TZP	0.633	7.409	-6.776	2.035	3	3	4.708	2.002
																													PBS -> GIP vs. GIPRi -> TZP	8.667	0.8587	7.809	4.408	3	3	2.505	2
																													PBS -> GIP vs. PBS -> TZP	8.667	7.409	1.258	4.855	3	3	0.3666	2.815
																													GIPRi -> TZP vs. PBS -> TZP	0.8587	7.409	-6.55	2.035	3	3	4.552	2.002
																													Row 30
																													GIPRi -> GIP vs. PBS -> GIP	0.6459	8.115	-7.469	3.254	3	3	3.246	2.001
																													GIPRi -> GIP vs. GIPRi -> TZP	0.6459	0.863	-0.2172	0.06245	3	3	4.918	3.177
																													GIPRi -> GIP vs. PBS -> TZP	0.6459	7.437	-6.791	1.59	3	3	6.042	2.005
																													PBS -> GIP vs. GIPRi -> TZP	8.115	0.863	7.252	3.254	3	3	3.152	2
																													PBS -> GIP vs. PBS -> TZP	8.115	7.437	0.6778	3.621	3	3	0.2647	2.902
																													GIPRi -> TZP vs. PBS -> TZP	0.863	7.437	-6.574	1.589	3	3	5.851	2.002
																													Row 31
																													GIPRi -> GIP vs. PBS -> GIP	0.5555	8.081	-7.525	3.873	3	3	2.748	2
																													GIPRi -> GIP vs. GIPRi -> TZP	0.5555	0.7799	-0.2245	0.08907	3	3	3.564	2.153
																													GIPRi -> GIP vs. PBS -> TZP	0.5555	7.689	-7.133	1.591	3	3	6.342	2
																													PBS -> GIP vs. GIPRi -> TZP	8.081	0.7799	7.301	3.874	3	3	2.665	2.002
																													PBS -> GIP vs. PBS -> TZP	8.081	7.689	0.3917	4.187	3	3	0.1323	2.656
																													GIPRi -> TZP vs. PBS -> TZP	0.7799	7.689	-6.909	1.593	3	3	6.133	2.012
																													Row 32
																													GIPRi -> GIP vs. PBS -> GIP	0.6065	7.73	-7.123	4.06	3	3	2.481	2
																													GIPRi -> GIP vs. GIPRi -> TZP	0.6065	0.7446	-0.1381	0.1068	3	3	1.83	2.031
																													GIPRi -> GIP vs. PBS -> TZP	0.6065	6.146	-5.54	1.5	3	3	5.223	2
																													PBS -> GIP vs. GIPRi -> TZP	7.73	0.7446	6.985	4.062	3	3	2.432	2.003
																													PBS -> GIP vs. PBS -> TZP	7.73	6.146	1.584	4.329	3	3	0.5175	2.536
																													GIPRi -> TZP vs. PBS -> TZP	0.7446	6.146	-5.401	1.504	3	3	5.08	2.02
																													Row 33
																													GIPRi -> GIP vs. PBS -> GIP	0.6113	6.659	-6.047	2.766	3	3	3.092	2
																													GIPRi -> GIP vs. GIPRi -> TZP	0.6113	0.7116	-0.1002	0.03396	3	3	4.175	3.975
																													GIPRi -> GIP vs. PBS -> TZP	0.6113	6.019	-5.408	0.8807	3	3	8.684	2.003
																													PBS -> GIP vs. GIPRi -> TZP	6.659	0.7116	5.947	2.766	3	3	3.04	2
																													PBS -> GIP vs. PBS -> TZP	6.659	6.019	0.6394	2.903	3	3	0.3115	2.401
																													GIPRi -> TZP vs. PBS -> TZP	0.7116	6.019	-5.308	0.8808	3	3	8.522	2.003
