# Supplementary material for: The incretin co-agonist tirzepatide requires GIPR for hormone secretion from human islets
Source: Nat Metab. 2023 Jun 5;5(6):945–54. doi: 10.1038/s42255-023-00811-0 (PMC10290954; doi:10.1038/s42255-023-00811-0)
Supplement: Supplementary file 9 — Excel workbook with raw data [file 42255_2023_811_MOESM9_ESM.xlsx]

## Sheet: Supplemental Figure 4
	Time (min)	GIP			AA + GIP			AA			Glucose				Two-way ANOVA
	1	0.0107342	0.0159864	0.00782929	0.0120884	0.00725411	0.00474551	0.0104758	0.00571566	0.00408946	0.00625251		0.014072
	2	0.0107342	0.00723286			0.00488924	0.00474551		0.00494503		0.00208043		0.0134164		Table Analyzed	Glucagon QLRA+GIP (fmol/islet*min)
	3	0.0220083	0.0332675	0.0172635	0.0153681	0.00996631	0.0142045	0.0136322	0.0153681	0.00725411	0.0168685	0.0018756	0.0292961
	4	0.0253274	0.0373005	0.0296848	0.0304472	0.0394962	0.0283507	0.0386833	0.0459413	0.0160438	0.0316386	0.014859	0.0523112		Mixed-effects model (REML)	Matching: Stacked
	5	0.0264289	0.039696	0.0207686	0.0315912	0.0326313	0.0279367	0.035552	0.0459413	0.0212675	0.0258555	0.00916885	0.0432458		Assume sphericity?	No
	6	0.0264289	0.0316386	0.0344981	0.014072	0.0293556	0.0304105	0.0407473	0.0459413	0.0216381	0.0416795	0.0201918	0.0528363		Alpha	0.05
	7	0.0315413	0.039696	0.0302257	0.0269707	0.0329943	0.0320467	0.035552	0.0507309	0.0208967	0.0491231	0.0296848	0.0554495
	8	0.030085	0.0591073	0.0307651	0.021608	0.026062	0.0522179	0.0443184	0.0507309	0.0256948	0.0510599	0.0213427	0.0533605		Fixed effects (type III)	P value	P value summary	Statistically significant (P < 0.05)?	F (DFn, DFd)	Geisser-Greenhouse's epsilon
	9	0.0293556	0.028764	0.0280517	0.0595908	0.0402153	0.0159864	0.0160689	0.043787	0.0114994	0.0275219	0.0178555	0.0377699		Time	<0.0001	****	Yes	F (2.358, 18.42) = 14.58	0.03744
	10	0.0249597	0.0266902	0.0230498	0.0564892	0.0337196	0.0123956	0.014859	0.0372154	0.0107342	0.0348871	0.0296848	0.0523112		Column Factor	0.0014	**	Yes	F (3, 8) = 14.33
	11	0.0182914	0.0385004	0.016668	0.0507309	0.0373352	0.0168685	0.015466	0.0377699	0.0111171	0.0241764	0.032907	0.0405228		Time x Column Factor	<0.0001	****	Yes	F (189, 492) = 8.027
	12	0.0242235	0.0552918	0.0323737	0.131281	0.0997706	0.0822178	0.0930169	0.14177	0.0278941	0.0250176	0.0318391	0.0533605
	13	0.0205255	0.0556747	0.0196122	0.424532	0.405066	0.171926	0.217377	0.360077	0.121666	0.0388994	0.0422839	0.060619		Random effects	SD	Variance
	14	0.0348062	0.0541414	0.0296848	0.27608	0.240997	0.106405	0.129243	0.20033	0.154834	0.0432585	0.0532948	0.0475463		Subject	0.02222	0.0004939
	15	0.0362524	0.0545252	0.024176	0.172238	0.163236	0.0636495	0.0876069	0.161121	0.0790285	0.0275219	0.0275038	0.0502024		Residual	0.02688	0.0007227
	16	0.0249597	0.0514462	0.0285978	0.18063	0.0939171	0.0452229	0.0498362	0.118822	0.0745014	0.0271064	0.0448245	0.0707612
	17	0.0264289	0.0186168	0.0350257	0.125303	0.030085	0.0392979	0.0784667	0.0496731	0.0289906	0.0199153	0.0190297	0.053884		Was the matching effective?
	18	0.0186646	0.0271064	0.0190297	0.0394254	0.0315413	0.0320467	0.0567166	0.0432458	0.0337196	0.0216314	0.015466	0.0933187		Chi-square, df	232.6, 1
	19	0.00996631	0.0241764	0.0130118	0.0361023	0.0315413	0.0304105	0.035552	0.0470123	0.0171694	0.0100888	0.00644925	0.0349837		P value	<0.0001
	20	0.0164194	0.0241764	0.0178555	0.043787	0.0384164	0.0266902	0.0513232	0.0366595	0.0286253	0.0123956	0.00850357	0.0427035		P value summary	****
	21	0.0141591	0.0295886	0.0207686	0.0349837	0.0380562	0.0308205	0.0376444	0.0448662	0.0319048	0.0110183	0.00850357	0.0281374		Is there significant matching (P < 0.05)?	Yes
	22	0.0160438	0.0237545	0.0196122	0.0246116	0.0264289	0.0241764	0.0483419	0.04216	0.0289906	0.0233317	0.015466	0.0459413
	23	0.0130225	0.0233317	0.0252934	0.0454043	0.035168	0.0340784	0.0581726	0.0507309	0.0322682	0.0312299	0.0117554	0.0372154		Data summary
	24	0.0190375	0.0328611	0.0196122	0.0355437	0.033357	0.0681555	0.0586565	0.0747543	0.0420102	0.0467875	0.0178555	0.0475463		Number of columns (Column Factor)	4
	25	0.0164194	0.0245974	0.00574048	0.0631778	0.0380562	0.0203459	0.0318391	0.0486116	0.0358911	0.0203459	0.0184442	0.0377699		Number of rows (Time)	64
	26	0.0156678	0.0241764	0.0018756	0.0677437	0.0484423	0.0332675	0.0339691	0.057526	0.0234863	0.0340784	0.0230498	0.0388748		Number of subjects (Subject)	12
	27	0.011881	0.022908	0.00782929	0.0533605	0.0573082	0.0332675	0.0201918	0.0657204	0.0190375	0.0173075	0.0207686	0.0263843		Number of missing values	12
	28	0.0182914	0.0498989	0.0247357	0.0496731	0.0573082	0.0495112	0.0190297	0.0459413	0.035168	0.028764	0.0334388	0.0304472
	29	0.0509322	0.0748532	0.0296848	0.172238	0.136606	0.111025	0.0334388	0.0641967	0.0326313	0.0283507	0.0448245	0.0480794		Tukey's posthoc analysis
	30	0.0505769	0.0755931	0.0478421	0.149008	0.225491	0.109251	0.0302257	0.0712622	0.0445169	0.0279367	0.0397176	0.0641967
	31	0.0629468	0.0974579	0.0339691	0.300058	0.269246	0.108895	0.0513232	0.0712622	0.056955	0.0250176	0.0366007	0.0454043
	32	0.0765925	0.130011	0.0793882	0.335566	0.386739	0.201189	0.0696205	0.0747543	0.035168	0.021204	0.0463374	0.0595908		Within each row, compare columns (simple effects within rows)
	33	0.0509322	0.0632724	0.049339	0.494896	0.222185	0.183415	0.0503327		0.0216381	0.0194836	0.00850357	0.0257956
	34	0.0727567	0.0502862	0.0644152	0.339311	0.257439	0.177003	0.0610668	0.060619	0.0256948	0.0114796	0.00916885	0.024016		Number of families	64
	35	0.0445169	0.0510599	0.0468399	0.281141	0.201303	0.161725	0.0433031	0.0528363	0.026062	0.0114796	0.00782929	0.0107351		Number of comparisons per family	6
	36	0.0576614	0.0572032	0.0532948	0.288298	0.18699	0.126518	0.0547656	0.0486116	0.0275282	0.0137549	0.00350873	0.0185325		Alpha	0.05
	37	0.0459462	0.0502862	0.0503327	0.305925	0.250869	0.184425	0.0513232	0.057008	0.01941	0.0133037	0.00782929	0.0160092
	38	0.066809	0.0572032	0.0407473	0.256605	0.20927	0.19316	0.0572026	0.0595908	0.0264289	0.00962028	0.0160689	0.0197723		Tukey's multiple comparisons test	Mean Diff.	95.00% CI of diff.	Below threshold?	Summary	Adjusted P Value
	39	0.0505769	0.0529883	0.040233	0.288719	0.278412	0.192154	0.0438112	0.057526	0.0355296	0.0100888	0.016668	0.0197723
	40	0.0448745	0.0625175	0.0488408	0.224127	0.174965	0.19885	0.0576879	0.0611321	0.0430854	0.00819761	0.0178555	0.0209991		Row 1
	41	0.0484423	0.0416795	0.0275038	0.25278	0.297352	0.123717	0.0350257	0.0486116	0.0227479		0.015466	0.0197723		GIP vs. AA + GIP	0.003487	-0.009672 to 0.01665	No	ns	0.7166
	42	0.0470168	0.0502862	0.0350257	0.308856	0.274485	0.0963784	0.0376444	0.0533605	0.0297204	0.00370895	0.015466	0.0197723		GIP vs. AA	0.004756	-0.007999 to 0.01751	No	ns	0.4921
	43	0.0319048	0.0568215	0.023614	0.227996	0.316558	0.0880572	0.040233	0.057526	0.0293556	0.00024169	0.0264025	0.0100476		GIP vs. Glucose	0.001354	-0.03566 to 0.03837	No	ns	0.9883
	44	0.0405746	0.0545252	0.0280517	0.317218	0.242973	0.109606	0.0433031	0.187222	0.0205255	0.0110183	0.0313028	0.021608		AA + GIP vs. AA	0.001269	-0.01055 to 0.01309	No	ns	0.9681
	45	0.0420102	0.0560573	0.0478421	0.314711	0.272849	0.161725	0.0407473	0.0662271	0.0344442	0.00575555	0.0280517	0.0246116		AA + GIP vs. Glucose	-0.002133	-0.04246 to 0.03820	No	ns	0.9563
	46	0.0409337	0.0722568	0.036077	0.26805	0.203628	0.124768	0.0433031	0.0672387	0.0480861	0.0105548	0.0407473	0.0361023		AA vs. Glucose	-0.003402	-0.04804 to 0.04124	No	ns	0.86
	47	0.0473734	0.059867	0.0547656	0.368779	0.256454	0.121963	0.0350257	0.0677437	0.0344442	0.0137549	0.0625054	0.0275551
	48	0.0661076	0.0707685	0.0648912	0.323898	0.265641	0.141123	0.0503327	0.0821564	0.0430854	0.00914903	0.036077	0.0410698		Row 2
	49	0.033357	0.0814847	0.0407473	0.189852	0.193653	0.0880572	0.0280517	0.057526	0.0304494	0.0119386	0.00916885	0.0191541		GIP vs. AA + GIP	0.004166	-0.03370 to 0.04203	No	ns	0.4451
	50	0.0362524	0.0332675	0.0366007	0.197717	0.159206	0.107829	0.0438112	0.0486116	0.034082	0.00771703	0.00644925	0.0166459		GIP vs. AA	0.004038
	51	0.0171694	0.0250176	0.0247357	0.204244	0.129486	0.121611	0.0463374	0.0470123	0.0380562	0.00423103	0.0117554	0.0160092		GIP vs. Glucose	0.001235	-0.09110 to 0.09357	No	ns	0.9954
	52	0.0249597	0.0332675	0.035552	0.196408	0.192654	0.0100888	0.0488408	0.0486116	0.0311775	0.00575555	0.00850357	0.0120884		AA + GIP vs. AA	-0.0001277
	53	0.0319048	0.0271064	0.0269541	0.149458	0.197314	0.149742	0.0532948	0.043787	0.0282598		0.00850357	0.0160092		AA + GIP vs. Glucose	-0.002931	-0.1261 to 0.1203	No	ns	0.944
	54	0.030085	0.0381009	0.0313028	0.122994	0.210928	0.108185	0.0483419	0.0507309	0.027162		0.0677353	0.00247878		AA vs. Glucose	-0.002803
	55	0.0216381	0.0245974	0.0280517	0.187661	0.174631	0.141123	0.0443184	0.0480794	0.0409337	0.00150624	0.00714496	0.0120884
	56	0.033357	0.0368996	0.0307651	0.159781	0.161222	0.155574	0.0620265	0.0523112	0.034082	0.00867487	0.015466	0.0114152		Row 3
	57	0.0326313	0.0336732	0.0280517	0.195972	0.157189	0.101047	0.0537858	0.0590757	0.0282598		0.0117554	0.0228173		GIP vs. AA + GIP	0.011	-0.01719 to 0.03919	No	ns	0.3288
	58	0.0297204	0.0444383	0.0275038	0.215074	0.254812	0.123366	0.0296848	0.0631778	0.0212675	0.0110183	0.014859	0.0197723		GIP vs. AA	0.01209	-0.01367 to 0.03786	No	ns	0.2852
	59	0.0160438	0.0381009	0.016668	0.228425	0.201303	0.0924089	0.0136322	0.0448662	0.027162		0.016668	0.021608		GIP vs. Glucose	0.008166	-0.03394 to 0.05028	No	ns	0.8149
	60	0.0223782	0.0537574	0.0344981	0.187661	0.182986	0.120206	0.0285978	0.0712622	0.0344442	0.00423103	0.0264025	0.0153681		AA + GIP vs. AA	0.001095	-0.01191 to 0.01410	No	ns	0.9802
	61	0.0190375	0.0356937	0.0117554	0.100968	0.123708	0.053373	0.0498362	0.0647052	0.0373352	0.00625251	0.0285978	0.0197723		AA + GIP vs. Glucose	-0.002834	-0.05420 to 0.04853	No	ns	0.9819
	62	0.0152913	0.0340784	0.00644925	0.0692549	0.0804189	0.0475675	0.0323737	0.0657204	0.0455891	0.00575555	0.0275038	0.0372154		AA vs. Glucose	-0.003929	-0.05207 to 0.04421	No	ns	0.9592
	63	0.0164194	0.0291766	0.0172635	0.0836245	0.0573082	0.0560573	0.035552	0.0621562	0.056955	0.00914903	0.040233	0.0120884
	64	0.0186646	0.0471777	0.015466	0.103815	0.0654058	0.0789132	0.0453298	0.0801927	0.0455891	0.0190508	0.0339691	0.0304472		Row 4
															GIP vs. AA + GIP	-0.001994	-0.02192 to 0.01793	No	ns	0.9743
															GIP vs. AA	-0.002785	-0.05489 to 0.04932	No	ns	0.9898
															GIP vs. Glucose	-0.002165	-0.06744 to 0.06311	No	ns	0.9969
															AA + GIP vs. AA	-0.0007914	-0.05317 to 0.05159	No	ns	0.9997
															AA + GIP vs. Glucose	-0.0001716	-0.06576 to 0.06541	No	ns	>0.9999
															AA vs. Glucose	0.0006198	-0.05768 to 0.05892	No	ns	>0.9999
															Row 5
															GIP vs. AA + GIP	-0.001755	-0.03709 to 0.03358	No	ns	0.988
															GIP vs. AA	-0.005289	-0.04336 to 0.03278	No	ns	0.9323
															GIP vs. Glucose	0.002874	-0.04972 to 0.05547	No	ns	0.9932
															AA + GIP vs. AA	-0.003534	-0.05009 to 0.04302	No	ns	0.9561
															AA + GIP vs. Glucose	0.00463	-0.06122 to 0.07047	No	ns	0.9603
															AA vs. Glucose	0.008164	-0.04377 to 0.06010	No	ns	0.9026
															Row 6
															GIP vs. AA + GIP	0.006242	-0.02334 to 0.03582	No	ns	0.7259
															GIP vs. AA	-0.005254	-0.04988 to 0.03938	No	ns	0.8988
															GIP vs. Glucose	-0.007381	-0.06800 to 0.05324	No	ns	0.8723
															AA + GIP vs. AA	-0.0115	-0.05047 to 0.02748	No	ns	0.6286
															AA + GIP vs. Glucose	-0.01362	-0.06510 to 0.03786	No	ns	0.644
															AA vs. Glucose	-0.002127	-0.05299 to 0.04874	No	ns	0.9977
															Row 7
															GIP vs. AA + GIP	0.00315	-0.01251 to 0.01881	No	ns	0.8077
															GIP vs. AA	-0.001906	-0.05313 to 0.04932	No	ns	0.996
															GIP vs. Glucose	-0.01093	-0.05597 to 0.03411	No	ns	0.6198
															AA + GIP vs. AA	-0.005056	-0.06054 to 0.05043	No	ns	0.9323
															AA + GIP vs. Glucose	-0.01408	-0.06330 to 0.03514	No	ns	0.4602
															AA vs. Glucose	-0.009026	-0.05646 to 0.03841	No	ns	0.8607
															Row 8
															GIP vs. AA + GIP	0.00669	-0.04832 to 0.06170	No	ns	0.9561
															GIP vs. AA	-0.0002622	-0.05117 to 0.05065	No	ns	>0.9999
															GIP vs. Glucose	-0.001935	-0.05934 to 0.05547	No	ns	0.9989
															AA + GIP vs. AA	-0.006952	-0.05779 to 0.04389	No	ns	0.9352
															AA + GIP vs. Glucose	-0.008625	-0.06600 to 0.04875	No	ns	0.9226
															AA vs. Glucose	-0.001673	-0.05611 to 0.05276	No	ns	0.999
															Row 9
															GIP vs. AA + GIP	-0.009874	-0.09714 to 0.07739	No	ns	0.8589
															GIP vs. AA	0.004939	-0.06479 to 0.07467	No	ns	0.9546
															GIP vs. Glucose	0.001008	-0.03854 to 0.04055	No	ns	0.9975
															AA + GIP vs. AA	0.01481	-0.05255 to 0.08217	No	ns	0.7989
															AA + GIP vs. Glucose	0.01088	-0.05950 to 0.08127	No	ns	0.8578
															AA vs. Glucose	-0.003931	-0.05786 to 0.05000	No	ns	0.9844
															Row 10
															GIP vs. AA + GIP	-0.009302	-0.09649 to 0.07788	No	ns	0.8798
															GIP vs. AA	0.003964	-0.05150 to 0.05942	No	ns	0.9575
															GIP vs. Glucose	-0.01406	-0.05966 to 0.03154	No	ns	0.3916
															AA + GIP vs. AA	0.01327	-0.05393 to 0.08046	No	ns	0.8187
															AA + GIP vs. Glucose	-0.00476	-0.07347 to 0.06395	No	ns	0.9855
															AA vs. Glucose	-0.01802	-0.06231 to 0.02626	No	ns	0.4366
															Row 11
															GIP vs. AA + GIP	-0.01049	-0.06242 to 0.04143	No	ns	0.822
															GIP vs. AA	0.003036	-0.04166 to 0.04773	No	ns	0.9912
															GIP vs. Glucose	-0.008049	-0.04506 to 0.02896	No	ns	0.7834
															AA + GIP vs. AA	0.01353	-0.03958 to 0.06663	No	ns	0.7328
															AA + GIP vs. Glucose	0.002443	-0.05189 to 0.05678	No	ns	0.9952
															AA vs. Glucose	-0.01108	-0.05520 to 0.03303	No	ns	0.6815
															Row 12
															GIP vs. AA + GIP	-0.06713	-0.1429 to 0.008614	No	ns	0.0705
															GIP vs. AA	-0.05026	-0.2544 to 0.1539	No	ns	0.5641
															GIP vs. Glucose	0.0005573	-0.05103 to 0.05215	No	ns	>0.9999
															AA + GIP vs. AA	0.01686	-0.1691 to 0.2029	No	ns	0.9608
															AA + GIP vs. Glucose	0.06768	-0.008615 to 0.1440	No	ns	0.0696
															AA vs. Glucose	0.05082	-0.1563 to 0.2580	No	ns	0.556
															Row 13
															GIP vs. AA + GIP	-0.3019	-0.8447 to 0.2409	No	ns	0.1527
															GIP vs. AA	-0.2011	-0.6588 to 0.2566	No	ns	0.2326
															GIP vs. Glucose	-0.01533	-0.07882 to 0.04816	No	ns	0.7022
															AA + GIP vs. AA	0.1008	-0.3389 to 0.5405	No	ns	0.7856
															AA + GIP vs. Glucose	0.2866	-0.2691 to 0.8422	No	ns	0.1702
															AA vs. Glucose	0.1858	-0.2865 to 0.6580	No	ns	0.267
															Row 14
															GIP vs. AA + GIP	-0.1683	-0.5145 to 0.1779	No	ns	0.1931
															GIP vs. AA	-0.1219	-0.2445 to 0.0006087	No	ns	0.0506
															GIP vs. Glucose	-0.008489	-0.05154 to 0.03456	No	ns	0.7354
															AA + GIP vs. AA	0.04636	-0.2506 to 0.3433	No	ns	0.8383
															AA + GIP vs. Glucose	0.1598	-0.1966 to 0.5161	No	ns	0.2138
															AA vs. Glucose	0.1134	-0.02600 to 0.2529	No	ns	0.0749
															Row 15
															GIP vs. AA + GIP	-0.09472	-0.3139 to 0.1245	No	ns	0.2547
															GIP vs. AA	-0.07093	-0.2264 to 0.08453	No	ns	0.2514
															GIP vs. Glucose	0.003242	-0.04462 to 0.05110	No	ns	0.9913
															AA + GIP vs. AA	0.02379	-0.1603 to 0.2079	No	ns	0.9423
															AA + GIP vs. Glucose	0.09797	-0.1261 to 0.3221	No	ns	0.2425
															AA vs. Glucose	0.07418	-0.08618 to 0.2345	No	ns	0.2344
															Row 16
															GIP vs. AA + GIP	-0.07159	-0.3279 to 0.1847	No	ns	0.462
															GIP vs. AA	-0.04605	-0.1614 to 0.06927	No	ns	0.3386
															GIP vs. Glucose	-0.01256	-0.07943 to 0.05430	No	ns	0.839
															AA + GIP vs. AA	0.02554	-0.1903 to 0.2414	No	ns	0.9335
															AA + GIP vs. Glucose	0.05903	-0.1801 to 0.2981	No	ns	0.5803
															AA vs. Glucose	0.03349	-0.07323 to 0.1402	No	ns	0.5661
															Row 17
															GIP vs. AA + GIP	-0.0382	-0.2400 to 0.1636	No	ns	0.6612
															GIP vs. AA	-0.02569	-0.1118 to 0.06038	No	ns	0.473
															GIP vs. Glucose	-0.004253	-0.06973 to 0.06122	No	ns	0.9835
															AA + GIP vs. AA	0.01252	-0.1553 to 0.1803	No	ns	0.9791
															AA + GIP vs. Glucose	0.03395	-0.1426 to 0.2105	No	ns	0.7424
															AA vs. Glucose	0.02143	-0.05518 to 0.09805	No	ns	0.676
															Row 18
															GIP vs. AA + GIP	-0.01274	-0.02806 to 0.002586	No	ns	0.0882
															GIP vs. AA	-0.02296	-0.06103 to 0.01511	No	ns	0.1577
															GIP vs. Glucose	-0.02187	-0.1915 to 0.1477	No	ns	0.8233
															AA + GIP vs. AA	-0.01022	-0.04898 to 0.02854	No	ns	0.5709
															AA + GIP vs. Glucose	-0.009134	-0.1792 to 0.1610	No	ns	0.9797
															AA vs. Glucose	0.001089	-0.1550 to 0.1572	No	ns	>0.9999
															Row 19
															GIP vs. AA + GIP	-0.01697	-0.04176 to 0.007827	No	ns	0.1196
															GIP vs. AA	-0.01753	-0.06514 to 0.03009	No	ns	0.4175
															GIP vs. Glucose	-0.001456	-0.05089 to 0.04798	No	ns	0.9986
															AA + GIP vs. AA	-0.0005598	-0.05711 to 0.05599	No	ns	0.9999
															AA + GIP vs. Glucose	0.01551	-0.04302 to 0.07404	No	ns	0.4864
															AA vs. Glucose	0.01607	-0.03479 to 0.06693	No	ns	0.6147
															Row 20
															GIP vs. AA + GIP	-0.01681	-0.04477 to 0.01114	No	ns	0.1665
															GIP vs. AA	-0.01939	-0.05855 to 0.01977	No	ns	0.2213
															GIP vs. Glucose	-0.001717	-0.07122 to 0.06779	No	ns	0.9983
															AA + GIP vs. AA	-0.002571	-0.03779 to 0.03265	No	ns	0.9883
															AA + GIP vs. Glucose	0.0151	-0.04490 to 0.07510	No	ns	0.6385
															AA vs. Glucose	0.01767	-0.03960 to 0.07493	No	ns	0.5726
															Row 21
															GIP vs. AA + GIP	-0.01311	-0.03790 to 0.01167	No	ns	0.2163
															GIP vs. AA	-0.01663	-0.04074 to 0.007477	No	ns	0.1462
															GIP vs. Glucose	0.005619	-0.02694 to 0.03818	No	ns	0.8774
															AA + GIP vs. AA	-0.003518	-0.02362 to 0.01659	No	ns	0.8436
															AA + GIP vs. Glucose	0.01873	-0.01805 to 0.05551	No	ns	0.2062
															AA vs. Glucose	0.02225	-0.01046 to 0.05496	No	ns	0.1384
															Row 22
															GIP vs. AA + GIP	-0.005269	-0.01881 to 0.008275	No	ns	0.3185
															GIP vs. AA	-0.02003	-0.05302 to 0.01296	No	ns	0.1528
															GIP vs. Glucose	-0.008443	-0.06634 to 0.04946	No	ns	0.8108
															AA + GIP vs. AA	-0.01476	-0.05334 to 0.02382	No	ns	0.2817
															AA + GIP vs. Glucose	-0.003174	-0.06585 to 0.05950	No	ns	0.9822
															AA vs. Glucose	0.01158	-0.03674 to 0.05990	No	ns	0.7238
															Row 23
															GIP vs. AA + GIP	-0.01767	-0.03904 to 0.003709	No	ns	0.0898
															GIP vs. AA	-0.02651	-0.06874 to 0.01572	No	ns	0.1545
															GIP vs. Glucose	-0.006184	-0.04832 to 0.03595	No	ns	0.8833
															AA + GIP vs. AA	-0.00884	-0.05155 to 0.03387	No	ns	0.744
															AA + GIP vs. Glucose	0.01148	-0.03113 to 0.05410	No	ns	0.599
															AA vs. Glucose	0.02032	-0.02397 to 0.06461	No	ns	0.3653
															Row 24
															GIP vs. AA + GIP	-0.02185	-0.08649 to 0.04280	No	ns	0.4304
															GIP vs. AA	-0.03464	-0.08685 to 0.01757	No	ns	0.1349
															GIP vs. Glucose	-0.01356	-0.06793 to 0.04081	No	ns	0.6414
															AA + GIP vs. AA	-0.01279	-0.07351 to 0.04793	No	ns	0.8206
															AA + GIP vs. Glucose	0.008289	-0.05298 to 0.06956	No	ns	0.94
															AA vs. Glucose	0.02108	-0.03430 to 0.07646	No	ns	0.4908
															Row 25
															GIP vs. AA + GIP	-0.02494	-0.09486 to 0.04497	No	ns	0.414
															GIP vs. AA	-0.02319	-0.05357 to 0.007178	No	ns	0.1125
															GIP vs. Glucose	-0.009934	-0.04365 to 0.02378	No	ns	0.6544
															AA + GIP vs. AA	0.001746	-0.06942 to 0.07291	No	ns	0.999
															AA + GIP vs. Glucose	0.01501	-0.05312 to 0.08313	No	ns	0.7233
															AA vs. Glucose	0.01326	-0.01975 to 0.04628	No	ns	0.4444
															Row 26
															GIP vs. AA + GIP	-0.03591	-0.08854 to 0.01672	No	ns	0.1406
															GIP vs. AA	-0.02442	-0.07754 to 0.02870	No	ns	0.3273
															GIP vs. Glucose	-0.01809	-0.05238 to 0.01619	No	ns	0.2618
															AA + GIP vs. AA	0.01149	-0.04620 to 0.06918	No	ns	0.8471
															AA + GIP vs. Glucose	0.01782	-0.03749 to 0.07312	No	ns	0.489
															AA vs. Glucose	0.006326	-0.04958 to 0.06223	No	ns	0.9347
															Row 27
															GIP vs. AA + GIP	-0.03377	-0.07327 to 0.005720	No	ns	0.077
															GIP vs. AA	-0.02078	-0.1152 to 0.07367	No	ns	0.6335
															GIP vs. Glucose	-0.007281	-0.03127 to 0.01671	No	ns	0.5735
															AA + GIP vs. AA	0.013	-0.07166 to 0.09766	No	ns	0.8676
															AA + GIP vs. Glucose	0.02649	-0.01746 to 0.07045	No	ns	0.1507
															AA vs. Glucose	0.0135	-0.08804 to 0.1150	No	ns	0.8251
															Row 28
															GIP vs. AA + GIP	-0.02119	-0.08144 to 0.03906	No	ns	0.3563
															GIP vs. AA	-0.002404	-0.05403 to 0.04923	No	ns	0.997
															GIP vs. Glucose	9.2e-05	-0.06453 to 0.06472	No	ns	>0.9999
															AA + GIP vs. AA	0.01878	-0.02817 to 0.06574	No	ns	0.3105
															AA + GIP vs. Glucose	0.02128	0.007370 to 0.03519	Yes	*	0.0153
															AA vs. Glucose	0.002496	-0.04908 to 0.05407	No	ns	0.9866
															Row 29
															GIP vs. AA + GIP	-0.08813	-0.1819 to 0.005643	No	ns	0.0603
															GIP vs. AA	0.008401	-0.06122 to 0.07802	No	ns	0.9538
															GIP vs. Glucose	0.01141	-0.06097 to 0.08378	No	ns	0.8551
															AA + GIP vs. AA	0.09653	0.001987 to 0.1911	Yes	*	0.0472
															AA + GIP vs. Glucose	0.09954	-0.006022 to 0.2051	No	ns	0.0571
															AA vs. Glucose	0.003004	-0.05231 to 0.05832	No	ns	0.9935
															Row 30
															GIP vs. AA + GIP	-0.1032	-0.3174 to 0.1110	No	ns	0.2121
															GIP vs. AA	0.009336	-0.05420 to 0.07287	No	ns	0.9183
															GIP vs. Glucose	0.01405	-0.04336 to 0.07147	No	ns	0.7519
															AA + GIP vs. AA	0.1126	-0.08919 to 0.3143	No	ns	0.1753
															AA + GIP vs. Glucose	0.1173	-0.08959 to 0.3242	No	ns	0.1644
															AA vs. Glucose	0.004718	-0.06122 to 0.07065	No	ns	0.9899
															Row 31
															GIP vs. AA + GIP	-0.1613	-0.5215 to 0.1989	No	ns	0.2526
															GIP vs. AA	0.004945	-0.1056 to 0.1155	No	ns	0.9927
															GIP vs. Glucose	0.02912	-0.08158 to 0.1398	No	ns	0.5438
															AA + GIP vs. AA	0.1662	-0.2374 to 0.5699	No	ns	0.2487
															AA + GIP vs. Glucose	0.1904	-0.2133 to 0.5941	No	ns	0.1993
															AA vs. Glucose	0.02417	-0.009904 to 0.05825	No	ns	0.138
															Row 32
															GIP vs. AA + GIP	-0.2125	-0.5480 to 0.1230	No	ns	0.1322
															GIP vs. AA	0.03548	-0.05608 to 0.1270	No	ns	0.4509
															GIP vs. Glucose	0.05295	-0.03865 to 0.1446	No	ns	0.2069
															AA + GIP vs. AA	0.248	-0.1069 to 0.6028	No	ns	0.1033
															AA + GIP vs. Glucose	0.2655	-0.09383 to 0.6247	No	ns	0.0918
															AA vs. Glucose	0.01747	-0.05112 to 0.08606	No	ns	0.7379
															Row 33
															GIP vs. AA + GIP	-0.2457	-0.9224 to 0.4310	No	ns	0.2968
															GIP vs. AA	0.01853	-0.2139 to 0.2510	No	ns	0.6968
															GIP vs. Glucose	0.03659	0.009051 to 0.06412	Yes	*	0.0194
															AA + GIP vs. AA	0.2642	-0.3916 to 0.9200	No	ns	0.2634
															AA + GIP vs. Glucose	0.2822	-0.3937 to 0.9582	No	ns	0.2396
															AA vs. Glucose	0.01806	-0.1951 to 0.2312	No	ns	0.7105
															Row 34
															GIP vs. AA + GIP	-0.1954	-0.5097 to 0.1188	No	ns	0.1244
															GIP vs. AA	0.01336	-0.04945 to 0.07617	No	ns	0.7636
															GIP vs. Glucose	0.0476	0.01303 to 0.08217	Yes	*	0.0183
															AA + GIP vs. AA	0.2088	-0.08707 to 0.5047	No	ns	0.1025
															AA + GIP vs. Glucose	0.243	-0.07631 to 0.5624	No	ns	0.0844
															AA vs. Glucose	0.03424	-0.03337 to 0.1018	No	ns	0.2194
															Row 35
															GIP vs. AA + GIP	-0.1673	-0.4093 to 0.07484	No	ns	0.1004
															GIP vs. AA	0.006738	-0.04291 to 0.05639	No	ns	0.8373
															GIP vs. Glucose	0.03746	0.02725 to 0.04767	Yes	***	0.001
															AA + GIP vs. AA	0.174	-0.05146 to 0.3994	No	ns	0.0848
															AA + GIP vs. Glucose	0.2047	-0.03821 to 0.4476	No	ns	0.0692
															AA vs. Glucose	0.03072	-0.02178 to 0.08322	No	ns	0.1391
															Row 36
															GIP vs. AA + GIP	-0.1445	-0.4711 to 0.1820	No	ns	0.2173
															GIP vs. AA	0.01242	-0.04217 to 0.06700	No	ns	0.5641
															GIP vs. Glucose	0.04412	0.01723 to 0.07101	Yes	*	0.0162
															AA + GIP vs. AA	0.157	-0.1543 to 0.4683	No	ns	0.1844
															AA + GIP vs. Glucose	0.1887	-0.1335 to 0.5108	No	ns	0.1365
															AA vs. Glucose	0.0317	-0.01280 to 0.07621	No	ns	0.1189
															Row 37
															GIP vs. AA + GIP	-0.1982	-0.4409 to 0.04444	No	ns	0.0734
															GIP vs. AA	0.006275	-0.07272 to 0.08527	No	ns	0.9438
															GIP vs. Glucose	0.03647	0.02371 to 0.04924	Yes	**	0.002
															AA + GIP vs. AA	0.2045	-0.005848 to 0.4148	No	ns	0.0533
															AA + GIP vs. Glucose	0.2347	-0.006724 to 0.4761	No	ns	0.0528
															AA vs. Glucose	0.0302	-0.04569 to 0.1061	No	ns	0.2798
															Row 38
															GIP vs. AA + GIP	-0.1648	-0.2742 to -0.05528	Yes	*	0.0183
															GIP vs. AA	0.007179	-0.04913 to 0.06349	No	ns	0.9421
															GIP vs. Glucose	0.03977	-0.004241 to 0.08377	No	ns	0.0634
															AA + GIP vs. AA	0.1719	0.06990 to 0.2740	Yes	*	0.0111
															AA + GIP vs. Glucose	0.2045	0.07774 to 0.3313	Yes	*	0.019
															AA vs. Glucose	0.03259	-0.03367 to 0.09884	No	ns	0.2079
															Row 39
															GIP vs. AA + GIP	-0.2052	-0.4116 to 0.001248	No	ns	0.0506
															GIP vs. AA	0.00231	-0.03169 to 0.03631	No	ns	0.9882
															GIP vs. Glucose	0.03242	0.01176 to 0.05308	Yes	*	0.0117
															AA + GIP vs. AA	0.2075	0.009362 to 0.4056	Yes	*	0.0455
															AA + GIP vs. Glucose	0.2376	0.02858 to 0.4466	Yes	*	0.0389
															AA vs. Glucose	0.03011	-0.005871 to 0.06610	No	ns	0.0772
															Row 40
															GIP vs. AA + GIP	-0.1472	-0.2300 to -0.06450	Yes	*	0.0123
															GIP vs. AA	-0.001891	-0.03322 to 0.02944	No	ns	0.994
															GIP vs. Glucose	0.03639	0.008196 to 0.06459	Yes	*	0.0224
															AA + GIP vs. AA	0.1453	0.06326 to 0.2274	Yes	*	0.0123
															AA + GIP vs. Glucose	0.1836	0.09520 to 0.2721	Yes	**	0.01
															AA vs. Glucose	0.03828	0.009133 to 0.06744	Yes	*	0.0215
															Row 41
															GIP vs. AA + GIP	-0.1854	-0.5377 to 0.1669	No	ns	0.1664
															GIP vs. AA	0.003747	-0.03640 to 0.04389	No	ns	0.9777
															GIP vs. Glucose	0.02159	-0.01546 to 0.05863	No	ns	0.1586
															AA + GIP vs. AA	0.1892	-0.1595 to 0.5378	No	ns	0.1594
															AA + GIP vs. Glucose	0.207	-0.1527 to 0.5667	No	ns	0.1393
															AA vs. Glucose	0.01784	-0.02849 to 0.06417	No	ns	0.3148
															Row 42
															GIP vs. AA + GIP	-0.1825	-0.6348 to 0.2699	No	ns	0.2543
															GIP vs. AA	0.003868	-0.03275 to 0.04048	No	ns	0.963
															GIP vs. Glucose	0.03113	0.003936 to 0.05832	Yes	*	0.0321
															AA + GIP vs. AA	0.1863	-0.2614 to 0.6341	No	ns	0.2451
															AA + GIP vs. Glucose	0.2136	-0.2385 to 0.6657	No	ns	0.1969
															AA vs. Glucose	0.02726	-0.009347 to 0.06387	No	ns	0.1145
															Row 43
															GIP vs. AA + GIP	-0.1734	-0.6175 to 0.2707	No	ns	0.2773
															GIP vs. AA	-0.004925	-0.05850 to 0.04865	No	ns	0.9786
															GIP vs. Glucose	0.02522	-0.02771 to 0.07814	No	ns	0.3266
															AA + GIP vs. AA	0.1685	-0.2808 to 0.6178	No	ns	0.2907
															AA + GIP vs. Glucose	0.1986	-0.2521 to 0.6494	No	ns	0.2244
															AA vs. Glucose	0.03014	-0.01558 to 0.07586	No	ns	0.1665
															Row 44
															GIP vs. AA + GIP	-0.1822	-0.5920 to 0.2276	No	ns	0.2223
															GIP vs. AA	-0.04263	-0.3916 to 0.3064	No	ns	0.8486
															GIP vs. Glucose	0.01974	-0.02082 to 0.06030	No	ns	0.3139
															AA + GIP vs. AA	0.1396	-0.1901 to 0.4693	No	ns	0.4129
															AA + GIP vs. Glucose	0.202	-0.2123 to 0.6162	No	ns	0.1882
															AA vs. Glucose	0.06237	-0.2916 to 0.4163	No	ns	0.6866
															Row 45
															GIP vs. AA + GIP	-0.2011	-0.5131 to 0.1109	No	ns	0.1147
															GIP vs. AA	0.001497	-0.05375 to 0.05675	No	ns	0.9987
															GIP vs. Glucose	0.02916	-0.007731 to 0.06606	No	ns	0.0941
															AA + GIP vs. AA	0.2026	-0.09218 to 0.4974	No	ns	0.1062
															AA + GIP vs. Glucose	0.2303	-0.07423 to 0.5348	No	ns	0.0864
															AA vs. Glucose	0.02767	-0.02357 to 0.07891	No	ns	0.2487
															Row 46
															GIP vs. AA + GIP	-0.1491	-0.4068 to 0.1087	No	ns	0.1535
															GIP vs. AA	-0.00312	-0.06296 to 0.05672	No	ns	0.9949
															GIP vs. Glucose	0.02062	-0.04035 to 0.08159	No	ns	0.5608
															AA + GIP vs. AA	0.1459	-0.1271 to 0.4190	No	ns	0.1665
															AA + GIP vs. Glucose	0.1697	-0.09574 to 0.4351	No	ns	0.1229
															AA vs. Glucose	0.02374	-0.02617 to 0.07365	No	ns	0.3294
															Row 47
															GIP vs. AA + GIP	-0.1951	-0.6872 to 0.2971	No	ns	0.26
															GIP vs. AA	0.008264	-0.05778 to 0.07431	No	ns	0.8857
															GIP vs. Glucose	0.0194	-0.07222 to 0.1110	No	ns	0.6356
															AA + GIP vs. AA	0.2033	-0.2721 to 0.6787	No	ns	0.2406
															AA + GIP vs. Glucose	0.2145	-0.2488 to 0.6778	No	ns	0.2178
															AA vs. Glucose	0.01113	-0.06574 to 0.08801	No	ns	0.9231
															Row 48
															GIP vs. AA + GIP	-0.1763	-0.5491 to 0.1965	No	ns	0.195
															GIP vs. AA	0.008731	-0.07141 to 0.08888	No	ns	0.883
															GIP vs. Glucose	0.03849	-0.02669 to 0.1037	No	ns	0.1393
															AA + GIP vs. AA	0.185	-0.1611 to 0.5312	No	ns	0.1714
															AA + GIP vs. Glucose	0.2148	-0.1391 to 0.5686	No	ns	0.1326
															AA vs. Glucose	0.02976	-0.03474 to 0.09426	No	ns	0.3537
															Row 49
															GIP vs. AA + GIP	-0.1053	-0.3006 to 0.08993	No	ns	0.2014
															GIP vs. AA	0.01319	-0.06590 to 0.09228	No	ns	0.8743
															GIP vs. Glucose	0.03844	-0.05897 to 0.1359	No	ns	0.2821
															AA + GIP vs. AA	0.1185	-0.09668 to 0.3337	No	ns	0.1683
															AA + GIP vs. Glucose	0.1438	-0.09283 to 0.3804	No	ns	0.1275
															AA vs. Glucose	0.02526	-0.03200 to 0.08251	No	ns	0.2604
															Row 50
															GIP vs. AA + GIP	-0.1195	-0.2994 to 0.06035	No	ns	0.1076
															GIP vs. AA	-0.006795	-0.03383 to 0.02024	No	ns	0.5371
															GIP vs. Glucose	0.0251	0.005847 to 0.04436	Yes	*	0.0272
															AA + GIP vs. AA	0.1127	-0.05991 to 0.2854	No	ns	0.1146
															AA + GIP vs. Glucose	0.1446	-0.03122 to 0.3205	No	ns	0.0731
															AA vs. Glucose	0.0319	0.009275 to 0.05452	Yes	*	0.0165
															Row 51
															GIP vs. AA + GIP	-0.1295	-0.3090 to 0.05003	No	ns	0.0933
															GIP vs. AA	-0.02149	-0.03731 to -0.005681	Yes	*	0.0179
															GIP vs. Glucose	0.01164	-0.006574 to 0.02986	No	ns	0.1723
															AA + GIP vs. AA	0.108	-0.07080 to 0.2868	No	ns	0.1298
															AA + GIP vs. Glucose	0.1411	-0.03618 to 0.3184	No	ns	0.078
															AA vs. Glucose	0.03314	0.01458 to 0.05170	Yes	**	0.0069
															Row 52
															GIP vs. AA + GIP	-0.1018	-0.5258 to 0.3223	No	ns	0.5086
															GIP vs. AA	-0.01162	-0.04306 to 0.01983	No	ns	0.4347
															GIP vs. Glucose	0.02248	0.005271 to 0.03968	Yes	*	0.0234
															AA + GIP vs. AA	0.09017	-0.3294 to 0.5097	No	ns	0.5766
															AA + GIP vs. Glucose	0.1243	-0.3011 to 0.5497	No	ns	0.4007
															AA vs. Glucose	0.03409	-0.001381 to 0.06957	No	ns	0.0546
															Row 53
															GIP vs. AA + GIP	-0.1368	-0.2451 to -0.02859	Yes	*	0.0315
															GIP vs. AA	-0.01313	-0.05997 to 0.03372	No	ns	0.4651
															GIP vs. Glucose	0.0164	-0.03118 to 0.06398	No	ns	0.2067
															AA + GIP vs. AA	0.1237	0.03510 to 0.2123	Yes	*	0.0211
															AA + GIP vs. Glucose	0.1532	0.05163 to 0.2549	Yes	*	0.0209
															AA vs. Glucose	0.02952	-0.01204 to 0.07109	No	ns	0.1141
															Row 54
															GIP vs. AA + GIP	-0.1142	-0.3341 to 0.1057	No	ns	0.1679
															GIP vs. AA	-0.008915	-0.05377 to 0.03594	No	ns	0.7061
															GIP vs. Glucose	-0.001944	-0.6987 to 0.6948	No	ns	0.9999
															AA + GIP vs. AA	0.1053	-0.09926 to 0.3098	No	ns	0.1849
															AA + GIP vs. Glucose	0.1123	-0.1311 to 0.3556	No	ns	0.2631
															AA vs. Glucose	0.006971	-0.5949 to 0.6088	No	ns	0.9953
															Row 55
															GIP vs. AA + GIP	-0.143	-0.2363 to -0.04982	Yes	*	0.0212
															GIP vs. AA	-0.01968	-0.03104 to -0.008325	Yes	**	0.0075
															GIP vs. Glucose	0.01785	0.001632 to 0.03407	Yes	*	0.038
															AA + GIP vs. AA	0.1234	0.03077 to 0.2160	Yes	*	0.0281
															AA + GIP vs. Glucose	0.1609	0.07178 to 0.2500	Yes	*	0.0143
															AA vs. Glucose	0.03753	0.02142 to 0.05364	Yes	**	0.0033
															Row 56
															GIP vs. AA + GIP	-0.1252	-0.1352 to -0.1152	Yes	****	<0.0001
															GIP vs. AA	-0.0158	-0.06857 to 0.03697	No	ns	0.426
															GIP vs. Glucose	0.02182	0.01095 to 0.03269	Yes	**	0.0043
															AA + GIP vs. AA	0.1094	0.05630 to 0.1625	Yes	*	0.011
															AA + GIP vs. Glucose	0.147	0.1363 to 0.1577	Yes	****	<0.0001
															AA vs. Glucose	0.03762	-0.01440 to 0.08964	No	ns	0.0972
															Row 57
															GIP vs. AA + GIP	-0.12	-0.3096 to 0.06968	No	ns	0.1181
															GIP vs. AA	-0.01559	-0.07812 to 0.04694	No	ns	0.5168
															GIP vs. Glucose	0.01417	-0.07457 to 0.1029	No	ns	0.4003
															AA + GIP vs. AA	0.1044	-0.05938 to 0.2681	No	ns	0.1335
															AA + GIP vs. Glucose	0.1341	-0.04538 to 0.3136	No	ns	0.0897
															AA vs. Glucose	0.02975	-0.02445 to 0.08396	No	ns	0.2051
															Row 58
															GIP vs. AA + GIP	-0.1639	-0.4253 to 0.09758	No	ns	0.1224
															GIP vs. AA	-0.004156	-0.07712 to 0.06880	No	ns	0.9887
															GIP vs. Glucose	0.01867	-0.01069 to 0.04803	No	ns	0.1482
															AA + GIP vs. AA	0.1597	-0.07400 to 0.3934	No	ns	0.1143
															AA + GIP vs. Glucose	0.1825	-0.08518 to 0.4502	No	ns	0.103
															AA vs. Glucose	0.02283	-0.06055 to 0.1062	No	ns	0.4693
															Row 59
															GIP vs. AA + GIP	-0.1504	-0.4246 to 0.1237	No	ns	0.1587
															GIP vs. AA	-0.004949	-0.05326 to 0.04337	No	ns	0.9706
															GIP vs. Glucose	0.004466	-0.03925 to 0.04819	No	ns	0.93
															AA + GIP vs. AA	0.1455	-0.1222 to 0.4132	No	ns	0.1657
															AA + GIP vs. Glucose	0.1549	-0.1313 to 0.4411	No	ns	0.1557
															AA vs. Glucose	0.009415	-0.04716 to 0.06599	No	ns	0.7639
															Row 60
															GIP vs. AA + GIP	-0.1267	-0.2504 to -0.003115	Yes	*	0.0471
															GIP vs. AA	-0.00789	-0.07826 to 0.06248	No	ns	0.9574
															GIP vs. Glucose	0.02154	-0.02661 to 0.06970	No	ns	0.355
															AA + GIP vs. AA	0.1188	0.003628 to 0.2341	Yes	*	0.0458
															AA + GIP vs. Glucose	0.1483	0.01477 to 0.2818	Yes	*	0.0397
															AA vs. Glucose	0.02943	-0.04427 to 0.1031	No	ns	0.3625
															Row 61
															GIP vs. AA + GIP	-0.07052	-0.1939 to 0.05288	No	ns	0.1658
															GIP vs. AA	-0.02846	-0.07196 to 0.01503	No	ns	0.1689
															GIP vs. Glucose	0.003955	-0.03533 to 0.04323	No	ns	0.9736
															AA + GIP vs. AA	0.04206	-0.07836 to 0.1625	No	ns	0.403
															AA + GIP vs. Glucose	0.07448	-0.05118 to 0.2001	No	ns	0.1508
															AA vs. Glucose	0.03242	-0.01005 to 0.07489	No	ns	0.1111
															Row 62
															GIP vs. AA + GIP	-0.04714	-0.09926 to 0.004974	No	ns	0.0682
															GIP vs. AA	-0.02929	-0.08161 to 0.02303	No	ns	0.2414
															GIP vs. Glucose	-0.004885	-0.05565 to 0.04588	No	ns	0.9764
															AA + GIP vs. AA	0.01785	-0.03782 to 0.07352	No	ns	0.6054
															AA + GIP vs. Glucose	0.04226	-0.01232 to 0.09683	No	ns	0.1084
															AA vs. Glucose	0.0244	-0.03034 to 0.07914	No	ns	0.3838
															Row 63
															GIP vs. AA + GIP	-0.04471	-0.09480 to 0.005383	No	ns	0.0663
															GIP vs. AA	-0.0306	-0.07503 to 0.01383	No	ns	0.1263
															GIP vs. Glucose	0.000463	-0.05599 to 0.05692	No	ns	>0.9999
															AA + GIP vs. AA	0.01411	-0.03550 to 0.06371	No	ns	0.6768
															AA + GIP vs. Glucose	0.04517	-0.009540 to 0.09989	No	ns	0.0899
															AA vs. Glucose	0.03106	-0.02213 to 0.08426	No	ns	0.2185
															Row 64
															GIP vs. AA + GIP	-0.05561	-0.1175 to 0.006248	No	ns	0.0697
															GIP vs. AA	-0.02993	-0.09302 to 0.03315	No	ns	0.3396
															GIP vs. Glucose	-0.0007196	-0.05722 to 0.05578	No	ns	0.9999
															AA + GIP vs. AA	0.02567	-0.04007 to 0.09142	No	ns	0.4733
															AA + GIP vs. Glucose	0.05489	-0.009775 to 0.1196	No	ns	0.0736
															AA vs. Glucose	0.02921	-0.03778 to 0.09621	No	ns	0.286
															Test details	Mean 1	Mean 2	Mean Diff.	SE of diff.	N1	N2	q	DF
															Row 1
															GIP vs. AA + GIP	0.01152	0.008029	0.003487	0.003216	3	3	1.534	3.959
															GIP vs. AA	0.01152	0.00676	0.004756	0.003061	3	3	2.197	3.821
															GIP vs. Glucose	0.01152	0.01016	0.001354	0.004581	3	2	0.4181	1.762
															AA + GIP vs. AA	0.008029	0.00676	0.001269	0.002884	3	3	0.6224	3.946
															AA + GIP vs. Glucose	0.008029	0.01016	-0.002133	0.004464	3	2	0.6757	1.625
															AA vs. Glucose	0.00676	0.01016	-0.003402	0.004354	3	2	1.105	1.495
															Row 2
															GIP vs. AA + GIP	0.008984	0.004817	0.004166	0.001752	2	2	3.363	1.003
															GIP vs. AA	0.008984	0.004945	0.004038		2	1
															GIP vs. Glucose	0.008984	0.007748	0.001235	0.005932	2	2	0.2944	1.189
															AA + GIP vs. AA	0.004817	0.004945	-0.0001277		2	1
															AA + GIP vs. Glucose	0.004817	0.007748	-0.002931	0.005668	2	2	0.7313	1
															AA vs. Glucose	0.004945	0.007748	-0.002803		1	2
															Row 3
															GIP vs. AA + GIP	0.02418	0.01318	0.011	0.005022	3	3	3.098	2.472
															GIP vs. AA	0.02418	0.01208	0.01209	0.005349	3	3	3.198	3.007
															GIP vs. Glucose	0.02418	0.01601	0.008166	0.009239	3	3	1.25	3.27
															AA + GIP vs. AA	0.01318	0.01208	0.001095	0.002963	3	3	0.5225	3.481
															AA + GIP vs. Glucose	0.01318	0.01601	-0.002834	0.008095	3	3	0.495	2.171
															AA vs. Glucose	0.01208	0.01601	-0.003929	0.008302	3	3	0.6692	2.384
															Row 4
															GIP vs. AA + GIP	0.03077	0.03276	-0.001994	0.004892	3	3	0.5763	3.998
															GIP vs. AA	0.03077	0.03356	-0.002785	0.009659	3	3	0.4078	2.591
															GIP vs. Glucose	0.03077	0.03294	-0.002165	0.01138	3	3	0.269	2.413
															AA + GIP vs. AA	0.03276	0.03356	-0.0007914	0.009631	3	3	0.1162	2.565
															AA + GIP vs. Glucose	0.03276	0.03294	-0.0001716	0.01136	3	3	0.02136	2.395
															AA vs. Glucose	0.03356	0.03294	0.0006198	0.01408	3	3	0.06224	3.871
															Row 5
															GIP vs. AA + GIP	0.02896	0.03072	-0.001755	0.005787	3	3	0.4289	2.257
															GIP vs. AA	0.02896	0.03425	-0.005289	0.009089	3	3	0.8229	3.785
															GIP vs. Glucose	0.02896	0.02609	0.002874	0.01132	3	3	0.359	3.176
															AA + GIP vs. AA	0.03072	0.03425	-0.003534	0.007293	3	3	0.6853	2.158
															AA + GIP vs. Glucose	0.03072	0.02609	0.00463	0.00994	3	3	0.6587	2.084
															AA vs. Glucose	0.03425	0.02609	0.008164	0.01216	3	3	0.9492	3.653
															Row 6
															GIP vs. AA + GIP	0.03086	0.02461	0.006242	0.005783	3	3	1.526	2.77
															GIP vs. AA	0.03086	0.03611	-0.005254	0.007757	3	3	0.9578	2.405
															GIP vs. Glucose	0.03086	0.03824	-0.007381	0.009867	3	3	1.058	2.242
															AA + GIP vs. AA	0.02461	0.03611	-0.0115	0.009081	3	3	1.79	3.62
															AA + GIP vs. Glucose	0.02461	0.03824	-0.01362	0.01094	3	3	1.761	3.112
															AA vs. Glucose	0.03611	0.03824	-0.002127	0.0121	3	3	0.2486	3.758
															Row 7
															GIP vs. AA + GIP	0.03382	0.03067	0.00315	0.003503	3	3	1.272	3.376
															GIP vs. AA	0.03382	0.03573	-0.001906	0.009108	3	3	0.2959	2.467
															GIP vs. Glucose	0.03382	0.04475	-0.01093	0.008299	3	3	1.863	2.572
															AA + GIP vs. AA	0.03067	0.03573	-0.005056	0.008814	3	3	0.8113	2.188
															AA + GIP vs. Glucose	0.03067	0.04475	-0.01408	0.007974	3	3	2.497	2.232
															AA vs. Glucose	0.03573	0.04475	-0.009026	0.01159	3	3	1.102	3.956
															Row 8
															GIP vs. AA + GIP	0.03999	0.0333	0.00669	0.01351	3	3	0.7001	4
															GIP vs. AA	0.03999	0.04025	-0.0002622	0.01216	3	3	0.0305	3.787
															GIP vs. Glucose	0.03999	0.04192	-0.001935	0.01406	3	3	0.1946	3.978
															AA + GIP vs. AA	0.0333	0.04025	-0.006952	0.01215	3	3	0.8094	3.789
															AA + GIP vs. Glucose	0.0333	0.04192	-0.008625	0.01405	3	3	0.868	3.977
															AA vs. Glucose	0.04025	0.04192	-0.001673	0.01275	3	3	0.1855	3.656
															Row 9
															GIP vs. AA + GIP	0.02872	0.0386	-0.009874	0.01262	3	3	1.107	2.004
															GIP vs. AA	0.02872	0.02379	0.004939	0.01009	3	3	0.6919	2.006
															GIP vs. Glucose	0.02872	0.02772	0.001008	0.005762	3	3	0.2474	2.017
															AA + GIP vs. AA	0.0386	0.02379	0.01481	0.01615	3	3	1.297	3.816
															AA + GIP vs. Glucose	0.0386	0.02772	0.01088	0.01386	3	3	1.11	2.797
															AA vs. Glucose	0.02379	0.02772	-0.003931	0.01161	3	3	0.4787	3.175
															Row 10
															GIP vs. AA + GIP	0.0249	0.0342	-0.009302	0.01277	3	3	1.03	2.027
															GIP vs. AA	0.0249	0.02094	0.003964	0.008293	3	3	0.6759	2.065
															GIP vs. Glucose	0.0249	0.03896	-0.01406	0.006922	3	3	2.873	2.094
															AA + GIP vs. AA	0.0342	0.02094	0.01327	0.01516	3	3	1.238	3.422
															AA + GIP vs. Glucose	0.0342	0.03896	-0.00476	0.01445	3	3	0.4657	3.066
															AA vs. Glucose	0.02094	0.03896	-0.01802	0.0107	3	3	2.382	3.871
															Row 11
															GIP vs. AA + GIP	0.02449	0.03498	-0.01049	0.01209	3	3	1.227	3.617
															GIP vs. AA	0.02449	0.02145	0.003036	0.01084	3	3	0.3961	3.9
															GIP vs. Glucose	0.02449	0.03254	-0.008049	0.008463	3	3	1.345	3.502
															AA + GIP vs. AA	0.03498	0.02145	0.01353	0.01285	3	3	1.489	3.882
															AA + GIP vs. Glucose	0.03498	0.03254	0.002443	0.01092	3	3	0.3164	2.874
															AA vs. Glucose	0.02145	0.03254	-0.01108	0.009511	3	3	1.648	3.182
															Row 12
															GIP vs. AA + GIP	0.0373	0.1044	-0.06713	0.0171	3	3	5.551	3.428
															GIP vs. AA	0.0373	0.08756	-0.05026	0.03427	3	3	2.074	2.316
															GIP vs. Glucose	0.0373	0.03674	0.0005573	0.01263	3	3	0.06242	3.971
															AA + GIP vs. AA	0.1044	0.08756	0.01686	0.03597	3	3	0.6629	2.731
															AA + GIP vs. Glucose	0.1044	0.03674	0.06768	0.0167	3	3	5.731	3.259
															AA vs. Glucose	0.08756	0.03674	0.05082	0.03407	3	3	2.109	2.267
															Row 13
															GIP vs. AA + GIP	0.03194	0.3338	-0.3019	0.08202	3	3	5.206	2.086
															GIP vs. AA	0.03194	0.233	-0.2011	0.07028	3	3	4.047	2.117
															GIP vs. Glucose	0.03194	0.04727	-0.01533	0.01365	3	3	1.588	3.17
															AA + GIP vs. AA	0.3338	0.233	0.1008	0.1067	3	3	1.336	3.904
															AA + GIP vs. Glucose	0.3338	0.04727	0.2866	0.08143	3	3	4.977	2.028
															AA vs. Glucose	0.233	0.04727	0.1858	0.0696	3	3	3.775	2.038
															Row 14
															GIP vs. AA + GIP	0.03954	0.2078	-0.1683	0.05225	3	3	4.555	2.083
															GIP vs. AA	0.03954	0.1615	-0.1219	0.02208	3	3	7.809	2.505
															GIP vs. Glucose	0.03954	0.04803	-0.008489	0.007994	3	3	1.502	2.596
															AA + GIP vs. AA	0.2078	0.1615	0.04636	0.05573	3	3	1.176	2.63
															AA + GIP vs. Glucose	0.2078	0.04803	0.1598	0.05179	3	3	4.363	2.013
															AA vs. Glucose	0.1615	0.04803	0.1134	0.02099	3	3	7.643	2.078
															Row 15
															GIP vs. AA + GIP	0.03832	0.133	-0.09472	0.03589	3	3	3.732	2.256
															GIP vs. AA	0.03832	0.1093	-0.07093	0.02751	3	3	3.647	2.453
															GIP vs. Glucose	0.03832	0.03508	0.003242	0.01162	3	3	0.3945	3.909
															AA + GIP vs. AA	0.133	0.1093	0.02379	0.04347	3	3	0.774	3.706
															AA + GIP vs. Glucose	0.133	0.03508	0.09797	0.03561	3	3	3.891	2.189
															AA vs. Glucose	0.1093	0.03508	0.07418	0.02713	3	3	3.867	2.335
															Row 16
															GIP vs. AA + GIP	0.035	0.1066	-0.07159	0.04046	3	3	2.502	2.175
															GIP vs. AA	0.035	0.08105	-0.04605	0.02182	3	3	2.985	2.656
															GIP vs. Glucose	0.035	0.04756	-0.01256	0.01515	3	3	1.173	3.446
															AA + GIP vs. AA	0.1066	0.08105	0.02554	0.04445	3	3	0.8126	2.973
															AA + GIP vs. Glucose	0.1066	0.04756	0.05903	0.04158	3	3	2.008	2.406
															AA vs. Glucose	0.08105	0.04756	0.03349	0.02383	3	3	1.987	3.366
															Row 17
															GIP vs. AA + GIP	0.02669	0.0649	-0.0382	0.03069	3	3	1.761	2.098
															GIP vs. AA	0.02669	0.05238	-0.02569	0.01511	3	3	2.404	2.431
															GIP vs. Glucose	0.02669	0.03094	-0.004253	0.01241	3	3	0.4845	2.663
															AA + GIP vs. AA	0.0649	0.05238	0.01252	0.03354	3	3	0.5278	2.853
															AA + GIP vs. Glucose	0.0649	0.03094	0.03395	0.03242	3	3	1.481	2.561
															AA vs. Glucose	0.05238	0.03094	0.02143	0.01837	3	3	1.65	3.816
															Row 18
															GIP vs. AA + GIP	0.0216	0.03434	-0.01274	0.003753	3	3	4.8	3.976
															GIP vs. AA	0.0216	0.04456	-0.02296	0.007218	3	3	4.499	2.663
															GIP vs. Glucose	0.0216	0.04347	-0.02187	0.02514	3	3	1.23	2.049
															AA + GIP vs. AA	0.03434	0.04456	-0.01022	0.007141	3	3	2.025	2.571
															AA + GIP vs. Glucose	0.03434	0.04347	-0.009134	0.02512	3	3	0.5143	2.042
															AA vs. Glucose	0.04456	0.04347	0.001089	0.02586	3	3	0.05953	2.284
															Row 19
															GIP vs. AA + GIP	0.01572	0.03268	-0.01697	0.004657	3	3	5.153	2.632
															GIP vs. AA	0.01572	0.03324	-0.01753	0.009706	3	3	2.554	2.931
															GIP vs. Glucose	0.01572	0.01717	-0.001456	0.009953	3	3	0.2069	2.881
															AA + GIP vs. AA	0.03268	0.03324	-0.0005598	0.008864	3	3	0.08932	2.16
															AA + GIP vs. Glucose	0.03268	0.01717	0.01551	0.009134	3	3	2.402	2.15
															AA vs. Glucose	0.03324	0.01717	0.01607	0.01249	3	3	1.82	3.996
															Row 20
															GIP vs. AA + GIP	0.01948	0.0363	-0.01681	0.005582	3	3	4.26	2.849
															GIP vs. AA	0.01948	0.03887	-0.01939	0.007059	3	3	3.884	2.506
															GIP vs. Glucose	0.01948	0.0212	-0.001717	0.01107	3	3	0.2194	2.194
															AA + GIP vs. AA	0.0363	0.03887	-0.002571	0.008345	3	3	0.4358	3.732
															AA + GIP vs. Glucose	0.0363	0.0212	0.0151	0.01193	3	3	1.79	2.833
															AA vs. Glucose	0.03887	0.0212	0.01767	0.01269	3	3	1.969	3.323
															Row 21
															GIP vs. AA + GIP	0.02151	0.03462	-0.01311	0.004937	3	3	3.757	2.84
															GIP vs. AA	0.02151	0.03814	-0.01663	0.005834	3	3	4.032	3.883
															GIP vs. Glucose	0.02151	0.01589	0.005619	0.007617	3	3	1.043	3.646
															AA + GIP vs. AA	0.03462	0.03814	-0.003518	0.004296	3	3	1.158	3.139
															AA + GIP vs. Glucose	0.03462	0.01589	0.01873	0.006515	3	3	4.067	2.456
															AA vs. Glucose	0.03814	0.01589	0.02225	0.007219	3	3	4.359	3.301
															Row 22
															GIP vs. AA + GIP	0.0198	0.02507	-0.005269	0.002332	3	3	3.195	2.38
															GIP vs. AA	0.0198	0.03983	-0.02003	0.006126	3	3	4.624	2.596
															GIP vs. Glucose	0.0198	0.02825	-0.008443	0.009402	3	3	1.27	2.237
															AA + GIP vs. AA	0.02507	0.03983	-0.01476	0.005748	3	3	3.631	2.058
															AA + GIP vs. Glucose	0.02507	0.02825	-0.003174	0.00916	3	3	0.49	2.023
															AA vs. Glucose	0.03983	0.02825	0.01158	0.01077	3	3	1.521	3.355
															Row 23
															GIP vs. AA + GIP	0.02055	0.03822	-0.01767	0.005244	3	3	4.765	3.989
															GIP vs. AA	0.02055	0.04706	-0.02651	0.008589	3	3	4.364	2.922
															GIP vs. Glucose	0.02055	0.02673	-0.006184	0.008576	3	3	1.02	2.925
															AA + GIP vs. AA	0.03822	0.04706	-0.00884	0.008503	3	3	1.47	2.838
															AA + GIP vs. Glucose	0.03822	0.02673	0.01148	0.00849	3	3	1.913	2.84
															AA vs. Glucose	0.04706	0.02673	0.02032	0.01088	3	3	2.642	4
															Row 24
															GIP vs. AA + GIP	0.02384	0.04569	-0.02185	0.01212	3	3	2.548	2.628
															GIP vs. AA	0.02384	0.05847	-0.03464	0.01048	3	3	4.676	2.867
															GIP vs. Glucose	0.02384	0.0374	-0.01356	0.01077	3	3	1.781	2.817
															AA + GIP vs. AA	0.04569	0.05847	-0.01279	0.0147	3	3	1.231	3.884
															AA + GIP vs. Glucose	0.04569	0.0374	0.008289	0.0149	3	3	0.7865	3.923
															AA vs. Glucose	0.05847	0.0374	0.02108	0.0136	3	3	2.192	3.996
															Row 25
															GIP vs. AA + GIP	0.01559	0.04053	-0.02494	0.01357	3	3	2.599	2.744
															GIP vs. AA	0.01559	0.03878	-0.02319	0.007439	3	3	4.41	3.976
															GIP vs. Glucose	0.01559	0.02552	-0.009934	0.008223	3	3	1.708	3.945
															AA + GIP vs. AA	0.04053	0.03878	0.001746	0.01341	3	3	0.1841	2.644
															AA + GIP vs. Glucose	0.04053	0.02552	0.01501	0.01386	3	3	1.531	2.924
															AA vs. Glucose	0.03878	0.02552	0.01326	0.007959	3	3	2.356	3.855
															Row 26
															GIP vs. AA + GIP	0.01391	0.04982	-0.03591	0.01191	3	3	4.266	3.438
															GIP vs. AA	0.01391	0.03833	-0.02442	0.01198	3	3	2.883	3.42
															GIP vs. Glucose	0.01391	0.032	-0.01809	0.00801	3	3	3.194	3.637
															AA + GIP vs. AA	0.04982	0.03833	0.01149	0.01417	3	3	1.147	4
															AA + GIP vs. Glucose	0.04982	0.032	0.01782	0.01102	3	3	2.286	2.841
															AA vs. Glucose	0.03833	0.032	0.006326	0.0111	3	3	0.8058	2.828
															Row 27
															GIP vs. AA + GIP	0.01421	0.04798	-0.03377	0.008701	3	3	5.489	3.292
															GIP vs. AA	0.01421	0.03498	-0.02078	0.01602	3	3	1.834	2.341
															GIP vs. Glucose	0.01421	0.02149	-0.007281	0.005224	3	3	1.971	3.232
															AA + GIP vs. AA	0.04798	0.03498	0.013	0.01708	3	3	1.076	2.889
															AA + GIP vs. Glucose	0.04798	0.02149	0.02649	0.007899	3	3	4.743	2.497
															AA vs. Glucose	0.03498	0.02149	0.0135	0.0156	3	3	1.224	2.118
															Row 28
															GIP vs. AA + GIP	0.03098	0.05216	-0.02119	0.00998	3	3	3.003	2.283
															GIP vs. AA	0.03098	0.03338	-0.002404	0.01242	3	3	0.2739	3.836
															GIP vs. Glucose	0.03098	0.03088	9.2e-05	0.009739	3	3	0.01336	2.08
															AA + GIP vs. AA	0.05216	0.03338	0.01878	0.008232	3	3	3.227	2.428
															AA + GIP vs. Glucose	0.05216	0.03088	0.02128	0.002913	3	3	10.33	3.046
															AA vs. Glucose	0.03338	0.03088	0.002496	0.007939	3	3	0.4447	2.122
															Row 29
															GIP vs. AA + GIP	0.05182	0.14	-0.08813	0.02203	3	3	5.658	3.673
															GIP vs. AA	0.05182	0.04342	0.008401	0.01668	3	3	0.7124	3.809
															GIP vs. Glucose	0.05182	0.04042	0.01141	0.0144	3	3	1.12	2.836
															AA + GIP vs. AA	0.14	0.04342	0.09653	0.02057	3	3	6.638	3.227
															AA + GIP vs. Glucose	0.14	0.04042	0.09954	0.01877	3	3	7.499	2.467
															AA vs. Glucose	0.04342	0.04042	0.003004	0.01205	3	3	0.3525	3.234
															Row 30
															GIP vs. AA + GIP	0.058	0.1612	-0.1032	0.03523	3	3	4.144	2.267
															GIP vs. AA	0.058	0.04867	0.009336	0.01492	3	3	0.8849	3.671
															GIP vs. Glucose	0.058	0.04395	0.01405	0.01386	3	3	1.434	3.864
															AA + GIP vs. AA	0.1612	0.04867	0.1126	0.03617	3	3	4.402	2.49
															AA + GIP vs. Glucose	0.1612	0.04395	0.1173	0.03574	3	3	4.641	2.388
															AA vs. Glucose	0.04867	0.04395	0.004718	0.01608	3	3	0.4148	3.945
															Row 31
															GIP vs. AA + GIP	0.06479	0.2261	-0.1613	0.06203	3	3	3.677	2.38
															GIP vs. AA	0.06479	0.05985	0.004945	0.01929	3	3	0.3626	2.414
															GIP vs. Glucose	0.06479	0.03567	0.02912	0.01928	3	3	2.136	2.41
															AA + GIP vs. AA	0.2261	0.05985	0.1662	0.05955	3	3	3.947	2.04
															AA + GIP vs. Glucose	0.2261	0.03567	0.1904	0.05955	3	3	4.521	2.04
															AA vs. Glucose	0.05985	0.03567	0.02417	0.008371	3	3	4.084	4
															Row 32
															GIP vs. AA + GIP	0.09533	0.3078	-0.2125	0.05799	3	3	5.182	2.39
															GIP vs. AA	0.09533	0.05985	0.03548	0.02135	3	3	2.35	3.624
															GIP vs. Glucose	0.09533	0.04238	0.05295	0.02069	3	3	3.62	3.429
															AA + GIP vs. AA	0.3078	0.05985	0.248	0.05671	3	3	6.184	2.201
															AA + GIP vs. Glucose	0.3078	0.04238	0.2655	0.05646	3	3	6.649	2.165
															AA vs. Glucose	0.05985	0.04238	0.01747	0.01677	3	3	1.473	3.961
															Row 33
															GIP vs. AA + GIP	0.05451	0.3002	-0.2457	0.09811	3	3	3.541	2.008
															GIP vs. AA	0.05451	0.03599	0.01853	0.01501	3	2	1.746	1.192
															GIP vs. Glucose	0.05451	0.01793	0.03659	0.006701	3	3	7.721	3.927
															AA + GIP vs. AA	0.3002	0.03599	0.2642	0.09905	3	2	3.772	2.085
															AA + GIP vs. Glucose	0.3002	0.01793	0.2822	0.09814	3	3	4.067	2.011
															AA vs. Glucose	0.03599	0.01793	0.01806	0.01521	2	3	1.679	1.254
															Row 34
															GIP vs. AA + GIP	0.06249	0.2579	-0.1954	0.04731	3	3	5.842	2.078
															GIP vs. AA	0.06249	0.04913	0.01336	0.01343	3	3	1.407	3.141
															GIP vs. Glucose	0.06249	0.01489	0.0476	0.008018	3	3	8.396	3.59
															AA + GIP vs. AA	0.2579	0.04913	0.2088	0.0483	3	3	6.114	2.249
															AA + GIP vs. Glucose	0.2579	0.01489	0.243	0.04708	3	3	7.3	2.039
															AA vs. Glucose	0.04913	0.01489	0.03424	0.01259	3	3	3.845	2.605
															Row 35
															GIP vs. AA + GIP	0.04747	0.2147	-0.1673	0.03517	3	3	6.725	2.012
															GIP vs. AA	0.04747	0.04073	0.006738	0.008066	3	3	1.181	2.238
															GIP vs. Glucose	0.04747	0.01001	0.03746	0.002215	3	3	23.91	3.214
															AA + GIP vs. AA	0.2147	0.04073	0.174	0.03598	3	3	6.838	2.199
															AA + GIP vs. Glucose	0.2147	0.01001	0.2047	0.03514	3	3	8.239	2.004
															AA vs. Glucose	0.04073	0.01001	0.03072	0.007914	3	3	5.49	2.081
															Row 36
															GIP vs. AA + GIP	0.05605	0.2006	-0.1445	0.04722	3	3	4.33	2.003
															GIP vs. AA	0.05605	0.04364	0.01242	0.008363	3	3	2.1	2.113
															GIP vs. Glucose	0.05605	0.01193	0.04412	0.004643	3	3	13.44	2.387
															AA + GIP vs. AA	0.2006	0.04364	0.157	0.04791	3	3	4.633	2.122
															AA + GIP vs. Glucose	0.2006	0.01193	0.1887	0.0474	3	3	5.629	2.035
															AA vs. Glucose	0.04364	0.01193	0.0317	0.009362	3	3	4.789	3.066
															Row 37
															GIP vs. AA + GIP	0.04886	0.2471	-0.1982	0.03516	3	3	7.974	2.007
															GIP vs. AA	0.04886	0.04258	0.006275	0.01179	3	3	0.7526	2.062
															GIP vs. Glucose	0.04886	0.01238	0.03647	0.002811	3	3	18.35	3.29
															AA + GIP vs. AA	0.2471	0.04258	0.2045	0.03702	3	3	7.811	2.438
															AA + GIP vs. Glucose	0.2471	0.01238	0.2347	0.03521	3	3	9.427	2.019
															AA vs. Glucose	0.04258	0.01238	0.0302	0.01195	3	3	3.575	2.169
															Row 38
															GIP vs. AA + GIP	0.05492	0.2197	-0.1648	0.0205	3	3	11.36	2.623
															GIP vs. AA	0.05492	0.04774	0.007179	0.01311	3	3	0.7743	3.615
															GIP vs. Glucose	0.05492	0.01515	0.03977	0.008167	3	3	6.886	2.594
															AA + GIP vs. AA	0.2197	0.04774	0.1719	0.02183	3	3	11.14	3.145
															AA + GIP vs. Glucose	0.2197	0.01515	0.2045	0.01927	3	3	15.01	2.097
															AA vs. Glucose	0.04774	0.01515	0.03259	0.01108	3	3	4.158	2.307
															Row 39
															GIP vs. AA + GIP	0.04793	0.2531	-0.2052	0.03086	3	3	9.401	2.065
															GIP vs. AA	0.04793	0.04562	0.00231	0.007513	3	3	0.4349	3.307
															GIP vs. Glucose	0.04793	0.01551	0.03242	0.004843	3	3	9.468	3.659
															AA + GIP vs. AA	0.2531	0.04562	0.2075	0.03128	3	3	9.38	2.175
															AA + GIP vs. Glucose	0.2531	0.01551	0.2376	0.03075	3	3	10.93	2.035
															AA vs. Glucose	0.04562	0.01551	0.03011	0.007021	3	3	6.066	2.762
															Row 40
															GIP vs. AA + GIP	0.05208	0.1993	-0.1472	0.01517	3	3	13.73	2.556
															GIP vs. AA	0.05208	0.05397	-0.001891	0.007691	3	3	0.3477	3.995
															GIP vs. Glucose	0.05208	0.01568	0.03639	0.006587	3	3	7.813	3.636
															AA + GIP vs. AA	0.1993	0.05397	0.1453	0.01523	3	3	13.49	2.594
															AA + GIP vs. Glucose	0.1993	0.01568	0.1836	0.01471	3	3	17.66	2.293
															AA vs. Glucose	0.05397	0.01568	0.03828	0.00674	3	3	8.032	3.57
															Row 41
															GIP vs. AA + GIP	0.03921	0.2246	-0.1854	0.05243	3	3	5.001	2.056
															GIP vs. AA	0.03921	0.03546	0.003747	0.009688	3	3	0.547	3.862
															GIP vs. Glucose	0.03921	0.01762	0.02159	0.006534	3	2	4.673	2.444
															AA + GIP vs. AA	0.2246	0.03546	0.1892	0.0526	3	3	5.086	2.082
															AA + GIP vs. Glucose	0.2246	0.01762	0.207	0.05211	3	2	5.618	2.007
															AA vs. Glucose	0.03546	0.01762	0.01784	0.007774	3	2	3.246	2.314
															Row 42
															GIP vs. AA + GIP	0.04411	0.2266	-0.1825	0.06601	3	3	3.909	2.02
															GIP vs. AA	0.04411	0.04024	0.003868	0.008353	3	3	0.6548	3.488
															GIP vs. Glucose	0.04411	0.01298	0.03113	0.006676	3	3	6.594	3.995
															AA + GIP vs. AA	0.2266	0.04024	0.1863	0.06621	3	3	3.98	2.045
															AA + GIP vs. Glucose	0.2266	0.01298	0.2136	0.06602	3	3	4.575	2.021
															AA vs. Glucose	0.04024	0.01298	0.02726	0.008444	3	3	4.565	3.555
															Row 43
															GIP vs. AA + GIP	0.03745	0.2109	-0.1734	0.06726	3	3	3.646	2.09
															GIP vs. AA	0.03745	0.04237	-0.004925	0.01292	3	3	0.5392	3.856
															GIP vs. Glucose	0.03745	0.01223	0.02522	0.01256	3	3	2.839	3.743
															AA + GIP vs. AA	0.2109	0.04237	0.1685	0.06702	3	3	3.556	2.061
															AA + GIP vs. Glucose	0.2109	0.01223	0.1986	0.06695	3	3	4.196	2.053
															AA vs. Glucose	0.04237	0.01223	0.03014	0.0112	3	3	3.805	3.979
															Row 44
															GIP vs. AA + GIP	0.04105	0.2233	-0.1822	0.06122	3	3	4.21	2.063
															GIP vs. AA	0.04105	0.08368	-0.04263	0.05274	3	3	1.143	2.086
															GIP vs. Glucose	0.04105	0.02131	0.01974	0.009632	3	3	2.898	3.746
															AA + GIP vs. AA	0.2233	0.08368	0.1396	0.08008	3	3	2.465	3.911
															AA + GIP vs. Glucose	0.2233	0.02131	0.202	0.06102	3	3	4.681	2.037
															AA vs. Glucose	0.08368	0.02131	0.06237	0.05251	3	3	1.68	2.05
															Row 45
															GIP vs. AA + GIP	0.04864	0.2498	-0.2011	0.04583	3	3	6.206	2.032
															GIP vs. AA	0.04864	0.04714	0.001497	0.01054	3	3	0.2009	2.682
															GIP vs. Glucose	0.04864	0.01947	0.02916	0.008039	3	3	5.13	3.235
															AA + GIP vs. AA	0.2498	0.04714	0.2026	0.04667	3	3	6.14	2.181
															AA + GIP vs. Glucose	0.2498	0.01947	0.2303	0.04617	3	3	7.054	2.092
															AA vs. Glucose	0.04714	0.01947	0.02767	0.01193	3	3	3.279	3.617
															Row 46
															GIP vs. AA + GIP	0.04976	0.1988	-0.1491	0.04296	3	3	4.907	2.298
															GIP vs. AA	0.04976	0.05288	-0.00312	0.01349	3	3	0.3271	3.419
															GIP vs. Glucose	0.04976	0.02913	0.02062	0.01472	3	3	1.981	3.865
															AA + GIP vs. AA	0.1988	0.05288	0.1459	0.04207	3	3	4.906	2.124
															AA + GIP vs. Glucose	0.1988	0.02913	0.1697	0.04248	3	3	5.649	2.205
															AA vs. Glucose	0.05288	0.02913	0.02374	0.0119	3	3	2.822	3.774
															Row 47
															GIP vs. AA + GIP	0.054	0.2491	-0.1951	0.07144	3	3	3.862	2.01
															GIP vs. AA	0.054	0.04574	0.008264	0.01159	3	3	1.009	2.429
															GIP vs. Glucose	0.054	0.03461	0.0194	0.01495	3	3	1.834	2.249
															AA + GIP vs. AA	0.2491	0.04574	0.2033	0.07219	3	3	3.983	2.095
															AA + GIP vs. Glucose	0.2491	0.03461	0.2145	0.07281	3	3	4.166	2.165
															AA vs. Glucose	0.04574	0.03461	0.01113	0.01821	3	3	0.8646	3.729
															Row 48
															GIP vs. AA + GIP	0.06726	0.2436	-0.1763	0.05394	3	3	4.623	2.004
															GIP vs. AA	0.06726	0.05852	0.008731	0.01213	3	3	1.018	2.089
															GIP vs. Glucose	0.06726	0.02877	0.03849	0.01007	3	3	5.403	2.13
															AA + GIP vs. AA	0.2436	0.05852	0.185	0.05523	3	3	4.738	2.198
															AA + GIP vs. Glucose	0.2436	0.02877	0.2148	0.05481	3	3	5.542	2.135
															AA vs. Glucose	0.05852	0.02877	0.02976	0.01556	3	3	2.704	3.862
															Row 49
															GIP vs. AA + GIP	0.05186	0.1572	-0.1053	0.03768	3	3	3.953	2.724
															GIP vs. AA	0.05186	0.03868	0.01319	0.0177	3	3	1.054	3.376
															GIP vs. Glucose	0.05186	0.01342	0.03844	0.01526	3	3	3.563	2.158
															AA + GIP vs. AA	0.1572	0.03868	0.1185	0.03585	3	3	4.675	2.297
															AA + GIP vs. Glucose	0.1572	0.01342	0.1438	0.03471	3	3	5.858	2.03
															AA vs. Glucose	0.03868	0.01342	0.02526	0.009908	3	3	3.605	2.393
															Row 50
															GIP vs. AA + GIP	0.03537	0.1549	-0.1195	0.02606	3	3	6.488	2.007
															GIP vs. AA	0.03537	0.04217	-0.006795	0.004403	3	3	2.182	2.244
															GIP vs. Glucose	0.03537	0.01027	0.0251	0.003378	3	3	10.51	2.43
															AA + GIP vs. AA	0.1549	0.04217	0.1127	0.02639	3	3	6.043	2.108
															AA + GIP vs. Glucose	0.1549	0.01027	0.1446	0.02623	3	3	7.798	2.061
															AA vs. Glucose	0.04217	0.01027	0.0319	0.005344	3	3	8.441	3.711
															Row 51
															GIP vs. AA + GIP	0.02231	0.1518	-0.1295	0.02646	3	3	6.921	2.038
															GIP vs. AA	0.02231	0.0438	-0.02149	0.00386	3	3	7.875	3.95
															GIP vs. Glucose	0.02231	0.01067	0.01164	0.004297	3	3	3.832	3.701
															AA + GIP vs. AA	0.1518	0.0438	0.108	0.02649	3	3	5.765	2.048
															AA + GIP vs. Glucose	0.1518	0.01067	0.1411	0.02655	3	3	7.515	2.068
															AA vs. Glucose	0.0438	0.01067	0.03314	0.004489	3	3	10.44	3.879
															Row 52
															GIP vs. AA + GIP	0.03126	0.1331	-0.1018	0.06157	3	3	2.338	2.011
															GIP vs. AA	0.03126	0.04288	-0.01162	0.006677	3	3	2.461	3.109
															GIP vs. Glucose	0.03126	0.008783	0.02248	0.003704	3	3	8.582	3.174
															AA + GIP vs. AA	0.1331	0.04288	0.09017	0.06177	3	3	2.065	2.036
															AA + GIP vs. Glucose	0.1331	0.008783	0.1243	0.06152	3	3	2.857	2.004
															AA vs. Glucose	0.04288	0.008783	0.03409	0.006131	3	3	7.865	2.389
															Row 53
															GIP vs. AA + GIP	0.02866	0.1655	-0.1368	0.01599	3	3	12.11	2.042
															GIP vs. AA	0.02866	0.04178	-0.01313	0.007475	3	3	2.483	2.198
															GIP vs. Glucose	0.02866	0.01226	0.0164	0.00409	3	2	5.671	1.386
															AA + GIP vs. AA	0.1655	0.04178	0.1237	0.0175	3	3	9.999	2.806
															AA + GIP vs. Glucose	0.1655	0.01226	0.1532	0.01634	3	2	13.26	2.215
															AA vs. Glucose	0.04178	0.01226	0.02952	0.008205	3	2	5.089	2.805
															Row 54
															GIP vs. AA + GIP	0.03316	0.1474	-0.1142	0.03216	3	3	5.022	2.024
															GIP vs. AA	0.03316	0.04208	-0.008915	0.007894	3	3	1.597	2.438
															GIP vs. Glucose	0.03316	0.03511	-0.001944	0.03272	3	2	0.08402	1.012
															AA + GIP vs. AA	0.1474	0.04208	0.1053	0.03293	3	3	4.522	2.218
															AA + GIP vs. Glucose	0.1474	0.03511	0.1123	0.04575	3	2	3.47	2.635
															AA vs. Glucose	0.04208	0.03511	0.006971	0.03348	3	2	0.2945	1.107
															Row 55
															GIP vs. AA + GIP	0.02476	0.1678	-0.143	0.01398	3	3	14.47	2.071
															GIP vs. AA	0.02476	0.04444	-0.01968	0.002774	3	3	10.03	3.955
															GIP vs. Glucose	0.02476	0.006913	0.01785	0.003575	3	3	7.061	3.295
															AA + GIP vs. AA	0.1678	0.04444	0.1234	0.01401	3	3	12.45	2.089
															AA + GIP vs. Glucose	0.1678	0.006913	0.1609	0.01419	3	3	16.03	2.194
															AA vs. Glucose	0.04444	0.006913	0.03753	0.003688	3	3	14.39	3.509
															Row 56
															GIP vs. AA + GIP	0.03367	0.1589	-0.1252	0.002456	3	3	72.08	3.991
															GIP vs. AA	0.03367	0.04947	-0.0158	0.008381	3	3	2.666	2.188
															GIP vs. Glucose	0.03367	0.01185	0.02182	0.002656	3	3	11.62	3.958
															AA + GIP vs. AA	0.1589	0.04947	0.1094	0.008364	3	3	18.49	2.171
															AA + GIP vs. Glucose	0.1589	0.01185	0.147	0.0026	3	3	79.95	3.911
															AA vs. Glucose	0.04947	0.01185	0.03762	0.008425	3	3	6.315	2.231
															Row 57
															GIP vs. AA + GIP	0.03145	0.1514	-0.12	0.02761	3	3	6.144	2.016
															GIP vs. AA	0.03145	0.04704	-0.01559	0.009669	3	3	2.28	2.132
															GIP vs. Glucose	0.03145	0.01729	0.01417	0.005794	3	2	3.458	1.199
															AA + GIP vs. AA	0.1514	0.04704	0.1044	0.02915	3	3	5.063	2.47
															AA + GIP vs. Glucose	0.1514	0.01729	0.1341	0.0281	3	2	6.749	2.157
															AA vs. Glucose	0.04704	0.01729	0.02975	0.011	3	2	3.824	2.915
															Row 58
															GIP vs. AA + GIP	0.03389	0.1978	-0.1639	0.03928	3	3	5.899	2.075
															GIP vs. AA	0.03389	0.03804	-0.004156	0.01386	3	3	0.4241	2.67
															GIP vs. Glucose	0.03389	0.01522	0.01867	0.005887	3	3	4.485	2.864
															AA + GIP vs. AA	0.1978	0.03804	0.1597	0.04097	3	3	5.513	2.428
															AA + GIP vs. Glucose	0.1978	0.01522	0.1825	0.039	3	3	6.618	2.017
															AA vs. Glucose	0.03804	0.01522	0.02283	0.01305	3	3	2.474	2.156
															Row 59
															GIP vs. AA + GIP	0.0236	0.174	-0.1504	0.04219	3	3	5.043	2.122
															GIP vs. AA	0.0236	0.02855	-0.004949	0.01159	3	3	0.6039	3.819
															GIP vs. Glucose	0.0236	0.01914	0.004466	0.00766	3	2	0.8246	2.426
															AA + GIP vs. AA	0.174	0.02855	0.1455	0.04253	3	3	4.837	2.189
															AA + GIP vs. Glucose	0.174	0.01914	0.1549	0.04164	3	2	5.262	2.014
															AA vs. Glucose	0.02855	0.01914	0.009415	0.009375	3	2	1.42	2.284
															Row 60
															GIP vs. AA + GIP	0.03688	0.1636	-0.1267	0.02359	3	3	7.598	2.685
															GIP vs. AA	0.03688	0.04477	-0.00789	0.01618	3	3	0.6896	3.536
															GIP vs. Glucose	0.03688	0.01533	0.02154	0.01116	3	3	2.731	3.582
															AA + GIP vs. AA	0.1636	0.04477	0.1188	0.02552	3	3	6.586	3.32
															AA + GIP vs. Glucose	0.1636	0.01533	0.1483	0.02267	3	3	9.25	2.344
															AA vs. Glucose	0.04477	0.01533	0.02943	0.01481	3	3	2.811	2.873
															Row 61
															GIP vs. AA + GIP	0.02216	0.09268	-0.07052	0.0219	3	3	4.554	2.461
															GIP vs. AA	0.02216	0.05063	-0.02846	0.01062	3	3	3.79	3.952
															GIP vs. Glucose	0.02216	0.01821	0.003955	0.009613	3	3	0.5818	3.97
															AA + GIP vs. AA	0.09268	0.05063	0.04206	0.02218	3	3	2.682	2.571
															AA + GIP vs. Glucose	0.09268	0.01821	0.07448	0.02172	3	3	4.85	2.39
															AA vs. Glucose	0.05063	0.01821	0.03242	0.01024	3	3	4.478	3.855
															Row 62
															GIP vs. AA + GIP	0.01861	0.06575	-0.04714	0.01262	3	3	5.281	3.891
															GIP vs. AA	0.01861	0.04789	-0.02929	0.01266	3	3	3.271	3.885
															GIP vs. Glucose	0.01861	0.02349	-0.004885	0.01236	3	3	0.5588	3.932
															AA + GIP vs. AA	0.06575	0.04789	0.01785	0.01368	3	3	1.846	4
															AA + GIP vs. Glucose	0.06575	0.02349	0.04226	0.0134	3	3	4.46	3.995
															AA vs. Glucose	0.04789	0.02349	0.0244	0.01343	3	3	2.569	3.993
															Row 63
															GIP vs. AA + GIP	0.02095	0.06566	-0.04471	0.009887	3	3	6.395	2.805
															GIP vs. AA	0.02095	0.05155	-0.0306	0.009124	3	3	4.743	2.961
															GIP vs. Glucose	0.02095	0.02049	0.000463	0.01073	3	3	0.06103	2.671
															AA + GIP vs. AA	0.06566	0.05155	0.01411	0.01213	3	3	1.645	3.961
															AA + GIP vs. Glucose	0.06566	0.02049	0.04517	0.01338	3	3	4.776	3.963
															AA vs. Glucose	0.05155	0.02049	0.03106	0.01282	3	3	3.426	3.855
															Row 64
															GIP vs. AA + GIP	0.0271	0.08271	-0.05561	0.0151	3	3	5.207	3.953
															GIP vs. AA	0.0271	0.05704	-0.02993	0.01535	3	3	2.758	3.926
															GIP vs. Glucose	0.0271	0.02782	-0.0007196	0.01104	3	3	0.09219	2.767
															AA + GIP vs. AA	0.08271	0.05704	0.02567	0.01614	3	3	2.249	3.997
															AA + GIP vs. Glucose	0.08271	0.02782	0.05489	0.01212	3	3	6.406	2.625
															AA vs. Glucose	0.05704	0.02782	0.02921	0.01242	3	3	3.326	2.591
