# Supplementary material for: The incretin co-agonist tirzepatide requires GIPR for hormone secretion from human islets
Source: Nat Metab. 2023 Jun 5;5(6):945–54. doi: 10.1038/s42255-023-00811-0 (PMC10290954; doi:10.1038/s42255-023-00811-0)
Supplement: Supplementary file 10 — Excel workbook with raw data [file 42255_2023_811_MOESM10_ESM.xlsx]

## Sheet: i125 Binding
	Radioligand =	[125I]Tyr19-GLP-1(7-36)NH2								Radioligand =	[125I]Tyr19-GLP-1(7-36)NH2							Radioligand =	[125I]Tyr19-GLP-1(7-36)NH2
	Tissue =	Mouse GLP-1R Binding								Tissue =	Mouse GLP-1R Binding							Tissue =	Mouse GLP-1R Binding
	Competitor =	[127I]Tyr19-GLP-1(7-36)NH2								Competitor =	GLP-1(7-36)NH2, (human, mouse)							Competitor =	Tirzepatide, LY3298176						T-test
	NS =	100 nM GLP-1(7-36)NH2								NS =	100 nM GLP-1(7-36)NH2							NS =	100 nM GLP-1(7-36)NH2
		2022-06-13	2022-06-22	2022-06-27	2022-06-30						2022-06-13	2022-06-22	2022-06-27	2022-06-30					2022-06-13	2022-06-22	2022-06-27	2022-06-30			Table Analyzed	i125 Binding
	[Radioligand], nM =	0.0467	0.045	0.0465	0.0458					[Radioligand], nM =	0.0467	0.045	0.0465	0.0458				[Radioligand], nM =	0.0467	0.045	0.0465	0.0458
	Protein (µg) =	0.25	0.35	0.35	0.35					Protein (µg) =	0.25	0.35	0.35	0.35				Protein (µg) =	0.25	0.35	0.35	0.35			Column B	Data Set-B
	Bead (mg) =	0.125	0.125	0.125	0.125					Bead (mg) =	0.125	0.125	0.125	0.125				Bead (mg) =	0.125	0.125	0.125	0.125			vs.	vs.
		CCPM	CCPM	CCPM	CCPM						CCPM	CCPM	CCPM	CCPM					CCPM	CCPM	CCPM	CCPM			Column A	Data Set-A
	Log [M]									Log [M]								Log [M]
	NonSpecific	77	131.5	118.5	117.5					NonSpecific	77	131.5	118.5	117.5				NonSpecific	77	131.5	118.5	117.5			Unpaired t test
	-7.017	80	110	121	94					-7.017	89	116	134	123				-7.017	75	135	153	164			P value	0.0197
	-7.518	79	121	120	91					-7.518	124	152	145	138				-7.518	111	176	193	156			P value summary	*
	-8.017	100	170	156	128					-8.017	125	197	201	170				-8.017	145	270	230	245			Significantly different (P < 0.05)?	Yes
	-8.516	149	227	196	199					-8.516	207	314	298	264				-8.516	217	428	365	436			One- or two-tailed P value?	Two-tailed
	-9.017	211	436	340	377					-9.017	301	578	546	465				-9.017	350	790	599	624			t, df	t=3.156, df=6
	-9.523	440	747	621	610					-9.523	502	970	910	781				-9.523	533	1097	932	1021
	-10.023	672	1190	1021	960					-10.023	711	1307	1114	1221				-10.023	792	1422	1241	1260			How big is the difference?
	-10.523	796	1607	1319	1366					-10.523	803	1559	1326	1312				-10.523	837	1587	1426	1373			Mean of column A	0.24
	-11.038	992	1622	1440	1447					-11.038	913	1622	1471	1407				-11.038	922	1622	1414	1456			Mean of column B	0.387
	-11.54	1013	1842*	1595	1425					-11.54	899	1707	1486	1471				-11.54	923	1660	1351	1390			Difference between means (B - A) ± SEM	0.1470 ± 0.04657
	Total	883	1775	1548.5	1492.5					Total	883	1775	1548.5	1492.5				Total	883	1775	1548.5	1492.5			95% confidence interval	0.03304 to 0.2610
		*Denotes Excluded for Curve Fit																							R squared (eta squared)	0.6241
	fmol radioligand/mg protein Correction factor (for µg Protein and 38% Counting Efficiency)	2.1553	2.1553	2.1553	2.1553					fmol radioligand/mg protein Correction factor (for µg Protein and 38% Counting Efficiency)	2.1553	2.1553	2.1553	2.1553				fmol radioligand/mg protein Correction factor (for µg Protein and 38% Counting Efficiency)	2.1553	2.1553	2.1553	2.1553
	Log [M]	Specific Bound	Specific Bound	Specific Bound	Specific Bound					Log [M]	Specific Bound	Specific Bound	Specific Bound	Specific Bound				Log [M]	Specific Bound	Specific Bound	Specific Bound	Specific Bound			F test to compare variances
	NS	0	0	0	0					NS	0	0	0	0				NS	0	0	0	0			F, DFn, Dfd	14.06, 3, 3
	-7.017	6.4659	-46.3389	5.38825	-50.6496					-7.017	25.8636	-33.4071	33.4072	11.8542				-7.017	-4.3106	7.54355	74.3578	100.221			P value	0.0569
	-7.518	4.3106	-22.6307	3.23295	-57.1155					-7.518	101.299	44.1837	57.1155	44.1837				-7.518	73.2802	95.9109	160.57	82.9791			P value summary	ns
	-8.017	49.5719	82.9791	80.8238	22.6307					-8.017	103.454	141.172	177.812	113.153				-8.017	146.56	298.509	240.316	274.801			Significantly different (P < 0.05)?	No
	-8.516	155.182	205.831	167.036	175.657					-8.516	280.189	393.342	386.876	315.751				-8.516	301.742	639.046	531.281	686.463
	-9.017	288.81	656.289	477.399	559.3					-9.017	482.787	962.341	921.391	748.967				-9.017	588.397	1419.27	1035.62	1091.66			Data analyzed
	-9.523	782.374	1326.59	1083.04	1061.49					-9.523	916.002	1807.22	1705.92	1430.04				-9.523	982.817	2080.94	1753.34	1947.31			Sample size, column A	4
	-10.023	1282.4	2281.39	1945.16	1815.84					-10.023	1366.46	2533.56	2145.6	2378.37				-10.023	1541.04	2781.41	2419.32	2462.43			Sample size, column B	4
	-10.523	1549.66	3180.15	2587.44	2690.89					-10.523	1564.75	3076.69	2602.52	2574.51				-10.523	1638.03	3137.04	2818.05	2705.98
	-11.038	1972.1	3212.47	2848.23	2865.47					-11.038	1801.83	3212.47	2915.04	2779.26				-11.038	1821.23	3212.47	2792.19	2884.87
	-11.54	2017.36	#VALUE!	3182.3	2818.05					-11.54	1771.66	3395.68	2947.37	2917.2				-11.54	1823.38	3294.38	2656.41	2742.62
	Total	1737.17	3542.24	3082.08	2963.54					Total	1737.17	3542.24	3082.08	2963.54				Total	1737.17	3542.24	3082.08	2963.54
	Four Parameter Fit - fmol/mg									Four Parameter Fit - fmol/mg								Four Parameter Fit - fmol/mg
	Bottom	-19.96	-18.98	-14.44	-36.35					Bottom	40.98	-47.71	-33.92	22.46				Bottom	23.56	-36.14	112.2	65.82
	Top	2108	3469	3196	2983					Top	1832	3416	3020	2889				Top	1862	3341	2809	2855
	LogIC50	-9.833	-9.699	-9.83	-9.745					LogIC50	-9.54	-9.463	-9.445	-9.489				LogIC50	-9.413	-9.204	-9.293	-9.202
	HillSlope	-0.8187	-0.9951	-0.8996	-0.9673					HillSlope	-0.8687	-0.8628	-0.7866	-1.022				HillSlope	-0.8869	-0.8303	-1.037	-0.9353
	IC50	1.47e-10	1.999e-10	1.48e-10	1.798e-10					IC50	2.882e-10	3.446e-10	3.59e-10	3.241e-10				IC50	3.862e-10	6.258e-10	5.091e-10	6.283e-10
	Span	2128	3488	3210	3019					Span	1791	3463	3054	2866				Span	1839	3377	2696	2789
	Normalized	2022-06-13	2022-06-22	2022-06-27	2022-06-30					Normalized	2022-06-13	2022-06-22	2022-06-27	2022-06-30				Normalized	2022-06-13	2022-06-22	2022-06-27	2022-06-30
	Log [M]	Percent Specific	Percent Specific	Percent Specific	Percent Specific					Log [M]	Percent Specific	Percent Specific	Percent Specific	Percent Specific				Log [M]	Percent Specific	Percent Specific	Percent Specific	Percent Specific
	NS	0	0	0	0					NS	0	0	0	0				NS	0	0	0	0
	-7.017	0.372208	-1.30818	0.174825	-1.70909					-7.017	1.48883	-0.943109	1.08392	0.4				-7.017	-0.248139	0.21296	2.41259	3.38182
	-7.518	0.248139	-0.63888	0.104895	-1.92727					-7.518	5.83127	1.24734	1.85315	1.49091				-7.518	4.21836	2.70764	5.20979	2.8
	-8.017	2.8536	2.34256	2.62238	0.763636					-8.017	5.95533	3.9854	5.76923	3.81818				-8.017	8.43672	8.42714	7.7972	9.27273
	-8.516	8.933	5.81077	5.41958	5.92727					-8.516	16.129	11.1044	12.5524	10.6545				-8.516	17.3697	18.0408	17.2378	23.1636
	-9.017	16.6253	18.5275	15.4895	18.8727					-9.017	27.7916	27.1676	29.8951	25.2727				-9.017	33.871	40.0669	33.6014	36.8364
	-9.523	45.0372	37.4506	35.1399	35.8182					-9.523	52.7295	51.0192	55.3497	48.2545				-9.523	56.5757	58.7466	56.8881	65.7091
	-10.023	73.8213	64.4052	63.1119	61.2727					-10.023	78.66	71.5242	69.6154	80.2545				-10.023	88.7097	78.5214	78.4965	83.0909
	-10.523	89.206	89.7779	83.951	90.8					-10.523	90.0744	86.8573	84.4406	86.8727				-10.523	94.2928	88.561	91.4336	91.3091
	-11.038	113.524	90.6906	92.4126	96.6909					-11.038	103.722	90.6906	94.5804	93.7818				-11.038	104.839	90.6906	90.5944	97.3455
	-11.54	116.129	#VALUE!	103.252	95.0909					-11.54	101.985	95.8625	95.6294	98.4364				-11.54	104.963	93.0027	86.1888	92.5455
	Total	100	100	100	100					Total	100	100	100	100				Total	100	100	100	100
	Four Parameter Fit - Normalized									Four Parameter Fit - Normalized								Four Parameter Fit - Normalized
	Bottom	-1.149	-0.5359	-0.4685	-1.226					Bottom	2.359	-1.347	-1.101	0.758				Bottom	1.356	-1.02	3.639	2.221
	Top	121.4	97.95	103.7	100.6					Top	105.4	96.43	97.98	97.48				Top	107.2	94.31	91.13	96.32
	LogIC50	-9.833	-9.699	-9.83	-9.745					LogIC50	-9.54	-9.463	-9.445	-9.489				LogIC50	-9.413	-9.204	-9.293	-9.202
	HillSlope	-0.8187	-0.9951	-0.8996	-0.9673					HillSlope	-0.8687	-0.8628	-0.7866	-1.022				HillSlope	-0.8869	-0.8303	-1.037	-0.9353
	IC50	1.47e-10	1.999e-10	1.48e-10	1.798e-10					IC50	2.882e-10	3.446e-10	3.59e-10	3.241e-10				IC50	3.862e-10	6.258e-10	5.091e-10	6.283e-10
	Span	122.5	98.48	104.2	101.9					Span	103.1	97.78	99.08	96.72				Span	105.8	95.33	87.49	94.1
	[125I]Tyr19-GLP-1(7-36)NH2 Kd	0.126619	0.126619	0.126619	0.126619					[125I]Tyr19-GLP-1(7-36)NH2 Kd	0.126619	0.126619	0.126619	0.126619				[125I]Tyr19-GLP-1(7-36)NH2 Kd	0.126619	0.126619	0.126619	0.126619
	Ki	1.07392e-10	1.47485e-10	1.08247e-10	1.32039e-10					Ki	2.10546e-10	2.54243e-10	2.62572e-10	2.38009e-10				Ki	2.8214e-10	4.6171e-10	3.72355e-10	4.61404e-10
	Log Ki	-9.96903	-9.83125	-9.96558	-9.8793					Log Ki	-9.67665	-9.59475	-9.58075	-9.62341				Log Ki	-9.54953	-9.33563	-9.42904	-9.33592
	Log Geo Mean Ki, M	-9.91129								Log Geo Mean Ki, M	-9.61889							Log Geo Mean Ki, M	-9.41253
	Geo Mean Ki, nM	0.122662								Geo Mean Ki, nM	0.240497							Geo Mean Ki, nM	0.386784
	Geo SEM (Delta Method)	0.00954709								Geo SEM (Delta Method)	0.0117409							Geo SEM (Delta Method)	0.0451388
	N	4								N	4							N	4
	Homologous Competition: fmol radioligand/mg protein
	logKD	-9.941	-9.809	-9.969	-9.871
	NS	417.6	-386	351.7	-560.8
	HotnM	= 0.04670	= 0.04500	= 0.04650	= 0.04580
	Bmax	6889	15498	10297	11775
	Kd	1.147e-10	1.552e-10	1.075e-10	1.345e-10
	Bottom	19.5	-17.37	16.35	-25.69
	Log Geo Mean KD, M =	-9.8975	n =	4
	Geo Mean KD, nM =	0.126619	n =	4	Geo SEM (delta Method)=	0.0104915
	Check GeoMean =	0.126662
	Arithmetic Mean Bmax =	11114.8	n =	4	Bmax Arithmetic SEM =	1783.59

## Sheet: Gs Recruitment
	GαS Recruitment at mouse GLP-1R and human GLP-1R																																									Receptor	Agonist
	Receptor	Agonist																																								hGLP1R-GFP	GLP1(7-36)amide
	mGLP1R-GFP	GLP1(7-36)amide																																										10uM			3.15uM
			10uM			3.15uM			1uM			315nM			100nM			10nM			1nM			100pM					10uM	3.15uM	1uM	315nM	100nM	10nM	1nM	100pM							0:00:00	0.00139214	-0.0003692	4.0009e-05	-2.036e-05	0.00045338	-0.0006756
	Baseline and vehicle corrected	0:00:00	-0.0012141	-0.0008225	0.00110536	-0.0006891	-0.0018465	-0.0023247	0.00209562	-0.0020267	-0.0018575	0.00136177	-0.0016433	-0.0002497	0.00015646	0.00106861	-0.0010146	0.00086998	-0.0014497	-0.0011669	0.00076037	-0.000129	-3.106e-05	-0.0022061	-0.0036844	-0.000103		+iAUC	8.758	9.421	9.446	9.332	5.085	1.391	0.1757	0.05918							0:00:00	-0.0013921	0.00036923	-4.001e-05	2.0359e-05	-0.0004534	0.00067555
		0:00:00	0.0012141	0.00082252	-0.0011054	0.00068914	0.00184655	0.00232473	-0.0020956	0.00202668	0.00185753	-0.0013618	0.00164333	0.00024971	-0.0001565	-0.0010686	0.00101459	-0.00087	0.00144971	0.00116687	-0.0007604	0.00012902	3.1058e-05	0.00220609	0.00368436	0.00010303		SE	0.03292	0.07103	0.03991	0.0578	0.3008	0.1561	0.0307	0.01695							0:01:15	0.168515	0.128817	0.156928	0.19467	0.103582	0.126035
		0:01:15	0.20222	0.200035	0.227084	0.206168	0.231436	0.285326	0.199319	0.231414	0.262179	0.173561	0.167147	0.196633	0.0549384	0.0173614	0.00539248	0.00734092	0.00251416	0.00020409	0.00038874	0.00158732	0.00137548	-0.0023968	0.00240519	0.00241135																	0:02:30	0.228773	0.198665	0.189546	0.24991	0.208646	0.207992
		0:02:30	0.258194	0.261586	0.266365	0.285675	0.27634	0.2959	0.27206	0.275198	0.289158	0.233295	0.228418	0.249139	0.0920269	0.0321439	0.0128632	0.0114506	0.00231551	0.00072292	-0.0014487	0.00475525	-0.0018495	-0.0029746	0.00314327	0.00023875																	0:03:45	0.230928	0.202293	0.19594	0.247652	0.21364	0.21629
		0:03:45	0.261956	0.261579	0.269694	0.289399	0.272726	0.295235	0.289487	0.280157	0.289055	0.270525	0.257198	0.276476	0.138368	0.0459576	0.0215491	0.020274	0.00599118	0.00179948	0.00153926	0.00129059	0.00015574	0.00029054	0.00321397	-0.0007451																	0:05:00	0.229193	0.196634	0.187305	0.244397	0.211494	0.214774
		0:05:00	0.258216	0.256176	0.261771	0.284862	0.270062	0.287859	0.283041	0.277235	0.280355	0.277604	0.2623	0.277304	0.167846	0.0613673	0.0334151	0.0295023	0.00709426	0.00671107	0.00456803	0.00307901	-0.0002267	0.00163673	0.00122301	-0.0024019																	0:06:15	0.224592	0.1905	0.183566	0.244537	0.203602	0.209739
		0:06:15	0.251925	0.249359	0.256115	0.28075	0.259903	0.281863	0.283805	0.269875	0.271866	0.279157	0.262974	0.279996	0.186886	0.0747214	0.0369571	0.0344754	0.00712671	0.0104733	0.00527854	0.0018926	-0.00024102	-0.00107695	0.00160852	-0.00234872																	0:07:30	0.221087	0.187509	0.181266	0.240361	0.203189	0.208548
		0:07:30	0.251679	0.246569	0.256849	0.277898	0.255904	0.274497	0.276082	0.271479	0.270486	0.27699	0.256024	0.276996	0.200931	0.0855519	0.0445849	0.0449608	0.00751422	0.0102423	0.00411827	0.00413322	-0.00048206	-0.00011292	0.00470436	-0.00256868																	0:08:45	0.218267	0.185523	0.180013	0.234022	0.200314	0.205214
		0:08:45	0.244913	0.23864	0.249731	0.276366	0.252318	0.271118	0.273095	0.267521	0.267494	0.273721	0.256471	0.273667	0.207102	0.0947362	0.0550642	0.0522863	0.0111268	0.0116023	0.00505312	0.00267151	-9.7918e-05	0.00068718	0.00123027	0.00019893																	0:10:00	0.219332	0.181015	0.178038	0.232911	0.196915	0.202033
		0:10:00	0.247298	0.24019	0.248663	0.27037	0.24862	0.270711	0.27229	0.255625	0.268215	0.272697	0.257762	0.270143	0.21451	0.100336	0.0584295	0.0567721	0.0103038	0.0137605	0.0085968	0.0038581	0.00068511	0.00175383	0.00142431	-0.0037853																	0:11:15	0.21607	0.17708	0.174801	0.232984	0.189013	0.198265
		0:11:15	0.239057	0.235733	0.248239	0.268098	0.246675	0.267508	0.268753	0.256958	0.261605	0.26932	0.25509	0.266263	0.219556	0.10955	0.070002	0.0637284	0.0134179	0.0178369	0.0092797	0.00393187	-0.00101267	0.00478845	0.00032536	-0.0047331																	0:12:30	0.214324	0.176841	0.171556	0.227344	0.190506	0.202323
		0:12:30	0.242727	0.233606	0.248042	0.271009	0.246748	0.268378	0.265815	0.255916	0.266969	0.273391	0.251291	0.265227	0.217245	0.112569	0.0752187	0.0663719	0.013558	0.0192466	0.00857847	0.00288831	-0.00015345	0.00606601	-0.00375727	-0.00294096																	0:13:45	0.208622	0.17693	0.170582	0.227569	0.188465	0.193587
		0:13:45	0.235993	0.235635	0.240822	0.268183	0.243857	0.266362	0.267244	0.254594	0.262494	0.270748	0.246114	0.26481	0.219652	0.118559	0.0749864	0.0697352	0.0143843	0.0191882	0.0093349	0.0031451	-6.7369e-06	0.00176516	-0.00047214	-0.00159713																	0:15:00	0.213789	0.1778	0.170596	0.224983	0.184979	0.200668
		0:15:00	0.242461	0.231894	0.242799	0.267286	0.242045	0.264833	0.265588	0.256204	0.257288	0.268742	0.245538	0.264664	0.223958	0.124909	0.0841511	0.0737351	0.015941	0.0195815	0.0102897	0.00420604	0.00157212	0.00304565	-0.00276947	0.00057902																	0:16:15	0.207693	0.169652	0.17439	0.226477	0.186731	0.195564
		0:16:15	0.235274	0.233437	0.245008	0.260847	0.235771	0.263442	0.260974	0.251453	0.254731	0.270258	0.243445	0.261347	0.22433	0.127034	0.0867136	0.0768497	0.0155694	0.0228552	0.0108778	0.00342744	-0.00428037	0.00200457	0.00102856	-0.00729018																	0:17:30	0.207549	0.172175	0.171792	0.220273	0.184766	0.195753
		0:17:30	0.233323	0.230123	0.246395	0.267277	0.235838	0.263405	0.26722	0.249722	0.253537	0.270932	0.245247	0.264909	0.226868	0.133369	0.0959817	0.0765461	0.0165503	0.0266293	0.0112349	0.0011455	0.00202522	0.00060278	-0.001434	-0.00328069																	0:18:45	0.208238	0.168417	0.170867	0.219534	0.185012	0.193885
		0:18:45	0.233791	0.230006	0.24559	0.260787	0.240173	0.262058	0.262183	0.248173	0.252941	0.269855	0.24258	0.260368	0.224695	0.137947	0.0991607	0.0814729	0.0182548	0.0242987	0.0111003	0.00506903	0.0014799	0.00047186	-0.00173507	-0.00742215																	0:20:00	0.206622	0.174548	0.168306	0.221058	0.183618	0.190498
		0:20:00	0.236875	0.228422	0.243103	0.264103	0.236165	0.261162	0.261568	0.246099	0.253166	0.265859	0.243483	0.259284	0.225429	0.138449	0.102764	0.0865884	0.018111	0.024732	0.0120135	0.0044319	0.00123769	0.00049974	-0.00139592	-0.00236908																	0:21:15	0.202939	0.173297	0.172172	0.222965	0.177004	0.190613
		0:21:15	0.232515	0.230412	0.245084	0.255403	0.233105	0.259034	0.258009	0.245259	0.255636	0.264339	0.239998	0.256579	0.225622	0.141669	0.102018	0.089027	0.0223308	0.0263256	0.012857	0.00446826	-0.00405955	0.0038472	-0.00203387	-0.00882619																	0:22:30	0.203066	0.168823	0.169188	0.22171	0.180686	0.191194
		0:22:30	0.234214	0.222579	0.241221	0.259782	0.235418	0.255312	0.253304	0.243976	0.253156	0.265506	0.237236	0.257128	0.228652	0.139108	0.108054	0.0890444	0.0197794	0.0260906	0.0150966	0.00235037	-0.0032436	-0.00091063	-0.00060347	-0.00574683																	0:23:45	0.21005	0.16958	0.17082	0.219019	0.178481	0.187001
		0:23:45	0.23285	0.226829	0.241935	0.258787	0.232358	0.255818	0.257059	0.242775	0.249924	0.261956	0.237918	0.258015	0.226074	0.137258	0.109221	0.0925694	0.0193376	0.0277949	0.0149288	0.00214401	-0.00070564	0.00210979	-0.00365883	-0.00470098																	0:25:00	0.201008	0.164336	0.169627	0.213194	0.175363	0.190036
		0:25:00	0.227293	0.226287	0.241766	0.259271	0.232009	0.257712	0.251875	0.244862	0.251112	0.264105	0.239698	0.260163	0.225138	0.143428	0.112874	0.0923133	0.0194736	0.0300032	0.0141472	0.00390029	0.00158792	0.00015393	-0.00029349	-0.0071662																	0:26:15	0.202632	0.167014	0.167767	0.218528	0.178626	0.19364
		0:26:15	0.228325	0.221214	0.238341	0.255757	0.230473	0.250321	0.25477	0.241549	0.246345	0.259868	0.234113	0.25622	0.222723	0.146641	0.119305	0.0965763	0.0221045	0.0303802	0.0146814	0.00303359	0.00138373	-0.00043742	-0.00370707	-0.00218965																	0:27:30	0.200568	0.167647	0.169004	0.214625	0.176511	0.193893
		0:27:30	0.227357	0.222805	0.2364	0.256011	0.227346	0.245653	0.252246	0.238976	0.252322	0.255917	0.232616	0.252303	0.227492	0.144273	0.115511	0.0933407	0.0197302	0.0310167	0.0121499	0.00183389	0.00092198	-0.00240518	-0.0071752	-0.00722095																	0:28:45	0.196771	0.169701	0.164748	0.217708	0.177795	0.191434
		0:28:45	0.232681	0.22389	0.233726	0.254345	0.231632	0.250508	0.251623	0.243963	0.245275	0.257083	0.233302	0.255556	0.2264	0.149093	0.120686	0.0984241	0.0228411	0.030152	0.0133044	0.00437815	-0.00107019	1.6485e-07	-0.00181754	-0.00552085																	0:30:00	0.198713	0.169485	0.167616	0.214135	0.174479	0.192313
		0:30:00	0.230929	0.225913	0.237331	0.251965	0.229917	0.25548	0.249526	0.24019	0.24636	0.255053	0.230373	0.259238	0.227283	0.152291	0.12197	0.103341	0.0268471	0.0320841	0.016589	0.0033428	-0.00110506	0.00146234	-0.00282064	-0.00714106																	0:31:15	0.201219	0.163852	0.167713	0.214625	0.176577	0.187239
		0:31:15	0.229851	0.222016	0.235236	0.25874	0.230738	0.245735	0.250527	0.240924	0.243888	0.251932	0.229027	0.251501	0.227802	0.149815	0.123899	0.0975246	0.0276636	0.0311892	0.0194516	0.00529684	0.00072181	0.00149587	0.00135772	-0.00662419																	0:32:30	0.199528	0.163572	0.16899	0.213756	0.17442	0.185549
		0:32:30	0.227526	0.223019	0.236948	0.254405	0.23033	0.248689	0.24522	0.233803	0.245153	0.253824	0.230764	0.249154	0.229543	0.153219	0.129288	0.103301	0.0284363	0.0349147	0.0189259	0.00166321	0.00021863	0.00095616	-0.00102595	-0.0107081																	0:33:45	0.199439	0.168113	0.171096	0.211739	0.171579	0.191538
		0:33:45	0.226939	0.223882	0.235772	0.248234	0.231058	0.246746	0.243595	0.238205	0.250222	0.250405	0.231684	0.251514	0.224946	0.153289	0.133116	0.10412	0.0270903	0.0363065	0.0129651	0.00490066	-0.00214826	-0.00158792	-0.00322725	-0.00800257																	0:35:00	0.197524	0.165629	0.167367	0.210331	0.170839	0.188349
		0:35:00	0.224949	0.224156	0.233197	0.248436	0.223201	0.247559	0.246858	0.239507	0.246946	0.247274	0.228752	0.252011	0.231216	0.153793	0.128432	0.104976	0.0279667	0.0338135	0.0185447	0.00646129	-0.00218335	0.00284987	-0.00347786	-0.00699646																	0:36:15	0.197288	0.167114	0.167481	0.212929	0.174612	0.187671
		0:36:15	0.232049	0.221035	0.233133	0.252092	0.227743	0.2461	0.246402	0.240041	0.247905	0.253554	0.229777	0.248277	0.231328	0.155803	0.130008	0.106076	0.0323848	0.0338357	0.0202995	0.00881517	0.00157859	0.00235249	0.00262872	-0.0103484																	0:37:30	0.195188	0.160521	0.167299	0.210011	0.169673	0.185605
		0:37:30	0.228671	0.218298	0.237176	0.249441	0.225509	0.250675	0.246982	0.236367	0.245711	0.256063	0.230292	0.250205	0.224104	0.155078	0.139441	0.107105	0.0254595	0.0386073	0.017829	0.00450076	-0.00064143	0.00323883	-0.00326567	-0.00592029
																																										Receptor	Agonist
	Receptor	Agonist																																								hGIPR-GFP	Tirzepatide
	mGLP1R-GFP	Tirzepatide																																										10uM			3.15uM
			10uM			3.15uM			1uM			315nM			100nM			10nM			1nM			100pM					10uM	3.15uM	1uM	315nM	100nM	10nM	1nM	100pM							0:00:00	-0.0011829	-0.0031889	-0.0015173	-0.0001678	-0.0010421	-0.0012528
		0:00:00	0.00069889	-1.238e-05	-0.0030494	-0.0002492	2.387e-05	0.00040442	-4.291e-05	-0.0012791	-0.001208	-0.0018868	-0.0007043	-0.0028666	-0.0011217	-0.0005992	0.00068378	-0.0009212	4.0334e-05	-8.982e-05	-5.993e-05	-0.0019561	-0.0023106	0.0007344	-0.0005082	1.0815e-05		+iAUC	2.955	3.185	3.379	3.197	0.7048	0.08026	0.06062	0.1252							0:00:00	0.00118293	0.00318888	0.00151726	0.00016782	0.0010421	0.00125279
		0:00:00	-0.0006989	1.2381e-05	0.00304944	0.00024919	-2.387e-05	-0.0004044	4.291e-05	0.00127906	0.00120802	0.0018868	0.00070427	0.00286658	0.00112173	0.00059922	-0.0006838	0.00092124	-4.033e-05	8.982e-05	5.9934e-05	0.00195615	0.00231063	-0.0007344	0.00050817	-1.081e-05		SE	0.01126	0.02422	0.03538	0.02544	0.123	0.02857	0.01827	0.01345							0:01:15	0.0232165	0.0203014	0.0360748	0.0248613	0.0224613	0.0383329
		0:01:15	0.0352034	0.0355326	0.0325931	0.0372051	0.0333519	0.0279335	0.0399778	0.0454591	0.024882	0.0290751	0.0376241	0.0223515	0.00337408	0.00078039	-0.0018633	0.00310569	0.00115766	-0.0025906	0.00192818	0.00206981	-0.0013164	-0.0070063	0.0010966	0.00126988																	0:02:30	0.0446342	0.0375117	0.0449436	0.0503724	0.042042	0.044898
		0:02:30	0.060394	0.0635574	0.0579853	0.0661435	0.0616021	0.0556085	0.068018	0.0665344	0.050721	0.0512785	0.059046	0.043313	0.0101398	0.00163026	-0.0011317	0.00131682	0.00154884	-0.0009504	-0.0011901	0.00245012	-0.0023904	-0.0034513	0.00026023	-0.0056217																	0:03:45	0.0543879	0.0442225	0.0479067	0.0577257	0.0523439	0.0534449
		0:03:45	0.0725372	0.0735058	0.0763201	0.0781305	0.0728946	0.0685367	0.0784563	0.0761645	0.0778066	0.0712987	0.071484	0.0590228	0.0144233	-0.000781	-0.0028196	0.00578915	-0.0013523	-0.0033235	0.00189546	0.00260435	-0.0006137	-0.0038527	0.0009241	-0.004528																	0:05:00	0.0581383	0.0490895	0.0538481	0.0610548	0.055741	0.0536191
		0:05:00	0.0751553	0.0758414	0.0787553	0.086483	0.0808841	0.0810655	0.0828301	0.0821112	0.0845097	0.0787596	0.0762608	0.0744097	0.0184647	0.00164533	-0.0025878	0.0028979	-0.0001414	-0.0012648	-0.0007404	0.0005364	-0.0047231	-0.0045032	0.00365969	-0.003518																	0:06:15	0.061055	0.0506158	0.0508792	0.0652026	0.0577003	0.0551616
		0:06:15	0.0772034	0.0755786	0.0829105	0.0880064	0.0804211	0.0849652	0.0893633	0.0843148	0.0901634	0.0844779	0.080864	0.0817206	0.0236898	0.00458821	-0.00028968	0.00545853	-0.00018767	0.00276028	-0.00177323	0.00202897	1.6976e-05	-0.00484341	-0.00424056	-0.00433652																	0:07:30	0.0622803	0.0499247	0.0535867	0.0672657	0.0579091	0.0583803
		0:07:30	0.0784216	0.0794976	0.082909	0.0933511	0.0820746	0.08551	0.0921358	0.0851027	0.0964275	0.0868509	0.0836754	0.081879	0.0301598	0.00471884	0.00044355	0.00218395	-0.00070785	0.00017852	0.00347562	0.00437508	-0.00271181	-0.0064072	0.00054884	-0.00400863																	0:08:45	0.0642322	0.052486	0.0517367	0.0671782	0.0608764	0.0608332
		0:08:45	0.0804239	0.0859866	0.0828995	0.0935498	0.0834828	0.0875254	0.0918044	0.0872247	0.0966803	0.0865008	0.0840144	0.0884909	0.033608	0.00634536	-0.00154534	0.00361799	0.00034698	-0.00574947	0.00037244	0.00240901	-0.00033603	-0.00306139	0.00075793	-0.00402289																	0:10:00	0.0644501	0.0509433	0.054009	0.0662168	0.0593934	0.0606502
		0:10:00	0.0803481	0.0817308	0.0847006	0.0941024	0.0816789	0.0860387	0.0974092	0.0867943	0.0993027	0.0919978	0.0851555	0.0914711	0.0359247	0.004536	-0.00338477	0.00817184	-0.00019951	-0.00475703	0.0045176	0.00210411	-0.00343411	-0.00464797	0.00093849	-0.00298529																	0:11:15	0.0680593	0.0531091	0.0511848	0.0708273	0.064843	0.0553124
		0:11:15	0.0821224	0.083638	0.0880451	0.0933028	0.0871475	0.0889795	0.0935757	0.0911971	0.101795	0.0904415	0.0863618	0.090661	0.0388293	0.00502405	-0.00090515	0.00813505	0.00017452	-0.00268753	0.00296099	0.00467087	-0.00582962	-0.00329882	-0.00278559	-0.00736089																	0:12:30	0.0655055	0.0528905	0.0507863	0.071425	0.0638574	0.0607005
		0:12:30	0.0859323	0.0840384	0.0885312	0.0992909	0.0855639	0.0903844	0.0964519	0.0883362	0.100938	0.0913525	0.087857	0.0900607	0.0404877	0.00517891	0.00098754	0.0072456	-0.00084799	-0.00647109	0.00496169	0.0028772	-0.00095407	-0.00198957	-0.003553	-0.00415772																	0:13:45	0.0691095	0.052636	0.0550482	0.0701718	0.0629023	0.0566721
		0:13:45	0.0841029	0.0839061	0.0851742	0.0977891	0.0856998	0.0908106	0.092154	0.0909553	0.102464	0.0967496	0.0869915	0.0933642	0.0434996	0.00900817	0.00065659	0.00913887	-0.00176803	0.00058145	0.00218601	0.00578517	-0.00729777	-0.00263122	-0.00028781	-0.00296186																	0:15:00	0.065753	0.0572917	0.0535978	0.0702519	0.0623797	0.0616065
		0:15:00	0.0844744	0.0834314	0.0851771	0.0948975	0.0842774	0.0931173	0.0954257	0.0886065	0.102623	0.092906	0.0860549	0.0943326	0.0454388	0.00605833	0.00018	0.0100042	0.00194392	-0.00259683	0.003012	0.00698587	-0.00336181	-0.00261664	-0.00011784	-0.00246022																	0:16:15	0.0656617	0.0540664	0.0512188	0.0719671	0.0622191	0.0588067
		0:16:15	0.0847079	0.0804667	0.0856929	0.0968899	0.0865771	0.0909822	0.0975579	0.0879152	0.101482	0.0963761	0.0879967	0.0920043	0.0500627	0.00431998	-0.00273836	0.00940528	-0.0025248	-0.00373074	0.00337846	0.00458148	-0.00012653	-0.00527033	-0.00114494	-0.00416971																	0:17:30	0.0691818	0.0535441	0.0571987	0.0743091	0.0625279	0.0608065
		0:17:30	0.0813205	0.0859522	0.0844382	0.0971754	0.0859374	0.0913573	0.101567	0.0890886	0.104335	0.0958764	0.0854772	0.0966482	0.0505282	0.0145816	0.00024749	0.00938011	-0.00162374	0.00125379	0.00751182	0.00409621	-0.00068073	-0.00420109	-0.00124905	-0.00306184																	0:18:45	0.068858	0.0538836	0.0585675	0.0738345	0.0612459	0.0611258
		0:18:45	0.0816235	0.0821767	0.0825033	0.0937228	0.0867658	0.0899903	0.0949134	0.0903374	0.104791	0.0917448	0.0852779	0.0897958	0.0525783	0.011092	-0.00181331	0.0079108	-0.00079094	-0.00331433	0.00312839	0.00453351	-0.0041733	-0.00398818	0.00079071	-0.00398797																	0:20:00	0.0712758	0.0549332	0.05517	0.0707997	0.061941	0.0649109
		0:20:00	0.0822935	0.0844917	0.0859624	0.0942903	0.0861721	0.0949389	0.0977647	0.0870139	0.107785	0.0938108	0.0868419	0.0967046	0.0531994	0.00932273	0.00272221	0.0110165	-0.00071983	-4.6092e-05	0.00449243	0.00446697	-0.0012797	0.00027583	-0.00032699	-0.00477803																	0:21:15	0.0650325	0.0547302	0.055594	0.0707835	0.064945	0.0647944
		0:21:15	0.0863957	0.0803905	0.0816957	0.0924909	0.0853803	0.0907236	0.0966151	0.0882102	0.10182	0.0947027	0.0854734	0.0957312	0.0598265	0.0109055	0.00408713	0.00904345	0.00012517	-0.00263928	0.0045619	0.00229902	-0.00396314	-0.00396759	-0.00117757	-0.0047773																	0:22:30	0.0691936	0.0544656	0.0528958	0.0715734	0.0657265	0.0626022
		0:22:30	0.0819251	0.0837379	0.0851116	0.0965075	0.082363	0.0901296	0.0928041	0.0877805	0.103294	0.0968641	0.0866763	0.099155	0.0580631	0.0136101	-0.00110462	0.0112972	-0.00169603	-0.00075154	0.00132233	0.00370777	-0.00346808	-0.00301142	-0.00146209	-0.00438516																	0:23:45	0.0662929	0.0542206	0.0556894	0.071145	0.0614952	0.0613249
		0:23:45	0.0806493	0.0831932	0.0814573	0.093908	0.0836642	0.0928103	0.0965646	0.088789	0.101489	0.0948186	0.0854371	0.0971486	0.0565116	0.0113232	0.00255351	0.00971371	-0.00245535	-0.00177702	0.00215747	0.00737229	0.0024177	-0.00200047	-0.00231762	-0.0103208																	0:25:00	0.0651692	0.0540014	0.0558656	0.0729685	0.0645499	0.0645318
		0:25:00	0.0804141	0.0822121	0.0820693	0.0935488	0.0851455	0.0916197	0.0959462	0.0860707	0.103224	0.0963024	0.0880619	0.0944238	0.0605735	0.0128873	-8.6945e-05	0.00986703	0.00020057	-0.00021256	0.00362323	0.00797699	-0.00225292	-0.00195996	-0.00259279	-0.00785403																	0:26:15	0.0694074	0.0524071	0.0541505	0.0689259	0.0660166	0.0633003
		0:26:15	0.0808592	0.0770405	0.0859584	0.0958231	0.0845542	0.0910013	0.0947902	0.0895126	0.104563	0.0989502	0.0879751	0.0948313	0.0585278	0.0104987	0.00275452	0.00974061	-0.00069211	-0.00181807	0.00652788	0.00310495	-0.00292792	-0.00025401	-0.0035801	-0.0061271																	0:27:30	0.0674917	0.0537539	0.0545371	0.0736857	0.0637298	0.0659664
		0:27:30	0.0833884	0.0820612	0.0850478	0.0944198	0.0837193	0.0900994	0.0950764	0.087162	0.106677	0.0921919	0.0877084	0.0998348	0.0621836	0.0127446	0.00095431	0.0109061	-0.00251606	-0.00291616	0.00369289	0.0037929	-0.0036311	-0.00496868	-0.00418136	-0.00653469																	0:28:45	0.0667073	0.0533188	0.0500925	0.0703942	0.0660506	0.062796
		0:28:45	0.0840713	0.0831128	0.0837881	0.0955623	0.0837384	0.0907967	0.0985846	0.0886985	0.107461	0.0951891	0.0856272	0.0985342	0.0631189	0.0138378	0.00238217	0.0137958	0.00025587	-0.00252941	0.0037818	0.00380876	-0.00316938	-0.00531595	-0.00220911	-0.00652839																	0:30:00	0.0718049	0.0550123	0.0586687	0.0708146	0.0659394	0.0658146
		0:30:00	0.0884159	0.0860584	0.0842086	0.095368	0.0873074	0.0918659	0.0999855	0.0859812	0.105882	0.0968457	0.0846083	0.0997684	0.0658769	0.011809	0.00381007	0.0164326	-2.7585e-05	-0.0018549	0.00477329	0.00409549	-0.00096542	-0.00304612	-0.00344394	-0.00217458																	0:31:15	0.066928	0.0547274	0.050162	0.0709861	0.0647847	0.0661862
		0:31:15	0.0820854	0.0864872	0.0813831	0.0948783	0.0874483	0.0922642	0.0954654	0.0890129	0.102906	0.0979095	0.0871974	0.0994171	0.0678797	0.0140835	0.00109796	0.00985506	-0.0022469	-0.00212192	0.00359852	0.00705348	-0.00348683	-0.00545471	-0.00177415	-0.00559712																	0:32:30	0.0662364	0.0568771	0.0527739	0.0700198	0.065505	0.0606536
		0:32:30	0.0840375	0.0811458	0.0854834	0.0981412	0.0850359	0.0935159	0.0979784	0.0919798	0.107107	0.0990128	0.0847082	0.0984473	0.0630762	0.013512	0.007051	0.0124252	0.00127602	-0.00060379	0.0053015	0.00606209	-0.00099658	-0.00414785	-0.00585327	-0.00778599																	0:33:45	0.0647198	0.0525407	0.0584228	0.0732216	0.0650712	0.0616218
		0:33:45	0.0791555	0.0844736	0.0799558	0.0922919	0.0873447	0.0926901	0.100594	0.0903468	0.105929	0.0978264	0.0881232	0.0960972	0.0648436	0.015752	0.00800119	0.00786058	-0.0010953	-0.00213932	-0.00090835	0.00242849	-0.00237806	-0.0048467	-0.00431396	-0.00862149																	0:35:00	0.0666132	0.0510954	0.0527018	0.0643099	0.0663244	0.0657623
		0:35:00	0.084092	0.0861166	0.0806467	0.0943899	0.085442	0.0880176	0.093216	0.0900555	0.106502	0.0983259	0.0892808	0.0952007	0.0679551	0.0163126	0.00231332	0.0120011	0.00056351	-0.00182165	0.0013826	0.00552228	-0.00576132	-0.00250913	-0.0033304	-0.0120137																	0:36:15	0.0676034	0.0556296	0.0508337	0.0707552	0.0675863	0.0610286
		0:36:15	0.0847856	0.0833546	0.0807397	0.098323	0.088184	0.0886385	0.102175	0.0919171	0.106139	0.0941483	0.0890272	0.0959787	0.0678913	0.0184214	0.00151717	0.0126852	0.00366955	-0.00178707	0.00676766	0.00606808	-0.00167187	0.00019758	0.00141973	-0.00863673																	0:37:30	0.0656587	0.053881	0.0565531	0.0728416	0.0661003	0.065333
		0:37:30	0.0882922	0.0789035	0.0820869	0.0954835	0.0864585	0.0929327	0.0981071	0.0914697	0.107361	0.0964097	0.081663	0.100423	0.0686963	0.0149774	0.00742264	0.0118652	0.00154953	-9.3061e-05	0.000649	0.00809683	-0.00488651	-0.00245132	-0.0011473	-0.00838592
																																										Receptor	Agonist
	Receptor	Agonist																																								hGIPR-GFP	hGIP(1-42)
	mGLP1R-GFP	hGIP(1-42)																																										10uM			3.15uM
			10uM			3.15uM			1uM			315nM			100nM			10nM			1nM			100pM					10uM	3.15uM	1uM	315nM	100nM	10nM	1nM	100pM							0:00:00	-0.0034558	-0.0019037	-0.0012055	-0.0008	-0.0003768	-0.0002071
		0:00:00	-5.04e-05	-0.0005035	0.00073277	0.0003883	-0.0004292	0.00108153	-0.0009051	-0.0003027	0.00131633	-0.000523	0.00081502	-0.0004039	0.001043	-0.0012852	-0.0008683	0.00062735	0.00108848	-0.0001398	0.00150112	1.4325e-05	0.00074222	-0.0003413	-0.0009197	-0.0026787		+iAUC	0.05421	0.04366	0.08153	0.03713	0.03368	0.0459	0.1017	0.09333							0:00:00	0.00345583	0.00190374	0.00120555	0.00080002	0.00037681	0.00020713
		0:00:00	5.0398e-05	0.0005035	-0.0007328	-0.0003883	0.00042916	-0.0010815	0.00090512	0.0003027	-0.0013163	0.00052304	-0.000815	0.00040386	-0.001043	0.00128525	0.00086828	-0.0006273	-0.0010885	0.00013984	-0.0015011	-1.433e-05	-0.0007422	0.00034129	0.00091973	0.0026787		SE	0.01559	0.01365	0.01462	0.01497	0.01474	0.009926	0.01801	0.0147							0:01:15	0.00212269	0.00062283	0.00750937	-0.0036586	0.000407	0.00257505
		0:01:15	-0.0028659	0.00143288	-0.0013128	-0.0029225	-0.0037679	0.00207769	-0.0015223	-0.0018444	-0.0023828	-0.0025163	-0.0028137	-0.0056621	0.00038133	0.00102128	-0.0032614	-0.0023089	-0.0002954	4.7338e-05	-0.0006686	-0.002072	-0.0017477	-0.0037735	-0.003351	0.00054053																	0:02:30	-0.0023557	-0.0001359	0.00822495	-0.0025941	0.00310484	0.00131954
		0:02:30	-0.0050804	0.00441798	-0.0041489	-0.002263	0.0004184	0.00076561	0.00207361	0.0002379	0.00120484	-0.0001328	-0.0006635	-0.0044273	0.00050127	0.00017768	-0.0025913	-0.0033428	0.00098584	-0.0026488	-0.0020244	-0.0025594	-0.0011254	-0.0033649	-0.0012726	-0.0037002																	0:03:45	0.00128267	-0.0022	0.00887202	-0.0027452	0.00224796	0.00467446
		0:03:45	-0.0053329	-0.000169	-0.0016381	-0.0003129	0.00014154	0.00238994	-0.0009531	0.00021362	-0.0005348	0.0002365	0.00164081	-0.0046301	-0.0022241	2.2342e-05	-0.00295	-0.0010752	0.00147616	0.00388116	-0.0021593	-0.0040113	-0.0025565	-0.004622	-0.002501	-0.0003048																	0:05:00	0.00271843	0.00308232	0.010631	-0.0002049	0.00210459	0.00243877
		0:05:00	-0.0058738	0.00242139	-0.0028017	-0.002302	0.00053607	0.00352582	0.0021237	0.00089792	0.00485238	-0.0015696	-0.0002094	-0.0035272	-0.001173	-0.0021786	-0.0004829	-0.0005733	0.00305696	8.0499e-06	-0.0029604	-0.0052989	-0.0009714	0.00216172	-0.0035922	-0.0014848																	0:06:15	0.00267643	0.00110578	0.0107395	0.00062694	0.00425192	0.00288718
		0:06:15	-0.003919	0.00413252	-0.00115374	-0.00062292	-0.00089627	0.00249933	0.00033709	-0.00220152	0.00170006	0.0002719	-0.00050903	-0.00152761	9.638e-05	-0.00213777	-0.00277724	0.00152686	0.00027323	0.0035035	-0.00103501	-0.00504279	-0.00261594	-0.00024312	-0.00062961	0.00149962																	0:07:30	0.00196454	0.00092819	0.0105567	0.00132857	0.00398546	0.00383282
		0:07:30	-0.00022255	0.00142088	-0.00402607	0.0036365	-0.00425348	-0.00158586	0.00203325	0.00100181	-0.00199386	0.0016641	-0.00209962	-0.00167449	0.00106305	-0.00075789	-0.00278518	-0.00146246	0.00294104	0.00308221	0.00183316	-0.00490093	-0.00032173	-0.00163451	-0.00346002	-0.00121856																	0:08:45	0.00500672	0.00097064	0.0128652	0.00270321	0.00448967	0.00448744
		0:08:45	-0.00058627	0.00149767	-0.00618547	0.00055855	-0.00097821	0.00151595	0.00405579	0.00052523	0.00344575	0.00208219	-0.00034617	-0.00326606	-0.00024343	-0.00066424	-0.00315861	0.00049924	0.00158993	-0.00422367	-0.00067459	-0.00227324	-0.00157864	-0.00133371	-0.00360087	-0.0037485																	0:10:00	0.00662451	0.00350765	0.0125405	0.00395049	0.00286407	0.00999782
		0:10:00	-0.00169242	0.00138582	-0.00239736	0.00041325	-0.00024527	0.00266865	0.00414702	-0.00078282	0.00353272	0.0034681	-0.00140822	-0.00236926	0.00258195	-0.00019402	-0.00437669	0.00050909	0.00217198	0.00443462	0.00139101	-0.00455925	-0.00314533	0.00082742	-0.00193645	-0.0026401																	0:11:15	0.00235866	-0.00037271	0.0145107	0.00416599	0.00316253	0.00171464
		0:11:15	-0.00245338	0.00414272	-0.00462235	0.00341684	-0.00138937	0.0004334	0.00394914	-0.0005759	0.00014227	0.00180868	-0.00223277	-0.00409502	0.00290677	-0.00062217	-0.00149878	0.00064093	0.0013158	0.0005292	0.00228789	-0.00635902	-0.00167487	-0.00040488	-0.00563682	-0.00532969																	0:12:30	0.00621404	-0.00190477	0.0106662	0.00499798	0.00711326	0.00534248
		0:12:30	0.00178475	0.00059092	-0.00602768	0.0006888	-0.00253751	0.00227872	0.00531713	0.00170175	0.00275841	0.0036882	-0.00092387	-0.00167182	0.00152694	0.00080848	-0.00302556	0.00155694	0.00347913	0.00076256	0.00295716	-0.0037113	-0.00116961	0.00213064	0.00019949	-0.00353501																	0:13:45	0.00479153	0.00167535	0.0111498	0.00303621	0.0038005	0.0067251
		0:13:45	-0.00174289	0.00251598	-0.00313563	0.00074565	-0.00180596	0.00370498	0.00354819	-0.00066876	-0.00071768	0.00377153	0.0001197	-0.00093447	0.00358765	-0.00211426	-0.00286467	-0.00108891	0.00363957	0.00435802	0.00107018	-0.00539228	0.00067354	0.00108041	-0.00161141	-0.00296794																	0:15:00	0.00559785	0.00050556	0.0126566	0.00440087	0.0065429	0.00469945
		0:15:00	-0.0025884	0.00115779	-0.00520671	0.00118571	-0.00337275	0.00346827	0.00727855	-0.000519	-0.00083227	0.00374526	0.00207077	-0.00323825	0.00334068	0.00097345	-0.00159096	-0.00088944	0.00399254	-0.0006166	0.00172237	-0.00643637	0.00087762	0.00030333	0.00082532	-0.00450327																	0:16:15	0.00615693	0.00153222	0.0147632	0.007233	0.00350952	0.00797048
		0:16:15	-0.00285918	0.00211582	-0.00640257	0.00439359	-0.00475234	0.00176194	0.00450547	-0.00104183	0.00268607	-0.00079284	0.00081493	-0.00344316	0.00310001	-0.00096133	-0.00495792	0.00298881	0.00134586	-0.00046011	0.00074611	-0.00752997	-0.00470764	0.00133922	-0.00242994	-0.00242663																	0:17:30	0.00368926	0.00133038	0.0142309	0.0059084	0.00242431	0.00807039
		0:17:30	5.7733e-05	0.00308834	-0.00429075	0.00375691	0.00063001	0.00451865	0.00945498	0.00104509	0.00284887	0.0043129	0.00354217	-0.00275501	0.0037273	0.00103352	-0.00055008	-0.00029484	0.00143111	-0.00130959	-0.0002373	-0.00394993	-0.00476126	0.00280517	-0.00198648	-0.00486251																	0:18:45	0.00392003	-0.00016232	0.0163767	0.0067495	0.00622304	0.00551825
		0:18:45	-0.00373676	0.00182368	-0.00102089	0.00397943	-0.00256218	0.00348325	0.0028395	0.00306975	0.00259796	0.00276709	0.00195458	-0.00109551	0.00214655	0.00129643	-0.00168257	-0.00087794	0.00285767	0.00107287	-0.00105704	-0.0031656	-0.00388429	-6.1366e-05	-0.0043503	-0.00110434																	0:20:00	0.00681001	0.00033713	0.0191845	0.00271209	0.00518551	0.00599173
		0:20:00	0.00238102	0.00349902	-0.00379308	0.0036168	-0.00106944	-0.00125634	0.00848848	0.00203019	0.00100211	0.00326875	0.00053892	-0.00203521	0.00662861	0.00159145	-0.00235119	0.00289725	-0.00049478	0.00103449	0.00356294	-0.00567575	-0.00610158	0.00360847	-0.00710161	-0.00340294																	0:21:15	0.00270412	0.00050419	0.0157069	0.00494801	0.00439157	0.00680188
		0:21:15	-0.00274175	0.00429115	-0.00544117	0.00378053	-0.00428274	0.00410943	0.005525	5.3824e-05	0.0008402	0.003126	-0.00140753	-0.00189396	0.00232527	-0.00072081	-0.00321437	-0.00314978	0.00253431	0.00127339	0.00100123	-0.00526784	-0.00482283	0.00079864	-0.00435466	-0.00623255																	0:22:30	0.00412485	0.00027027	0.0169756	0.00554479	0.00837479	0.00759137
		0:22:30	-0.0023776	-0.00182759	-0.00806239	0.00285841	-0.0010833	0.00240925	0.00939094	-0.0018104	0.00537461	0.00687503	-0.0018591	-0.00237832	0.00603472	0.00092878	-0.00305353	-0.00084097	0.00252484	0.00223872	-0.00164223	-0.00773571	-0.00401432	-0.00095037	-0.00502971	-0.00440865																	0:23:45	0.00937839	-0.00072917	0.018105	0.00347454	0.00603518	0.00643439
		0:23:45	-0.00819118	-0.00359604	-0.00472301	0.00243103	-8.7117e-05	0.00058	0.00395569	-0.00268394	0.00307908	0.00362459	0.0014769	-0.00560364	0.00507219	0.00070354	-0.00583747	-0.00092178	-7.0192e-05	-0.00299606	0.00089469	-0.00562575	-0.00536306	0.00124836	-0.00427333	-0.00659738																	0:25:00	0.00515251	-0.00319859	0.0176346	0.00587233	0.00851975	0.00864464
		0:25:00	0.00010741	0.00071841	-0.00360719	0.00424088	-0.00013324	0.00336052	0.00422518	0.00223686	0.0016345	0.00833406	0.00145617	-0.00137771	0.00282092	-6.169e-05	-0.00216526	0.00113453	0.00506143	0.00120173	-0.00168962	-0.00885748	-0.0059184	0.00300824	-0.00204636	-0.00691481																	0:26:15	0.00803867	-0.00042358	0.017616	0.00792674	0.00367413	0.00648297
		0:26:15	0.00131774	0.00041207	-0.0030034	0.001101	7.1369e-05	0.00743727	0.00664384	0.0004201	0.00532194	0.00424117	0.00132656	-0.00065774	0.00316529	0.00197378	-0.00487625	-0.00101478	0.00137557	0.00126171	0.00093899	-0.0097567	-0.00720444	-0.00149402	-0.00782868	-0.00426398																	0:27:30	0.00714649	0.00385974	0.0149338	0.00466944	0.0043473	0.0103917
		0:27:30	-0.00173445	0.00083066	-0.00501893	0.00282232	-0.00298473	0.00265964	0.00706939	-0.00301338	0.00188859	0.00778518	-0.00116325	-0.00328014	0.00290803	0.00142898	-0.00385038	-0.00013748	0.00055633	-0.00140963	-0.00362606	-0.00392353	-0.00455887	-0.00016016	-0.00470139	-0.0085008																	0:28:45	0.00538508	-0.00029823	0.0128203	0.00542309	0.00531777	0.00778072
		0:28:45	-1.4176e-05	-0.00329455	-0.00300341	0.00391219	-0.00093078	0.00148093	0.00942606	0.00140461	-0.00031654	0.00394006	0.00068305	-0.0044693	0.00587857	0.003311	-0.0038396	-0.00042749	0.00482724	-0.00161042	0.00022288	-0.010649	-0.0014362	-0.00092399	-0.00762729	-0.00482424																	0:30:00	0.00462733	0.00050733	0.0199239	0.00584624	0.00167623	0.00776457
		0:30:00	0.00280572	0.00078814	-0.0045442	0.00371513	-0.00344545	0.00686861	0.00390395	-0.00023617	0.00607301	0.00507453	-0.00041821	-0.00171778	0.00185263	0.00290119	-0.00200102	0.00646998	-0.00153816	0.00205276	0.00409875	-0.00434151	-0.00215681	0.00061769	-0.00471409	-0.00340404																	0:31:15	0.00710189	0.00428047	0.0142353	0.00040957	0.00609431	0.0100542
		0:31:15	-0.00181339	0.0033074	-0.00474611	0.00052977	-0.00069285	0.0025033	0.00409245	-0.00230628	-0.00103982	0.00739323	0.00109441	-0.00308124	0.00283829	0.00348018	-0.00767884	0.00310785	0.00306429	-0.00077226	0.00563888	-0.0068605	-0.00712385	-0.00021789	-0.00250143	-0.00581969																	0:32:30	0.0054026	-0.00069402	0.0181052	0.00290701	0.00697043	0.00806964
		0:32:30	0.00331959	0.00276347	-0.00434687	0.00538746	-0.00160199	0.00186598	0.0046135	0.00270826	0.00146188	0.00548448	0.0013052	-0.0066476	0.00959315	0.00644879	-0.00357623	0.00271845	0.00536177	-0.00046461	0.00227936	-0.00439649	-0.00633626	-0.00089335	-0.00709482	-0.00735932																	0:33:45	0.00600523	0.00290387	0.0195336	0.00532107	0.00503171	0.00941132
		0:33:45	0.00043181	0.00032703	-0.00382691	-0.00102339	0.00116433	0.00434379	0.00525057	-0.00016973	-0.00021955	0.00571942	0.00159724	-0.00157427	0.00040725	0.00222691	0.00197359	0.00217604	0.00171622	0.00211669	0.00114666	-0.00415596	-0.00086795	0.00181344	-0.00438614	-0.00210915																	0:35:00	0.00465503	-0.00096825	0.0186847	0.00454278	0.00376445	0.00842119
		0:35:00	-0.00204829	-0.00100386	-0.00893787	0.00426498	0.00048188	-0.00143463	0.00510403	-0.0016537	0.00276257	0.00288599	-0.00014309	-0.00316354	0.00841218	0.00122209	-0.00428879	0.0016368	0.00173286	-0.00392645	0.00189174	-0.00903931	-0.00784348	0.0002967	-0.00343392	-0.0105217																	0:36:15	0.0109292	0.00182052	0.0194134	0.00791302	0.00705513	0.00994539
		0:36:15	0.00441874	-0.00065804	-0.00745706	0.00509811	-0.00077262	0.00089739	0.0055978	-0.00192022	0.00431408	0.00471603	-0.00016862	-0.00164661	0.00385997	0.00431788	-0.00304815	0.00021073	0.00788644	0.0015724	0.00299632	-0.00464879	-0.00668883	-0.00175325	-0.00231645	-0.0074555																	0:37:30	0.00733839	0.00302431	0.0174943	0.0068381	0.00312747	0.0105691
		0:37:30	0.00100532	0.00535843	-0.00482816	0.00273479	-0.00016307	0.00725543	0.0072703	0.00049095	0.00370889	0.00333885	0.00363122	-0.00148411	0.00160568	0.00194727	-0.00333981	0.001594	0.00478278	0.00075599	0.00050568	-0.00867366	-0.0032224	0.00193736	-0.00534741	-0.00395205
[truncated: 31 more columns]

## Sheet: GTPyS
	GLP-1											TZP											T-test EC50			T-test EC50
	Assay	Date	Ligand	Testing Concentration (nM)	Counts per Minute (CPM)	% Activation (from Max and Min CPM)	Max CPM	Min CPM	EC50(nM)	Emax(%)		Assay	Date	Ligand	Testing Concentration (nM)	Counts per Minute (CPM)	% Activation (from Max and Min CPM)	Max CPM	Min CPM	EC50(nM)	Emax(%)		Table Analyzed	GTPyS		Table Analyzed	Data 3
	mGLP-1R GTPgS	2022-06-21	GLP-1	100	2749.5	103.047	2703	1177	0.315	100.4		mGLP-1R GTPgS	2022-06-21	TZP	100	2110	61.1402	2703	1177	0.574	58.86
	mGLP-1R GTPgS	2022-06-21	GLP-1	20	2581	92.0052						mGLP-1R GTPgS	2022-06-21	TZP	20	1975	52.2936						Column B	Data Set-B		Column B	Data Set-B
	mGLP-1R GTPgS	2022-06-21	GLP-1	4	2459.5	84.0433						mGLP-1R GTPgS	2022-06-21	TZP	4	1938	49.8689						vs.	vs.		vs.	vs.
	mGLP-1R GTPgS	2022-06-21	GLP-1	0.8	2190	66.3827						mGLP-1R GTPgS	2022-06-21	TZP	0.8	1703.5	34.502						Column A	Data Set-A		Column A	Data Set-A
	mGLP-1R GTPgS	2022-06-21	GLP-1	0.16	1836.5	43.2176						mGLP-1R GTPgS	2022-06-21	TZP	0.16	1388	13.827
	mGLP-1R GTPgS	2022-06-21	GLP-1	0.032	1405.5	14.9738						mGLP-1R GTPgS	2022-06-21	TZP	0.032	1237	3.93185						Unpaired t test			Unpaired t test
	mGLP-1R GTPgS	2022-06-21	GLP-1	0.0064	1225	3.14548						mGLP-1R GTPgS	2022-06-21	TZP	0.0064	1226	3.21101						P value	0.2856		P value	<0.0001
	mGLP-1R GTPgS	2022-06-21	GLP-1	0.00128	1113	-4.19397						mGLP-1R GTPgS	2022-06-21	TZP	0.00128	1148.5	-1.86763						P value summary	ns		P value summary	****
	mGLP-1R GTPgS	2022-06-21	GLP-1	0.000256	1217.5	2.654						mGLP-1R GTPgS	2022-06-21	TZP	0.000256	1131	-3.01442						Significantly different (P < 0.05)?	No		Significantly different (P < 0.05)?	Yes
	mGLP-1R GTPgS	2022-06-21	GLP-1	5.12e-05	1229	3.4076						mGLP-1R GTPgS	2022-06-21	TZP	5.12e-05	1184.5	0.491481						One- or two-tailed P value?	Two-tailed		One- or two-tailed P value?	Two-tailed
	mGLP-1R GTPgS	2022-06-21	GLP-1	1.024e-05	1219.5	2.78506						mGLP-1R GTPgS	2022-06-21	TZP	1.024e-05	1188.5	0.753604						t, df	t=1.231, df=4		t, df	t=17.09, df=4
	mGLP-1R GTPgS	2022-06-21	GLP-1	2.048e-06	1182.5	0.360419						mGLP-1R GTPgS	2022-06-21	TZP	2.048e-06	1208	2.03145
																							How big is the difference?			How big is the difference?
																							Mean of column A	0.345		Mean of column A	100
	Assay	Date	Ligand	Testing Concentration (nM)	Counts per Minute (CPM)	% Activation (from Max and Min CPM)	Max CPM	Min CPM	EC50(nM)	Emax(%)		Assay	Date	Ligand	Testing Concentration (nM)	Counts per Minute (CPM)	% Activation (from Max and Min CPM)	Max CPM	Min CPM	EC50(nM)	Emax(%)		Mean of column B	0.442		Mean of column B	53.8
	mGLP-1R GTPgS	2022-07-18	GLP-1	100	2241	104.676	2185	987	0.301	100		mGLP-1R GTPgS	2022-07-18	TZP	100	1567.5	48.4428	2185	987	0.412	53.13		Difference between means (B - A) ± SEM	0.09700 ± 0.07877		Difference between means (B - A) ± SEM	-46.20 ± 2.704
	mGLP-1R GTPgS	2022-07-18	GLP-1	20	2218	102.755						mGLP-1R GTPgS	2022-07-18	TZP	20	1635.5	54.1204						95% confidence interval	-0.1217 to 0.3157		95% confidence interval	-53.71 to -38.69
	mGLP-1R GTPgS	2022-07-18	GLP-1	4	2117.5	94.3642						mGLP-1R GTPgS	2022-07-18	TZP	4	1657	55.9155						R squared (eta squared)	0.2749		R squared (eta squared)	0.9865
	mGLP-1R GTPgS	2022-07-18	GLP-1	0.8	2047.5	88.5197						mGLP-1R GTPgS	2022-07-18	TZP	0.8	1613.5	52.2835
	mGLP-1R GTPgS	2022-07-18	GLP-1	0.16	1966	81.715						mGLP-1R GTPgS	2022-07-18	TZP	0.16	1468.5	40.177						F test to compare variances			F test to compare variances
	mGLP-1R GTPgS	2022-07-18	GLP-1	0.032	1622.5	53.035						mGLP-1R GTPgS	2022-07-18	TZP	0.032	1271	23.6871						F, DFn, Dfd	3.297, 2, 2		F, DFn, Dfd	371.9, 2, 2
	mGLP-1R GTPgS	2022-07-18	GLP-1	0.0064	1244	21.4327						mGLP-1R GTPgS	2022-07-18	TZP	0.0064	1039	4.31661						P value	0.4654		P value	0.0054
	mGLP-1R GTPgS	2022-07-18	GLP-1	0.00128	1012.5	2.10403						mGLP-1R GTPgS	2022-07-18	TZP	0.00128	990.5	0.267179						P value summary	ns		P value summary	**
	mGLP-1R GTPgS	2022-07-18	GLP-1	0.000256	977.5	-0.818235						mGLP-1R GTPgS	2022-07-18	TZP	0.000256	972	-1.27745						Significantly different (P < 0.05)?	No		Significantly different (P < 0.05)?	Yes
	mGLP-1R GTPgS	2022-07-18	GLP-1	5.12e-05	1021.5	2.85547						mGLP-1R GTPgS	2022-07-18	TZP	5.12e-05	964	-1.9454
	mGLP-1R GTPgS	2022-07-18	GLP-1	1.024e-05	1027	3.31469						mGLP-1R GTPgS	2022-07-18	TZP	1.024e-05	986.5	-0.0667947						Data analyzed			Data analyzed
	mGLP-1R GTPgS	2022-07-18	GLP-1	2.048e-06	989	0.141939						mGLP-1R GTPgS	2022-07-18	TZP	2.048e-06	958	-2.44636						Sample size, column A	3		Sample size, column A	3
																							Sample size, column B	3		Sample size, column B	3
	Assay	Date	Ligand	Testing Concentration (nM)	Counts per Minute (CPM)	% Activation (from Max and Min CPM)	Max CPM	Min CPM	EC50(nM)	Emax(%)		Assay	Date	Ligand	Testing Concentration (nM)	Counts per Minute (CPM)	% Activation (from Max and Min CPM)	Max CPM	Min CPM	EC50(nM)	Emax(%)
	mGLP-1R GTPgS	2022-07-25	GLP-1	100	2149	104.058	2103	969	0.42	99.95		mGLP-1R GTPgS	2022-07-21	TZP	100	1608	56.3377	2103	969	0.341	49.49
	mGLP-1R GTPgS	2022-07-25	GLP-1	20	2066	96.7364						mGLP-1R GTPgS	2022-07-21	TZP	20	1479.5	45.0031
	mGLP-1R GTPgS	2022-07-25	GLP-1	4	2079.5	97.9271						mGLP-1R GTPgS	2022-07-21	TZP	4	1508.5	47.5611
	mGLP-1R GTPgS	2022-07-25	GLP-1	0.8	2030.5	93.605						mGLP-1R GTPgS	2022-07-21	TZP	0.8	1488.5	45.7969
	mGLP-1R GTPgS	2022-07-25	GLP-1	0.16	1873	79.7124						mGLP-1R GTPgS	2022-07-21	TZP	0.16	1431	40.7251
	mGLP-1R GTPgS	2022-07-25	GLP-1	0.032	1454	42.7538						mGLP-1R GTPgS	2022-07-21	TZP	0.032	1207.5	21.0108
	mGLP-1R GTPgS	2022-07-25	GLP-1	0.0064	1130	14.1748						mGLP-1R GTPgS	2022-07-21	TZP	0.0064	1020.5	4.51619
	mGLP-1R GTPgS	2022-07-25	GLP-1	0.00128	1001	2.79615						mGLP-1R GTPgS	2022-07-21	TZP	0.00128	902.5	-5.89221
	mGLP-1R GTPgS	2022-07-25	GLP-1	0.000256	1539.5	50.2955						mGLP-1R GTPgS	2022-07-21	TZP	0.000256	880.5	-7.83276
	mGLP-1R GTPgS	2022-07-25	GLP-1	5.12e-05	958.5	-0.952633						mGLP-1R GTPgS	2022-07-21	TZP	5.12e-05	916.5	-4.65732
	mGLP-1R GTPgS	2022-07-25	GLP-1	1.024e-05	990.5	1.86998						mGLP-1R GTPgS	2022-07-21	TZP	1.024e-05	959	-0.90853
	mGLP-1R GTPgS	2022-07-25	GLP-1	2.048e-06	962	-0.643909						mGLP-1R GTPgS	2022-07-21	TZP	2.048e-06	910.5	-5.18656
	mGLP-1R GTPgS	2022-07-25	GLP-1	*Point excluded for fit*

## Sheet: cAMP
	Assay =	cAMP Formation								Assay =	cAMP Formation
	BMV =	mouse GLP-1R HEK-293 Cells								BMV =	mouse GLP-1R HEK-293 Cells							T-test EC50			T-test Emax
	Ligand =	GLP-1(7-36)NH2								Competitor =	Tirzepatide, LY3298176
	Max signal =	100 nM GLP-1(7-36)NH2								Max signal =	100 nM GLP-1(7-36)NH2							Table Analyzed	cAMP		Table Analyzed	cAMP
		2022-10-18	2022-10-18	2022-10-24	2022-10-24	2022-10-26	2022-10-26				2022-10-18	2022-10-18	2022-10-24	2022-10-24	2022-10-26	2022-10-26
		cAMP nM	cAMP nM	cAMP nM	cAMP nM	cAMP nM	cAMP nM				cAMP nM	cAMP nM	cAMP nM	cAMP nM	cAMP nM	cAMP nM		Column B	TZP		Column B	TZP
	Log [M]									Log [M]								vs.	vs.		vs.	vs.
	Max signal	23.3788	23.3788	31.697	31.697	39.3107	39.3107			Max signal	23.3788	23.3788	31.697	31.697	39.3107	39.3107		Column A	GLP1		Column A	GLP1
	-7.00217	26.9053	18.4204	36.5444	24.7175	39.5611	41.1927			-6.00217	26.7092	20.5098	18.8272	30.8445	28.1417	*47.24305
	-7.3032	24.3579	16.5491	29.9853	45.9998	39.5713	48.0855			-6.3032	22.5461	17.3503	31.8826	27.9857	30.1307	43.1475		Unpaired t test			Unpaired t test
	-7.60423	26.0414	30.2245	40.0443	28.4566	41.2005	43.4618			-6.60423	21.6778	19.9898	25.5125	*43.61501	28.3984	34.8006		P value	0.0009		P value	0.1902
	-7.90526	*33.09096	*38.69529	34.4064	37.4173	38.7382	30.1488			-6.90526	26.0569	25.3572	38.7485	35.3478	29.1726	*48.28994		P value summary	***		P value summary	ns
	-8.1271	28.187	*37.34752	26.9886	31.2862	32.9669	34.7293			-7.1271	30.3603	23.7901	38.3167	25.9292	38.0163	37.431		Significantly different (P < 0.05)?	Yes		Significantly different (P < 0.05)?	No
	-8.52002	30.99	*35.33879	35.8823	27.5237	34.5883	30.4159			-7.52002	25.1531	23.9531	28.9911	26.9083	35.836	*51.38985		One- or two-tailed P value?	Two-tailed		One- or two-tailed P value?	Two-tailed
	-8.82119	22.2055	23.33	28.9327	26.9768	28.1606	29.7634			-7.82119	23.5367	20.5078	26.4881	25.5232	31.9452	33.9215		t, df	t=4.656, df=10		t, df	t=1.406, df=10
	-9.12205	22.591	22.8324	29.3394	27.6022	*22.92889	39.3989			-8.12205	23.3477	21.2025	25.8744	31.5645	28.2752	41.0558
	-9.42308	21.4802	18.0506	25.8633	33.1973	26.911	31.5105			-8.42308	19.4701	16.3564	24.3474	29.5347	31.0126	33.2814		How big is the difference?			How big is the difference?
	-9.82119	15.8242	13.4901	18.9157	15.6728	22.3125	20.0323			-8.82119	17.9198	16.2906	22.3979	19.0026	27.0546	25.157		Mean of column A	0.122		Mean of column A	104
	-10.0137	13.1653	9.76465	14.2975	14.7207	13.6442	18.347			-9.01368	14.4401	15.6666	21.8231	27.5153	22.4202	27.8318		Mean of column B	0.419		Mean of column B	95
	-10.3036	8.94974	4.81244	9.21988	11.6634	11.0039	10.8886			-9.30363	13.9605	10.6824	16.4948	18.8553	14.4451	24.9105		Difference between means (B - A) ± SEM	0.2970 ± 0.06379		Difference between means (B - A) ± SEM	-9.000 ± 6.403
	-10.6047	6.65201	4.60067	7.0082	7.68689	5.11204	7.0484			-9.60466	6.9099	7.38859	11.0281	13.6428	13.2673	12.4515		95% confidence interval	0.1549 to 0.4391		95% confidence interval	-23.27 to 5.267
	-10.9058	2.69832	2.2093	4.63648	3.45245	3.18408	4.19382			-9.90579	4.75514	5.16887	7.94084	9.24065	6.36576	9.35161		R squared (eta squared)	0.6843		R squared (eta squared)	0.165
	-11.3036	0.949419	0.789369	1.69783	1.97807	1.74961	1.00977			-10.3036	1.90103	2.54127	3.12005	2.63864	2.89487	3.75823
	-11.5251	0.77893	0.473367	1.2098	0.761174	0.481567	0.58115			-10.5251	1.55777	0.905005	3.83608	4.10429	1.44976	1.98602		F test to compare variances			F test to compare variances
	-11.8261	0.216434	0.0114812	1.20555	0.620034	0.65833	0.12705			-10.8261	1.74703	0.149301	1.47563	1.48986	2.28126	1.04061		F, DFn, Dfd	17.08, 5, 5		F, DFn, Dfd	1.563, 5, 5
	-12.1271	0.218229	0.0114812	0.243787	0.764545	2.10886	0.22426			-11.1271	0.843291	0.129021	0.427679	0.495204	0.464085	0.534324		P value	0.0074		P value	0.6363
	-12.3032	0.0114812	0.0114812	0.248942	0.448294	0.223619	0.0167941			-11.3032	0.273849	0.0114812	0.15866	0.445334	0.166653	0.0669465		P value summary	**		P value summary	ns
	-12.6043	0.0787119	0.0114812	0.259658	0.284714	0.0595394	0.314547			-11.6043	0.0114812	0.0114812	0.218057	0.29722	0.0114812	0.295272		Significantly different (P < 0.05)?	Yes		Significantly different (P < 0.05)?	No
	Min	0.0114812	0.0114812	0.35489	0.35489	0.0114812	0.0114812			Min	0.0114812	0.0114812	0.35489	0.35489	0.0114812	0.0114812
		*Denotes Excluded for Curve Fit									*Denotes Excluded for Curve Fit							Data analyzed			Data analyzed
	Normalized	2022-10-18	2022-10-18	2022-10-24	2022-10-24	2022-10-26	2022-10-26			Normalized	2022-10-18	2022-10-18	2022-10-24	2022-10-24	2022-10-26	2022-10-26		Sample size, column A	6		Sample size, column A	6
	Log [M]	Percent Max-Min	Percent Max-Min	Percent Max-Min	Percent Max-Min	Percent Max-Min	Percent Max-Min			Log [M]	Percent Max-Min	Percent Max-Min	Percent Max-Min	Percent Max-Min	Percent Max-Min	Percent Max-Min		Sample size, column B	6		Sample size, column B	6
	Max signal	100	100	100	100	100	100			Max signal	100	100	100	100	100	100
	-7.00217	115.092	78.7804	115.466	77.7311	100.637	104.789			-6.00217	114.252	87.722	58.9377	97.2798	71.5796	#VALUE!
	-7.3032	104.19	70.7722	94.5385	145.634	100.663	122.328			-6.3032	96.4366	74.2013	100.592	88.1585	76.6408	109.763
	-7.60423	111.395	129.296	126.633	89.661	104.809	110.563			-6.60423	92.7206	85.4968	80.2677	#VALUE!	72.2328	88.5238
	-7.90526	#VALUE!	#VALUE!	108.644	118.251	98.5432	76.6868			-6.90526	111.461	108.467	122.498	111.648	74.2029	#VALUE!
	-8.1271	120.577	#VALUE!	84.9775	98.6891	83.8579	88.3424			-7.1271	129.877	101.76	121.121	81.5973	96.7064	95.217
	-8.52002	132.572	#VALUE!	113.353	86.6844	87.9834	77.3666			-7.52002	107.593	102.458	91.3665	84.7212	91.1584	#VALUE!
	-8.82119	94.979	99.791	91.18	84.9396	71.6277	75.7063			-7.82119	100.676	87.7137	83.3805	80.3018	81.2579	86.2867
	-9.12205	96.6286	97.6619	92.4778	86.935	#VALUE!	100.224			-8.12205	99.867	90.6864	81.4223	99.577	71.9195	104.44
	-9.42308	91.8748	77.198	81.387	104.787	68.4481	80.1519			-8.42308	83.2727	69.9476	76.5505	93.101	78.8849	84.6579
	-9.82119	67.6703	57.6813	59.22	48.8733	56.7469	50.9446			-8.82119	76.6385	69.6662	70.3301	59.4971	68.8135	63.9849
	-10.0137	56.2915	41.7385	44.4853	45.8355	34.6896	46.6561			-9.01368	61.7471	66.9959	68.4964	86.6578	57.0208	70.791
	-10.3036	38.2511	20.5456	28.2846	36.0809	27.9712	27.6778			-9.30363	59.6946	45.6662	51.4959	59.0273	36.7276	63.3574
	-10.6047	28.418	19.6393	21.228	23.3934	12.9788	17.906			-9.60466	29.5217	31.5702	34.0539	42.3964	33.7305	31.6546
	-10.9058	11.4983	9.40554	13.6608	9.88305	8.07294	10.6423			-9.90579	20.3004	22.0709	24.2037	28.3508	16.169	23.7667
	-11.3036	4.01389	3.32895	4.28476	5.17892	4.42282	2.54022			-10.3036	8.08631	10.8262	8.82251	7.2865	7.33702	9.5339
	-11.5251	3.28428	1.97663	2.72768	1.29629	1.19617	1.44957			-10.5251	6.61733	3.82382	11.1071	11.9628	3.65982	5.02438
	-11.8261	0.877092	0	2.71412	0.845968	1.64596	0.294074			-10.8261	7.42726	0.589796	3.57582	3.62122	5.77565	2.61869
	-12.1271	0.884772	0	-0.354483	1.30704	5.33696	0.541434			-11.1271	3.55972	0.503009	0.232242	0.447685	1.15169	1.33042
	-12.3032	0	0	-0.338037	0.298016	0.539802	0.013519			-11.3032	1.1228	0	-0.626089	0.288572	0.394848	0.141136
	-12.6043	0.287712	0	-0.303846	-0.223901	0.122288	0.771175			-11.6043	0	0	-0.436579	-0.184	0	0.722128
	Min	0	0	0	0	0	0			Min	0	0	0	0	0	0
	Four Parameter Fit - Normalized									Four Parameter Fit - Normalized
	Bottom	-0.775	1.663	-0.4429	-0.5159	-1.994	-1.981			Bottom	0.1246	-1.534	-2.219	-1.036	1.257	-1.603
	Top	115.4	96.2	108.8	103.9	100.8	99.89			Top	108.9	92.97	94.42	92.65	80.55	97.72
	LogEC50	-10	-9.94	-9.884	-9.975	-9.745	-9.929			LogEC50	-9.213	-9.343	-9.395	-9.558	-9.36	-9.399
	HillSlope	0.9452	1.385	0.906	0.9604	0.702	0.8547			HillSlope	0.8861	0.9321	0.8451	1.036	1.173	0.9376
	EC50	9.95e-11	1.149e-10	1.305e-10	1.058e-10	1.798e-10	1.177e-10			EC50	6.125e-10	4.538e-10	4.029e-10	2.767e-10	4.369e-10	3.995e-10
	Span	116.2	94.53	109.2	104.4	102.8	101.9			Span	108.8	94.51	96.64	93.68	79.29	99.32
	Log Geo Mean EC50, M	-9.91217		Arthmetic Mean Emax	104.165					Log Geo Mean EC50, M	-9.378		Arthmetic Mean Emax	94.535
	Geo Mean EC50, nM	0.122415		SEM	4.00682					Geo Mean EC50, nM	0.418794		SEM	5.27948
	Geo SEM, delta method	0.0148188		Number of Observations	6					Geo SEM, delta method	0.0619483		Number of Observations	6
	Number of Observations	6		Number of Runs	3					Number of Observations	6		Number of Runs	3
	Number of Runs	3								Number of Runs	3
